# Supplementary material for: Systematic Validation and Atomic Force Microscopy of Non-Covalent Short Oligonucleotide Barcode Microarrays
Source: PLoS One. 2008 Feb 6;3(2):e1546. doi: 10.1371/journal.pone.0001546 (PMC2212718; doi:10.1371/journal.pone.0001546)
Supplement: List Data S1 — GeneList file of the GenePix ArrayList v1.0 format describes the microarray features of Figure 1A. The sequence of the barcode probe is used as the unique “ID” and the yeast gene name is used as the “Name” of the probe. The letter ‘X’ at the 5′ of the probe sequence denotes the C3 or C6 amino-linker; the ‘_UP’ suffix attached to the yeast gene name indicates the ‘UP’ barcode tag, where the absence of suffix indicates the ‘DN’ tag. (0.07 MB TXT) [file pone.0001546.s014.txt]

ATF	1.0
11	5
"Type=GenePix ArrayList V1.0"
"BlockCount=8"
"BlockType=0"
"Block1= 	11150, 15000, 120, 10, 180, 20, 180"
"Block2= 	15650, 15000, 120, 10, 180, 20, 180"
"Block3= 	11150, 19500, 120, 10, 180, 20, 180"
"Block4= 	15650, 19500, 120, 10, 180, 20, 180"
"Block5= 	11150, 39500, 120, 10, 180, 20, 180"
"Block6= 	15650, 39500, 120, 10, 180, 20, 180"
"Block7= 	11150, 44000, 120, 10, 180, 20, 180"
"Block8= 	15650, 44000, 120, 10, 180, 20, 180"
"Block"	"Column"	"Row"	"ID"	"Name"
1	1	1	XATAT GACCT GAACC GACGG C	YBL051C_UP
1	2	1	XATAT GACCT GAACC GACGG C	YBL051C_UP
1	3	1	XACAT GATAA CCCGT ACTGG C	YBL063W_UP
1	4	1	XACAT GATAA CCCGT ACTGG C	YBL063W_UP
1	5	1	XAATC GACGC TAACG ACTGA G	YBL088C
1	6	1	XAATC GACGC TAACG ACTGA G	YBL088C
1	7	1	XATAT GATAC TCACG ACCCG G	YBL102W
1	8	1	XATAT GATAC TCACG ACCCG G	YBL102W
1	9	1	XAGAT GACGC TAACT TACCT C	YBL003C
1	10	1	XAGAT GACGC TAACT TACCT C	YBL003C
1	1	2	XATAT GACCT GAACC GACGG C	YBL051C_UP
1	2	2	XATAT GACCT GAACC GACGG C	YBL051C_UP
1	3	2	XACAT GATAA CCCGT ACTGG C	YBL063W_UP
1	4	2	XACAT GATAA CCCGT ACTGG C	YBL063W_UP
1	5	2	XAATC GACGC TAACG ACTGA G	YBL088C
1	6	2	XAATC GACGC TAACG ACTGA G	YBL088C
1	7	2	XATAT GATAC TCACG ACCCG G	YBL102W
1	8	2	XATAT GATAC TCACG ACCCG G	YBL102W
1	9	2	XAGAT GACGC TAACT TACCT C	YBL003C
1	10	2	XAGAT GACGC TAACT TACCT C	YBL003C
1	1	3	XAATA CGACT GAAGG ATCGG C	YBL059W_UP
1	2	3	XAATA CGACT GAAGG ATCGG C	YBL059W_UP
1	3	3	XAATC TTACG GAATC GTCTG C	YBL071C_UP
1	4	3	XAATC TTACG GAATC GTCTG C	YBL071C_UP
1	5	3	AGAGA CTACC TACCA GCTAG	YBL093C_CTL
1	6	3	AGAGA CTACC TACCA GCTAG	YBL093C_CTL
1	7	3	XAGAA CAAGA CCATC GCTCG G	YBR006W
1	8	3	XAGAA CAAGA CCATC GCTCG G	YBR006W
1	9	3	XATTG AAGCG GTCGG AATCT C	YBL012C
1	10	3	XATTG AAGCG GTCGG AATCT C	YBL012C
1	1	4	XAATA CGACT GAAGG ATCGG C	YBL059W_UP
1	2	4	XAATA CGACT GAAGG ATCGG C	YBL059W_UP
1	3	4	XAATC TTACG GAATC GTCTG C	YBL071C_UP
1	4	4	XAATC TTACG GAATC GTCTG C	YBL071C_UP
1	5	4	AGAGA CTACC TACCA GCTAG	YBL093C_CTL
1	6	4	AGAGA CTACC TACCA GCTAG	YBL093C_CTL
1	7	4	XAGAA CAAGA CCATC GCTCG G	YBR006W
1	8	4	XAGAA CAAGA CCATC GCTCG G	YBR006W
1	9	4	XATTG AAGCG GTCGG AATCT C	YBL012C
1	10	4	XATTG AAGCG GTCGG AATCT C	YBL012C
1	1	5	XAGTT AGCAC CCACA TTTGG C	YBL067C_UP
1	2	5	XAGTT AGCAC CCACA TTTGG C	YBL067C_UP
1	3	5	XATAA GGCGC TGGAA CCCAT C	YBL083C_UP
1	4	5	XATAA GGCGC TGGAA CCCAT C	YBL083C_UP
1	5	5	XACTT TCCTA GCAGT GAGCG G	YBL107C
1	6	5	XACTT TCCTA GCAGT GAGCG G	YBL107C
1	7	5	XAGAC TTAGT GAACG TCGCT C	YBL008W
1	8	5	XAGAC TTAGT GAACG TCGCT C	YBL008W
1	9	5	XAGAC TCGTA TAACT CTCGT C	YBL024W
1	10	5	XAGAC TCGTA TAACT CTCGT C	YBL024W
1	1	6	XAGTT AGCAC CCACA TTTGG C	YBL067C_UP
1	2	6	XAGTT AGCAC CCACA TTTGG C	YBL067C_UP
1	3	6	XATAA GGCGC TGGAA CCCAT C	YBL083C_UP
1	4	6	XATAA GGCGC TGGAA CCCAT C	YBL083C_UP
1	5	6	XACTT TCCTA GCAGT GAGCG G	YBL107C
1	6	6	XACTT TCCTA GCAGT GAGCG G	YBL107C
1	7	6	XAGAC TTAGT GAACG TCGCT C	YBL008W
1	8	6	XAGAC TTAGT GAACG TCGCT C	YBL008W
1	9	6	XAGAC TCGTA TAACT CTCGT C	YBL024W
1	10	6	XAGAC TCGTA TAACT CTCGT C	YBL024W
1	1	7	XATCG AGCAC GTAAC CGTTG C	YBL079W_UP
1	2	7	XATCG AGCAC GTAAC CGTTG C	YBL079W_UP
1	3	7	XAATG CTCGG GAAGG CTACT C	YBL093C_UP
1	4	7	XAATG CTCGG GAAGG CTACT C	YBL093C_UP
1	5	7	XAAGA TTCGA TGACA CTTCG G	YBR010W
1	6	7	XAAGA TTCGA TGACA CTTCG G	YBR010W
1	7	7	XAAGG ATTCT GAAGT CCAGT C	YBL017C
1	8	7	XAAGG ATTCT GAAGT CCAGT C	YBL017C
1	9	7	XACGG ACTAT ACAGT TGTGT C	YBL036C
1	10	7	XACGG ACTAT ACAGT TGTGT C	YBL036C
1	1	8	XATCG AGCAC GTAAC CGTTG C	YBL079W_UP
1	2	8	XATCG AGCAC GTAAC CGTTG C	YBL079W_UP
1	3	8	XAATG CTCGG GAAGG CTACT C	YBL093C_UP
1	4	8	XAATG CTCGG GAAGG CTACT C	YBL093C_UP
1	5	8	XAAGA TTCGA TGACA CTTCG G	YBR010W
1	6	8	XAAGA TTCGA TGACA CTTCG G	YBR010W
1	7	8	XAAGG ATTCT GAAGT CCAGT C	YBL017C
1	8	8	XAAGG ATTCT GAAGT CCAGT C	YBL017C
1	9	8	XACGG ACTAT ACAGT TGTGT C	YBL036C
1	10	8	XACGG ACTAT ACAGT TGTGT C	YBL036C
1	1	9	XAAGC AGTGG GAAGT CTTAT C	YBL088C_UP
1	2	9	XAAGC AGTGG GAAGT CTTAT C	YBL088C_UP
1	3	9	XAATG TCGCG TAATG GCTTA G	YBL102W_UP
1	4	9	XAATG TCGCG TAATG GCTTA G	YBL102W_UP
1	5	9	XAATT TGTGC GAAGC CGCTC C	YBL003C_UP
1	6	9	XAATT TGTGC GAAGC CGCTC C	YBL003C_UP
1	7	9	XAATC ATCGG TGGCA ACGGT C	YBL029W
1	8	9	XAATC ATCGG TGGCA ACGGT C	YBL029W
1	9	9	XACCA CTTAT GTGAA GCGTT C	YBL046W
1	10	9	XACCA CTTAT GTGAA GCGTT C	YBL046W
1	1	10	XAAGC AGTGG GAAGT CTTAT C	YBL088C_UP
1	2	10	XAAGC AGTGG GAAGT CTTAT C	YBL088C_UP
1	3	10	XAATG TCGCG TAATG GCTTA G	YBL102W_UP
1	4	10	XAATG TCGCG TAATG GCTTA G	YBL102W_UP
1	5	10	XAATT TGTGC GAAGC CGCTC C	YBL003C_UP
1	6	10	XAATT TGTGC GAAGC CGCTC C	YBL003C_UP
1	7	10	XAATC ATCGG TGGCA ACGGT C	YBL029W
1	8	10	XAATC ATCGG TGGCA ACGGT C	YBL029W
1	9	10	XACCA CTTAT GTGAA GCGTT C	YBL046W
1	10	10	XACCA CTTAT GTGAA GCGTT C	YBL046W
1	1	11	AATGC TCGGG AAGGC TACTC	YBL093C_UP_CTL
1	2	11	AATGC TCGGG AAGGC TACTC	YBL093C_UP_CTL
1	3	11	XACCA CTTCG CTTGA ATGAC G	YBR006W_UP
1	4	11	XACCA CTTCG CTTGA ATGAC G	YBR006W_UP
1	5	11	XATAC CCACG GAAGT TGCAG C	YBL012C_UP
1	6	11	XATAC CCACG GAAGT TGCAG C	YBL012C_UP
1	7	11	XAGTT AGTCA CCAGT CACTT C	YBL042C
1	8	11	XAGTT AGTCA CCAGT CACTT C	YBL042C
1	9	11	XAGCG CACCC ATTCG GATAA G	YBL055C
1	10	11	XAGCG CACCC ATTCG GATAA G	YBL055C
1	1	12	AATGC TCGGG AAGGC TACTC	YBL093C_UP_CTL
1	2	12	AATGC TCGGG AAGGC TACTC	YBL093C_UP_CTL
1	3	12	XACCA CTTCG CTTGA ATGAC G	YBR006W_UP
1	4	12	XACCA CTTCG CTTGA ATGAC G	YBR006W_UP
1	5	12	XATAC CCACG GAAGT TGCAG C	YBL012C_UP
1	6	12	XATAC CCACG GAAGT TGCAG C	YBL012C_UP
1	7	12	XAGTT AGTCA CCAGT CACTT C	YBL042C
1	8	12	XAGTT AGTCA CCAGT CACTT C	YBL042C
1	9	12	XAGCG CACCC ATTCG GATAA G	YBL055C
1	10	12	XAGCG CACCC ATTCG GATAA G	YBL055C
1	1	13	XATTG ATGAC CGACC GACAC G	YBL107C_UP
1	2	13	XATTG ATGAC CGACC GACAC G	YBL107C_UP
1	3	13	XACAC CACAT GAAGG GATTC C	YBL008W_UP
1	4	13	XACAC CACAT GAAGG GATTC C	YBL008W_UP
1	5	13	XAGGC ACCAT ACATT TAACG C	YBL024W_UP
1	6	13	XAGGC ACCAT ACATT TAACG C	YBL024W_UP
1	7	13	XACCT TTGAA GTGTG CAGAA G	YBL051C
1	8	13	XACCT TTGAA GTGTG CAGAA G	YBL051C
1	9	13	XATGG TCATC TAACC TTCCA G	YBL063W
1	10	13	XATGG TCATC TAACC TTCCA G	YBL063W
1	1	14	XATTG ATGAC CGACC GACAC G	YBL107C_UP
1	2	14	XATTG ATGAC CGACC GACAC G	YBL107C_UP
1	3	14	XACAC CACAT GAAGG GATTC C	YBL008W_UP
1	4	14	XACAC CACAT GAAGG GATTC C	YBL008W_UP
1	5	14	XAGGC ACCAT ACATT TAACG C	YBL024W_UP
1	6	14	XAGGC ACCAT ACATT TAACG C	YBL024W_UP
1	7	14	XACCT TTGAA GTGTG CAGAA G	YBL051C
1	8	14	XACCT TTGAA GTGTG CAGAA G	YBL051C
1	9	14	XATGG TCATC TAACC TTCCA G	YBL063W
1	10	14	XATGG TCATC TAACC TTCCA G	YBL063W
1	1	15	XAGGC AGATA CGATT AGTAC G	YBR010W_UP
1	2	15	XAGGC AGATA CGATT AGTAC G	YBR010W_UP
1	3	15	XAACT ACTAT GAAGC GGGAG C	YBL017C_UP
1	4	15	XAACT ACTAT GAAGC GGGAG C	YBL017C_UP
1	5	15	XAGAA GGTCA TCGAA CTCCG C	YBL036C_UP
1	6	15	XAGAA GGTCA TCGAA CTCCG C	YBL036C_UP
1	7	15	XAACT GAGTC TAATG GACCA G	YBL059W
1	8	15	XAACT GAGTC TAATG GACCA G	YBL059W
1	9	15	XAATG TAACC GCATG GGTCA G	YBL071C
1	10	15	XAATG TAACC GCATG GGTCA G	YBL071C
1	1	16	XAGGC AGATA CGATT AGTAC G	YBR010W_UP
1	2	16	XAGGC AGATA CGATT AGTAC G	YBR010W_UP
1	3	16	XAACT ACTAT GAAGC GGGAG C	YBL017C_UP
1	4	16	XAACT ACTAT GAAGC GGGAG C	YBL017C_UP
1	5	16	XAGAA GGTCA TCGAA CTCCG C	YBL036C_UP
1	6	16	XAGAA GGTCA TCGAA CTCCG C	YBL036C_UP
1	7	16	XAACT GAGTC TAATG GACCA G	YBL059W
1	8	16	XAACT GAGTC TAATG GACCA G	YBL059W
1	9	16	XAATG TAACC GCATG GGTCA G	YBL071C
1	10	16	XAATG TAACC GCATG GGTCA G	YBL071C
1	1	17	v-kit Hardy-Zuckerman 4 feline sarcoma viral oncogene homolog	X06182
1	2	17	v-kit Hardy-Zuckerman 4 feline sarcoma viral oncogene homolog	X06182
1	3	17	XAGTA ATATC TAAGC ACCCG C	YBL029W_UP
1	4	17	XAGTA ATATC TAAGC ACCCG C	YBL029W_UP
1	5	17	XACAG CAAAG GAAGT TGTCG C	YBL046W_UP
1	6	17	XACAG CAAAG GAAGT TGTCG C	YBL046W_UP
1	7	17	XAATG CGACG TAACT TTGCA G	YBL067C
1	8	17	XAATG CGACG TAACT TTGCA G	YBL067C
1	9	17	XAATT ATGGC TAAGC GTCGA G	YBL083C
1	10	17	XAATT ATGGC TAAGC GTCGA G	YBL083C
1	1	18	v-kit Hardy-Zuckerman 4 feline sarcoma viral oncogene homolog	X06182
1	2	18	v-kit Hardy-Zuckerman 4 feline sarcoma viral oncogene homolog	X06182
1	3	18	XAGTA ATATC TAAGC ACCCG C	YBL029W_UP
1	4	18	XAGTA ATATC TAAGC ACCCG C	YBL029W_UP
1	5	18	XACAG CAAAG GAAGT TGTCG C	YBL046W_UP
1	6	18	XACAG CAAAG GAAGT TGTCG C	YBL046W_UP
1	7	18	XAATG CGACG TAACT TTGCA G	YBL067C
1	8	18	XAATG CGACG TAACT TTGCA G	YBL067C
1	9	18	XAATT ATGGC TAAGC GTCGA G	YBL083C
1	10	18	XAATT ATGGC TAAGC GTCGA G	YBL083C
1	1	19	Empty	Empty
1	2	19	Empty	Empty
1	3	19	XAAGA TAGTC GCCGA ACTCG C	YBL042C_UP
1	4	19	XAAGA TAGTC GCCGA ACTCG C	YBL042C_UP
1	5	19	XATAA TACGT CTGCA ACCGG C	YBL055C_UP
1	6	19	XATAA TACGT CTGCA ACCGG C	YBL055C_UP
1	7	19	XAATC AGCCG TAACG TGAGA G	YBL079W
1	8	19	XAATC AGCCG TAACG TGAGA G	YBL079W
1	9	19	XAGAG ACTAC CTACC AGCTA G	YBL093C
1	10	19	XAGAG ACTAC CTACC AGCTA G	YBL093C
1	1	20	Empty	Empty
1	2	20	Empty	Empty
1	3	20	XAAGA TAGTC GCCGA ACTCG C	YBL042C_UP
1	4	20	XAAGA TAGTC GCCGA ACTCG C	YBL042C_UP
1	5	20	XATAA TACGT CTGCA ACCGG C	YBL055C_UP
1	6	20	XATAA TACGT CTGCA ACCGG C	YBL055C_UP
1	7	20	XAATC AGCCG TAACG TGAGA G	YBL079W
1	8	20	XAATC AGCCG TAACG TGAGA G	YBL079W
1	9	20	XAGAG ACTAC CTACC AGCTA G	YBL093C
1	10	20	XAGAG ACTAC CTACC AGCTA G	YBL093C
2	1	1	XACAG TCATG GAAGT TAAGG C	YBL048W_UP
2	2	1	XACAG TCATG GAAGT TAAGG C	YBL048W_UP
2	3	1	XACAC TTCCT GAACA TTGGG C	YBL061C_UP
2	4	1	XACAC TTCCT GAACA TTGGG C	YBL061C_UP
2	5	1	XACCA TATCG TTGAA GTGGA G	YBL086C
2	6	1	XACCA TATCG TTGAA GTGGA G	YBL086C
2	7	1	XATAT CTATC GCACC GGACG G	YBL100C
2	8	1	XATAT CTATC GCACC GGACG G	YBL100C
2	9	1	XAAGA GTAGT GAAGC GACCT C	YBL001C
2	10	1	XAAGA GTAGT GAAGC GACCT C	YBL001C
2	1	2	XACAG TCATG GAAGT TAAGG C	YBL048W_UP
2	2	2	XACAG TCATG GAAGT TAAGG C	YBL048W_UP
2	3	2	XACAC TTCCT GAACA TTGGG C	YBL061C_UP
2	4	2	XACAC TTCCT GAACA TTGGG C	YBL061C_UP
2	5	2	XACCA TATCG TTGAA GTGGA G	YBL086C
2	6	2	XACCA TATCG TTGAA GTGGA G	YBL086C
2	7	2	XATAT CTATC GCACC GGACG G	YBL100C
2	8	2	XATAT CTATC GCACC GGACG G	YBL100C
2	9	2	XAAGA GTAGT GAAGC GACCT C	YBL001C
2	10	2	XAAGA GTAGT GAAGC GACCT C	YBL001C
2	1	3	XACTA ATCTT GAATT GGCGG C	YBL057C_UP
2	2	3	XACTA ATCTT GAATT GGCGG C	YBL057C_UP
2	3	3	XATAG TCCGG GAACT GTATG C	YBL069W_UP
2	4	3	XATAG TCCGG GAACT GTATG C	YBL069W_UP
2	5	3	ACCGC GCTCT AATAC TTGAG	YBL090W_CTL
2	6	3	ACCGC GCTCT AATAC TTGAG	YBL090W_CTL
2	7	3	XAATC CATCG TCACG TTGCG G	YBR003W
2	8	3	XAATC CATCG TCACG TTGCG G	YBR003W
2	9	3	XATTT ACGCG AGACA CGGCT C	YBL010C
2	10	3	XATTT ACGCG AGACA CGGCT C	YBL010C
2	1	4	XACTA ATCTT GAATT GGCGG C	YBL057C_UP
2	2	4	XACTA ATCTT GAATT GGCGG C	YBL057C_UP
2	3	4	XATAG TCCGG GAACT GTATG C	YBL069W_UP
2	4	4	XATAG TCCGG GAACT GTATG C	YBL069W_UP
2	5	4	ACCGC GCTCT AATAC TTGAG	YBL090W_CTL
2	6	4	ACCGC GCTCT AATAC TTGAG	YBL090W_CTL
2	7	4	XAATC CATCG TCACG TTGCG G	YBR003W
2	8	4	XAATC CATCG TCACG TTGCG G	YBR003W
2	9	4	XATTT ACGCG AGACA CGGCT C	YBL010C
2	10	4	XATTT ACGCG AGACA CGGCT C	YBL010C
2	1	5	XAATA TACTT GAAGG CGTGG C	YBL065W_UP
2	2	5	XAATA TACTT GAAGG CGTGG C	YBL065W_UP
2	3	5	XATAT CGAAG GGTGG TCAAT C	YBL081W_UP
2	4	5	XATAT CGAAG GGTGG TCAAT C	YBL081W_UP
2	5	5	XAATT CTAGC GCATG GTCCG G	YBL104C
2	6	5	XAATT CTAGC GCATG GTCCG G	YBL104C
2	7	5	XAGAC TACTT GAACG ATCCT C	YBL006C
2	8	5	XAGAC TACTT GAACG ATCCT C	YBL006C
2	9	5	XAGGA CATCT ATAAC TCCGT C	YBL021C
2	10	5	XAGGA CATCT ATAAC TCCGT C	YBL021C
2	1	6	XAATA TACTT GAAGG CGTGG C	YBL065W_UP
2	2	6	XAATA TACTT GAAGG CGTGG C	YBL065W_UP
2	3	6	XATAT CGAAG GGTGG TCAAT C	YBL081W_UP
2	4	6	XATAT CGAAG GGTGG TCAAT C	YBL081W_UP
2	5	6	XAATT CTAGC GCATG GTCCG G	YBL104C
2	6	6	XAATT CTAGC GCATG GTCCG G	YBL104C
2	7	6	XAGAC TACTT GAACG ATCCT C	YBL006C
2	8	6	XAGAC TACTT GAACG ATCCT C	YBL006C
2	9	6	XAGGA CATCT ATAAC TCCGT C	YBL021C
2	10	6	XAGGA CATCT ATAAC TCCGT C	YBL021C
2	1	7	XACAG TTTAG GAAGC TCGTG C	YBL075C_UP
2	2	7	XACAG TTTAG GAAGC TCGTG C	YBL075C_UP
2	3	7	XAAAG GTCTC TGAAC TCACT C	YBL090W_UP
2	4	7	XAAAG GTCTC TGAAC TCACT C	YBL090W_UP
2	5	7	XAATT GTATA GCAGT CGTCG G	YBR008C
2	6	7	XAATT GTATA GCAGT CGTCG G	YBR008C
2	7	7	XAAGG ATTAG TCACA CCTCT C	YBL015W
2	8	7	XAAGG ATTAG TCACA CCTCT C	YBL015W
2	9	7	XATAG CGCGA TAACG TCGGT C	YBL032W
2	10	7	XATAG CGCGA TAACG TCGGT C	YBL032W
2	1	8	XACAG TTTAG GAAGC TCGTG C	YBL075C_UP
2	2	8	XACAG TTTAG GAAGC TCGTG C	YBL075C_UP
2	3	8	XAAAG GTCTC TGAAC TCACT C	YBL090W_UP
2	4	8	XAAAG GTCTC TGAAC TCACT C	YBL090W_UP
2	5	8	XAATT GTATA GCAGT CGTCG G	YBR008C
2	6	8	XAATT GTATA GCAGT CGTCG G	YBR008C
2	7	8	XAAGG ATTAG TCACA CCTCT C	YBL015W
2	8	8	XAAGG ATTAG TCACA CCTCT C	YBL015W
2	9	8	XATAG CGCGA TAACG TCGGT C	YBL032W
2	10	8	XATAG CGCGA TAACG TCGGT C	YBL032W
2	1	9	XACCA CTCAC TAAGG AGGAT C	YBL086C_UP
2	2	9	XACCA CTCAC TAAGG AGGAT C	YBL086C_UP
2	3	9	XACTC TAGTG GACAT AGGTA G	YBL100C_UP
2	4	9	XACTC TAGTG GACAT AGGTA G	YBL100C_UP
2	5	9	XAACT GACAG GAAGG CGATC C	YBL001C_UP
2	6	9	XAACT GACAG GAAGG CGATC C	YBL001C_UP
2	7	9	XAAGC GAGTA GCACG TTCGT C	YBL027W
2	8	9	XAAGC GAGTA GCACG TTCGT C	YBL027W
2	9	9	XAATG ATCCC TAAGG CTCTT C	YBL044W
2	10	9	XAATG ATCCC TAAGG CTCTT C	YBL044W
2	1	10	XACCA CTCAC TAAGG AGGAT C	YBL086C_UP
2	2	10	XACCA CTCAC TAAGG AGGAT C	YBL086C_UP
2	3	10	XACTC TAGTG GACAT AGGTA G	YBL100C_UP
2	4	10	XACTC TAGTG GACAT AGGTA G	YBL100C_UP
2	5	10	XAACT GACAG GAAGG CGATC C	YBL001C_UP
2	6	10	XAACT GACAG GAAGG CGATC C	YBL001C_UP
2	7	10	XAAGC GAGTA GCACG TTCGT C	YBL027W
2	8	10	XAAGC GAGTA GCACG TTCGT C	YBL027W
2	9	10	XAATG ATCCC TAAGG CTCTT C	YBL044W
2	10	10	XAATG ATCCC TAAGG CTCTT C	YBL044W
2	1	11	AAAGG TCTCT GAACT CACTC	YBL090W_UP_CTL
2	2	11	AAAGG TCTCT GAACT CACTC	YBL090W_UP_CTL
2	3	11	XACTA AGTAG CCATG ACGAC G	YBR003W_UP
2	4	11	XACTA AGTAG CCATG ACGAC G	YBR003W_UP
2	5	11	XAGAG TACAG CACCT AGTTC C	YBL010C_UP
2	6	11	XAGAG TACAG CACCT AGTTC C	YBL010C_UP
2	7	11	XAGTT ATACC AGCCG ACATT C	YBL038W
2	8	11	XAGTT ATACC AGCCG ACATT C	YBL038W
2	9	11	XATTA CATAC GCGCT GGGAA G	YBL053W
2	10	11	XATTA CATAC GCGCT GGGAA G	YBL053W
2	1	12	AAAGG TCTCT GAACT CACTC	YBL090W_UP_CTL
2	2	12	AAAGG TCTCT GAACT CACTC	YBL090W_UP_CTL
2	3	12	XACTA AGTAG CCATG ACGAC G	YBR003W_UP
2	4	12	XACTA AGTAG CCATG ACGAC G	YBR003W_UP
2	5	12	XAGAG TACAG CACCT AGTTC C	YBL010C_UP
2	6	12	XAGAG TACAG CACCT AGTTC C	YBL010C_UP
2	7	12	XAGTT ATACC AGCCG ACATT C	YBL038W
2	8	12	XAGTT ATACC AGCCG ACATT C	YBL038W
2	9	12	XATTA CATAC GCGCT GGGAA G	YBL053W
2	10	12	XATTA CATAC GCGCT GGGAA G	YBL053W
2	1	13	XACTC ATCAG GTATG GGAAC G	YBL104C_UP
2	2	13	XACTC ATCAG GTATG GGAAC G	YBL104C_UP
2	3	13	XAAAT GGGCT TCAAG ATGTC C	YBL006C_UP
2	4	13	XAAAT GGGCT TCAAG ATGTC C	YBL006C_UP
2	5	13	XATAG TGACG GAACT GTTAG C	YBL021C_UP
2	6	13	XATAG TGACG GAACT GTTAG C	YBL021C_UP
2	7	13	XACCA TTGTC ACATA GGGTT C	YBL048W
2	8	13	XACCA TTGTC ACATA GGGTT C	YBL048W
2	9	13	XAATA CGAGC TAAGC GGCCA G	YBL061C
2	10	13	XAATA CGAGC TAAGC GGCCA G	YBL061C
2	1	14	XACTC ATCAG GTATG GGAAC G	YBL104C_UP
2	2	14	XACTC ATCAG GTATG GGAAC G	YBL104C_UP
2	3	14	XAAAT GGGCT TCAAG ATGTC C	YBL006C_UP
2	4	14	XAAAT GGGCT TCAAG ATGTC C	YBL006C_UP
2	5	14	XATAG TGACG GAACT GTTAG C	YBL021C_UP
2	6	14	XATAG TGACG GAACT GTTAG C	YBL021C_UP
2	7	14	XACCA TTGTC ACATA GGGTT C	YBL048W
2	8	14	XACCA TTGTC ACATA GGGTT C	YBL048W
2	9	14	XAATA CGAGC TAAGC GGCCA G	YBL061C
2	10	14	XAATA CGAGC TAAGC GGCCA G	YBL061C
2	1	15	XAATT CGCAC GCAGG TTGAC G	YBR008C_UP
2	2	15	XAATT CGCAC GCAGG TTGAC G	YBR008C_UP
2	3	15	XACCC AGTAG TGAAC AGGAG C	YBL015W_UP
2	4	15	XACCC AGTAG TGAAC AGGAG C	YBL015W_UP
2	5	15	XAATC ATTCG GAAGG AGCCG C	YBL032W_UP
2	6	15	XAATC ATTCG GAAGG AGCCG C	YBL032W_UP
2	7	15	XATCG TAAGC CGACG TGACA G	YBL057C
2	8	15	XATCG TAAGC CGACG TGACA G	YBL057C
2	9	15	XAGAT TACTC TAACG CCTCA G	YBL069W
2	10	15	XAGAT TACTC TAACG CCTCA G	YBL069W
2	1	16	XAATT CGCAC GCAGG TTGAC G	YBR008C_UP
2	2	16	XAATT CGCAC GCAGG TTGAC G	YBR008C_UP
2	3	16	XACCC AGTAG TGAAC AGGAG C	YBL015W_UP
2	4	16	XACCC AGTAG TGAAC AGGAG C	YBL015W_UP
2	5	16	XAATC ATTCG GAAGG AGCCG C	YBL032W_UP
2	6	16	XAATC ATTCG GAAGG AGCCG C	YBL032W_UP
2	7	16	XATCG TAAGC CGACG TGACA G	YBL057C
2	8	16	XATCG TAAGC CGACG TGACA G	YBL057C
2	9	16	XAGAT TACTC TAACG CCTCA G	YBL069W
2	10	16	XAGAT TACTC TAACG CCTCA G	YBL069W
2	1	17	jun D proto-oncogene	X56681
2	2	17	jun D proto-oncogene	X56681
2	3	17	XATAG ACACC GGGAA TGACG C	YBL027W_UP
2	4	17	XATAG ACACC GGGAA TGACG C	YBL027W_UP
2	5	17	XAATT GATGG GAAGT CCTCG C	YBL044W_UP
2	6	17	XAATT GATGG GAAGT CCTCG C	YBL044W_UP
2	7	17	XATAC GAGAC CCAGT TCGCA G	YBL065W
2	8	17	XATAC GAGAC CCAGT TCGCA G	YBL065W
2	9	17	XATAT CGGCA CCAGG TACGA G	YBL081W
2	10	17	XATAT CGGCA CCAGG TACGA G	YBL081W
2	1	18	jun D proto-oncogene	X56681
2	2	18	jun D proto-oncogene	X56681
2	3	18	XATAG ACACC GGGAA TGACG C	YBL027W_UP
2	4	18	XATAG ACACC GGGAA TGACG C	YBL027W_UP
2	5	18	XAATT GATGG GAAGT CCTCG C	YBL044W_UP
2	6	18	XAATT GATGG GAAGT CCTCG C	YBL044W_UP
2	7	18	XATAC GAGAC CCAGT TCGCA G	YBL065W
2	8	18	XATAC GAGAC CCAGT TCGCA G	YBL065W
2	9	18	XATAT CGGCA CCAGG TACGA G	YBL081W
2	10	18	XATAT CGGCA CCAGG TACGA G	YBL081W
2	1	19	Empty	Empty
2	2	19	Empty	Empty
2	3	19	XAAGT AGACT GAACT CCGCG C	YBL038W_UP
2	4	19	XAAGT AGACT GAACT CCGCG C	YBL038W_UP
2	5	19	XATAC TTGCG GAAGC TACGG C	YBL053W_UP
2	6	19	XATAC TTGCG GAAGC TACGG C	YBL053W_UP
2	7	19	XAGGC TATAC CCATT CTTCA G	YBL075C
2	8	19	XAGGC TATAC CCATT CTTCA G	YBL075C
2	9	19	XACCG CGCTC TAATA CTTGA G	YBL090W
2	10	19	XACCG CGCTC TAATA CTTGA G	YBL090W
2	1	20	Empty	Empty
2	2	20	Empty	Empty
2	3	20	XAAGT AGACT GAACT CCGCG C	YBL038W_UP
2	4	20	XAAGT AGACT GAACT CCGCG C	YBL038W_UP
2	5	20	XATAC TTGCG GAAGC TACGG C	YBL053W_UP
2	6	20	XATAC TTGCG GAAGC TACGG C	YBL053W_UP
2	7	20	XAGGC TATAC CCATT CTTCA G	YBL075C
2	8	20	XAGGC TATAC CCATT CTTCA G	YBL075C
2	9	20	XACCG CGCTC TAATA CTTGA G	YBL090W
2	10	20	XACCG CGCTC TAATA CTTGA G	YBL090W
3	1	1	XAAAT GCTCT TCAAC TACGG C	YBL052C_UP
3	2	1	XAAAT GCTCT TCAAC TACGG C	YBL052C_UP
3	3	1	XATAG ACCTG GAATC CGTGG C	YBL064C_UP
3	4	1	XATAG ACCTG GAATC CGTGG C	YBL064C_UP
3	5	1	XAACT GTCGC TAACG TGTGA G	YBL089W
3	6	1	XAACT GTCGC TAACG TGTGA G	YBL089W
3	7	1	XATTC ATCGG ACACT TGCCG G	YBL103C
3	8	1	XATTC ATCGG ACACT TGCCG G	YBL103C
3	9	1	XATAT GGGTG GAAGC TCCCT C	YBL005W
3	10	1	XATAT GGGTG GAAGC TCCCT C	YBL005W
3	1	2	XAAAT GCTCT TCAAC TACGG C	YBL052C_UP
3	2	2	XAAAT GCTCT TCAAC TACGG C	YBL052C_UP
3	3	2	XATAG ACCTG GAATC CGTGG C	YBL064C_UP
3	4	2	XATAG ACCTG GAATC CGTGG C	YBL064C_UP
3	5	2	XAACT GTCGC TAACG TGTGA G	YBL089W
3	6	2	XAACT GTCGC TAACG TGTGA G	YBL089W
3	7	2	XATTC ATCGG ACACT TGCCG G	YBL103C
3	8	2	XATTC ATCGG ACACT TGCCG G	YBL103C
3	9	2	XATAT GGGTG GAAGC TCCCT C	YBL005W
3	10	2	XATAT GGGTG GAAGC TCCCT C	YBL005W
3	1	3	XATAT CCTTG GAAGC CTGGG C	YBL060W_UP
3	2	3	XATAT CCTTG GAAGC CTGGG C	YBL060W_UP
3	3	3	XAAGC GGACT GAACT TTCTG C	YBL072C_UP
3	4	3	XAAGC GGACT GAACT TTCTG C	YBL072C_UP
3	5	3	ACATT GGAGT AACGT GCTAG	YBL094C_CTL
3	6	3	ACATT GGAGT AACGT GCTAG	YBL094C_CTL
3	7	3	XATAC ATGGC CCAGT TCTCG G	YBR007C
3	8	3	XATAC ATGGC CCAGT TCTCG G	YBR007C
3	9	3	XAAGA CCGAC TAACT GATCT C	YBL013W
3	10	3	XAAGA CCGAC TAACT GATCT C	YBL013W
3	1	4	XATAT CCTTG GAAGC CTGGG C	YBL060W_UP
3	2	4	XATAT CCTTG GAAGC CTGGG C	YBL060W_UP
3	3	4	XAAGC GGACT GAACT TTCTG C	YBL072C_UP
3	4	4	XAAGC GGACT GAACT TTCTG C	YBL072C_UP
3	5	4	ACATT GGAGT AACGT GCTAG	YBL094C_CTL
3	6	4	ACATT GGAGT AACGT GCTAG	YBL094C_CTL
3	7	4	XATAC ATGGC CCAGT TCTCG G	YBR007C
3	8	4	XATAC ATGGC CCAGT TCTCG G	YBR007C
3	9	4	XAAGA CCGAC TAACT GATCT C	YBL013W
3	10	4	XAAGA CCGAC TAACT GATCT C	YBL013W
3	1	5	XAAGA CGACG TAAGC CCATG C	YBL068W_UP
3	2	5	XAAGA CGACG TAAGC CCATG C	YBL068W_UP
3	3	5	XAAAT CGAAG GCACG TTCAT C	YBL085W_UP
3	4	5	XAAAT CGAAG GCACG TTCAT C	YBL085W_UP
3	5	5	XACTG ATTTC TAATG GCGCG G	YBR001C
3	6	5	XACTG ATTTC TAATG GCGCG G	YBR001C
3	7	5	XAACT GCGTG GAATT TCGCT C	YBL009W
3	8	5	XAACT GCGTG GAATT TCGCT C	YBL009W
3	9	5	XAAGA GCCTT GAAGC GTCGT C	YBL025W
3	10	5	XAAGA GCCTT GAAGC GTCGT C	YBL025W
3	1	6	XAAGA CGACG TAAGC CCATG C	YBL068W_UP
3	2	6	XAAGA CGACG TAAGC CCATG C	YBL068W_UP
3	3	6	XAAAT CGAAG GCACG TTCAT C	YBL085W_UP
3	4	6	XAAAT CGAAG GCACG TTCAT C	YBL085W_UP
3	5	6	XACTG ATTTC TAATG GCGCG G	YBR001C
3	6	6	XACTG ATTTC TAATG GCGCG G	YBR001C
3	7	6	XAACT GCGTG GAATT TCGCT C	YBL009W
3	8	6	XAACT GCGTG GAATT TCGCT C	YBL009W
3	9	6	XAAGA GCCTT GAAGC GTCGT C	YBL025W
3	10	6	XAAGA GCCTT GAAGC GTCGT C	YBL025W
3	1	7	XAGAA CGAAG CGGGC TCAAT C	YBL080C_UP
3	2	7	XAGAA CGAAG CGGGC TCAAT C	YBL080C_UP
3	3	7	XAAGA TACGT CCAGC TTACT C	YBL094C_UP
3	4	7	XAAGA TACGT CCAGC TTACT C	YBL094C_UP
3	5	7	XACCT ATATT GTGAG ACAGG G	YBR012C
3	6	7	XACCT ATATT GTGAG ACAGG G	YBR012C
3	7	7	XATGG AGACC CTAGA CACGT C	YBL019W
3	8	7	XATGG AGACC CTAGA CACGT C	YBL019W
3	9	7	XAACT CTCGT GAATC GTTGT C	YBL037W
3	10	7	XAACT CTCGT GAATC GTTGT C	YBL037W
3	1	8	XAGAA CGAAG CGGGC TCAAT C	YBL080C_UP
3	2	8	XAGAA CGAAG CGGGC TCAAT C	YBL080C_UP
3	3	8	XAAGA TACGT CCAGC TTACT C	YBL094C_UP
3	4	8	XAAGA TACGT CCAGC TTACT C	YBL094C_UP
3	5	8	XACCT ATATT GTGAG ACAGG G	YBR012C
3	6	8	XACCT ATATT GTGAG ACAGG G	YBR012C
3	7	8	XATGG AGACC CTAGA CACGT C	YBL019W
3	8	8	XATGG AGACC CTAGA CACGT C	YBL019W
3	9	8	XAACT CTCGT GAATC GTTGT C	YBL037W
3	10	8	XAACT CTCGT GAATC GTTGT C	YBL037W
3	1	9	XAGGT ACTGC ACACT TAACT C	YBL089W_UP
3	2	9	XAGGT ACTGC ACACT TAACT C	YBL089W_UP
3	3	9	XAGTC TACCC ACATG CTTTA G	YBL103C_UP
3	4	9	XAGTC TACCC ACATG CTTTA G	YBL103C_UP
3	5	9	XAAGG ATGTC TAACA CTCTC C	YBL005W_UP
3	6	9	XAAGG ATGTC TAACA CTCTC C	YBL005W_UP
3	7	9	XACCC ATTAT ACAGA GCGGT C	YBL031W
3	8	9	XACCC ATTAT ACAGA GCGGT C	YBL031W
3	9	9	XAAGT CATGC TAACC TCGTT C	YBL047C
3	10	9	XAAGT CATGC TAACC TCGTT C	YBL047C
3	1	10	XAGGT ACTGC ACACT TAACT C	YBL089W_UP
3	2	10	XAGGT ACTGC ACACT TAACT C	YBL089W_UP
3	3	10	XAGTC TACCC ACATG CTTTA G	YBL103C_UP
3	4	10	XAGTC TACCC ACATG CTTTA G	YBL103C_UP
3	5	10	XAAGG ATGTC TAACA CTCTC C	YBL005W_UP
3	6	10	XAAGG ATGTC TAACA CTCTC C	YBL005W_UP
3	7	10	XACCC ATTAT ACAGA GCGGT C	YBL031W
3	8	10	XACCC ATTAT ACAGA GCGGT C	YBL031W
3	9	10	XAAGT CATGC TAACC TCGTT C	YBL047C
3	10	10	XAAGT CATGC TAACC TCGTT C	YBL047C
3	1	11	AAGAT ACGTC CAGCT TACTC	YBL094C_UP_CTL
3	2	11	AAGAT ACGTC CAGCT TACTC	YBL094C_UP_CTL
3	3	11	XATCA TGTAG GTAAC GTGAC G	YBR007C_UP
3	4	11	XATCA TGTAG GTAAC GTGAC G	YBR007C_UP
3	5	11	XACAT TTAGG GAACG CAGAG C	YBL013W_UP
3	6	11	XACAT TTAGG GAACG CAGAG C	YBL013W_UP
3	7	11	XACAC GGCGA TAAGT GGCTT C	YBL043W
3	8	11	XACAC GGCGA TAAGT GGCTT C	YBL043W
3	9	11	XAACA TCCAG GTGCG GAACA G	YBL056W
3	10	11	XAACA TCCAG GTGCG GAACA G	YBL056W
3	1	12	AAGAT ACGTC CAGCT TACTC	YBL094C_UP_CTL
3	2	12	AAGAT ACGTC CAGCT TACTC	YBL094C_UP_CTL
3	3	12	XATCA TGTAG GTAAC GTGAC G	YBR007C_UP
3	4	12	XATCA TGTAG GTAAC GTGAC G	YBR007C_UP
3	5	12	XACAT TTAGG GAACG CAGAG C	YBL013W_UP
3	6	12	XACAT TTAGG GAACG CAGAG C	YBL013W_UP
3	7	12	XACAC GGCGA TAAGT GGCTT C	YBL043W
3	8	12	XACAC GGCGA TAAGT GGCTT C	YBL043W
3	9	12	XAACA TCCAG GTGCG GAACA G	YBL056W
3	10	12	XAACA TCCAG GTGCG GAACA G	YBL056W
3	1	13	XATAG CTCAT TAACC GGCAC G	YBR001C_UP
3	2	13	XATAG CTCAT TAACC GGCAC G	YBR001C_UP
3	3	13	XATGA GGCGT CGAAC TCTTC C	YBL009W_UP
3	4	13	XATGA GGCGT CGAAC TCTTC C	YBL009W_UP
3	5	13	XAATT TCAGG GAATG GCACG C	YBL025W_UP
3	6	13	XAATT TCAGG GAATG GCACG C	YBL025W_UP
3	7	13	XAGTC TTGAA GTCAT CGGAA G	YBL052C
3	8	13	XAGTC TTGAA GTCAT CGGAA G	YBL052C
3	9	13	XAAAG TCGCA GTAAT CCGCA G	YBL064C
3	10	13	XAAAG TCGCA GTAAT CCGCA G	YBL064C
3	1	14	XATAG CTCAT TAACC GGCAC G	YBR001C_UP
3	2	14	XATAG CTCAT TAACC GGCAC G	YBR001C_UP
3	3	14	XATGA GGCGT CGAAC TCTTC C	YBL009W_UP
3	4	14	XATGA GGCGT CGAAC TCTTC C	YBL009W_UP
3	5	14	XAATT TCAGG GAATG GCACG C	YBL025W_UP
3	6	14	XAATT TCAGG GAATG GCACG C	YBL025W_UP
3	7	14	XAGTC TTGAA GTCAT CGGAA G	YBL052C
3	8	14	XAGTC TTGAA GTCAT CGGAA G	YBL052C
3	9	14	XAAAG TCGCA GTAAT CCGCA G	YBL064C
3	10	14	XAAAG TCGCA GTAAT CCGCA G	YBL064C
3	1	15	XATCA GGTCT GGAAG ATTAC G	YBR012C_UP
3	2	15	XATCA GGTCT GGAAG ATTAC G	YBR012C_UP
3	3	15	XAATT TCCGC GAAGC GTGAG C	YBL019W_UP
3	4	15	XAATT TCCGC GAAGC GTGAG C	YBL019W_UP
3	5	15	XACAT AACTT TCCAG AAGCG C	YBL037W_UP
3	6	15	XACAT AACTT TCCAG AAGCG C	YBL037W_UP
3	7	15	XAATG CGACA TCTTA ACCCA G	YBL060W
3	8	15	XAATG CGACA TCTTA ACCCA G	YBL060W
3	9	15	XACCT GTAGA GTAAG TGTCA G	YBL072C
3	10	15	XACCT GTAGA GTAAG TGTCA G	YBL072C
3	1	16	XATCA GGTCT GGAAG ATTAC G	YBR012C_UP
3	2	16	XATCA GGTCT GGAAG ATTAC G	YBR012C_UP
3	3	16	XAATT TCCGC GAAGC GTGAG C	YBL019W_UP
3	4	16	XAATT TCCGC GAAGC GTGAG C	YBL019W_UP
3	5	16	XACAT AACTT TCCAG AAGCG C	YBL037W_UP
3	6	16	XACAT AACTT TCCAG AAGCG C	YBL037W_UP
3	7	16	XAATG CGACA TCTTA ACCCA G	YBL060W
3	8	16	XAATG CGACA TCTTA ACCCA G	YBL060W
3	9	16	XACCT GTAGA GTAAG TGTCA G	YBL072C
3	10	16	XACCT GTAGA GTAAG TGTCA G	YBL072C
3	1	17	metastasis associated 1	U35113
3	2	17	metastasis associated 1	U35113
3	3	17	XAGAT TAGTT CAAGC GCCCG C	YBL031W_UP
3	4	17	XAGAT TAGTT CAAGC GCCCG C	YBL031W_UP
3	5	17	XACGC GAATA GTGTT CAAGG C	YBL047C_UP
3	6	17	XACGC GAATA GTGTT CAAGG C	YBL047C_UP
3	7	17	XAGGA GACGT TGATA ACTCA G	YBL068W
3	8	17	XAGGA GACGT TGATA ACTCA G	YBL068W
3	9	17	XAATG AGTCC TAATC TGGGA G	YBL085W
3	10	17	XAATG AGTCC TAATC TGGGA G	YBL085W
3	1	18	metastasis associated 1	U35113
3	2	18	metastasis associated 1	U35113
3	3	18	XAGAT TAGTT CAAGC GCCCG C	YBL031W_UP
3	4	18	XAGAT TAGTT CAAGC GCCCG C	YBL031W_UP
3	5	18	XACGC GAATA GTGTT CAAGG C	YBL047C_UP
3	6	18	XACGC GAATA GTGTT CAAGG C	YBL047C_UP
3	7	18	XAGGA GACGT TGATA ACTCA G	YBL068W
3	8	18	XAGGA GACGT TGATA ACTCA G	YBL068W
3	9	18	XAATG AGTCC TAATC TGGGA G	YBL085W
3	10	18	XAATG AGTCC TAATC TGGGA G	YBL085W
3	1	19	Empty	Empty
3	2	19	Empty	Empty
3	3	19	XAAGA GTCAT TAACA CCTCG C	YBL043W_UP
3	4	19	XAAGA GTCAT TAACA CCTCG C	YBL043W_UP
3	5	19	XATAC TCACT GAAGG TCCGG C	YBL056W_UP
3	6	19	XATAC TCACT GAAGG TCCGG C	YBL056W_UP
3	7	19	XAATA CTCGC TAAGG TGAGA G	YBL080C
3	8	19	XAATA CTCGC TAAGG TGAGA G	YBL080C
3	9	19	XACAT TGGAG TAACG TGCTA G	YBL094C
3	10	19	XACAT TGGAG TAACG TGCTA G	YBL094C
3	1	20	Empty	Empty
3	2	20	Empty	Empty
3	3	20	XAAGA GTCAT TAACA CCTCG C	YBL043W_UP
3	4	20	XAAGA GTCAT TAACA CCTCG C	YBL043W_UP
3	5	20	XATAC TCACT GAAGG TCCGG C	YBL056W_UP
3	6	20	XATAC TCACT GAAGG TCCGG C	YBL056W_UP
3	7	20	XAATA CTCGC TAAGG TGAGA G	YBL080C
3	8	20	XAATA CTCGC TAAGG TGAGA G	YBL080C
3	9	20	XACAT TGGAG TAACG TGCTA G	YBL094C
3	10	20	XACAT TGGAG TAACG TGCTA G	YBL094C
4	1	1	XAACG TATCG GAAGC ATAGG C	YBL049W_UP
4	2	1	XAACG TATCG GAAGC ATAGG C	YBL049W_UP
4	3	1	XAGCC TAAGC ACACT TTGGG C	YBL062W_UP
4	4	1	XAGCC TAAGC ACACT TTGGG C	YBL062W_UP
4	5	1	XACCG ACTCG TAAGC GATGA G	YBL087C
4	6	1	XACCG ACTCG TAAGC GATGA G	YBL087C
4	7	1	XAGTG ATCTA CTCCC ATACG G	YBL101C
4	8	1	XAGTG ATCTA CTCCC ATACG G	YBL101C
4	9	1	XAATT AAGGA GCATG GACCT C	YBL002W
4	10	1	XAATT AAGGA GCATG GACCT C	YBL002W
4	1	2	XAACG TATCG GAAGC ATAGG C	YBL049W_UP
4	2	2	XAACG TATCG GAAGC ATAGG C	YBL049W_UP
4	3	2	XAGCC TAAGC ACACT TTGGG C	YBL062W_UP
4	4	2	XAGCC TAAGC ACACT TTGGG C	YBL062W_UP
4	5	2	XACCG ACTCG TAAGC GATGA G	YBL087C
4	6	2	XACCG ACTCG TAAGC GATGA G	YBL087C
4	7	2	XAGTG ATCTA CTCCC ATACG G	YBL101C
4	8	2	XAGTG ATCTA CTCCC ATACG G	YBL101C
4	9	2	XAATT AAGGA GCATG GACCT C	YBL002W
4	10	2	XAATT AAGGA GCATG GACCT C	YBL002W
4	1	3	XAAGA TACCG TAACA TGCGG C	YBL058W_UP
4	2	3	XAAGA TACCG TAACA TGCGG C	YBL058W_UP
4	3	3	XAAGG TACTG GAAGC TACTG C	YBL070C_UP
4	4	3	XAAGG TACTG GAAGC TACTG C	YBL070C_UP
4	5	3	ATCTA AGCCT GCCGA ACTAG	YBL091C_CTL
4	6	3	ATCTA AGCCT GCCGA ACTAG	YBL091C_CTL
4	7	3	XACGA TGTAC GCATA CCTCG G	YBR005W
4	8	3	XACGA TGTAC GCATA CCTCG G	YBR005W
4	9	3	XAGAG GTCAG TAACC CTGCT C	YBL011W
4	10	3	XAGAG GTCAG TAACC CTGCT C	YBL011W
4	1	4	XAAGA TACCG TAACA TGCGG C	YBL058W_UP
4	2	4	XAAGA TACCG TAACA TGCGG C	YBL058W_UP
4	3	4	XAAGG TACTG GAAGC TACTG C	YBL070C_UP
4	4	4	XAAGG TACTG GAAGC TACTG C	YBL070C_UP
4	5	4	ATCTA AGCCT GCCGA ACTAG	YBL091C_CTL
4	6	4	ATCTA AGCCT GCCGA ACTAG	YBL091C_CTL
4	7	4	XACGA TGTAC GCATA CCTCG G	YBR005W
4	8	4	XACGA TGTAC GCATA CCTCG G	YBR005W
4	9	4	XAGAG GTCAG TAACC CTGCT C	YBL011W
4	10	4	XAGAG GTCAG TAACC CTGCT C	YBL011W
4	1	5	XAAGC TCGTC GAATA GTTGG C	YBL066C_UP
4	2	5	XAAGC TCGTC GAATA GTTGG C	YBL066C_UP
4	3	5	XACAC GACCA GGGAT GGAAT C	YBL082C_UP
4	4	5	XACAC GACCA GGGAT GGAAT C	YBL082C_UP
4	5	5	XACCT TATGT GTAAT GAGCG G	YBL106C
4	6	5	XACCT TATGT GTAAT GAGCG G	YBL106C
4	7	5	XACAT AGCTT GAAGG GTCCT C	YBL007C
4	8	5	XACAT AGCTT GAAGG GTCCT C	YBL007C
4	9	5	XATAG CCGAC TAACG AGCGT C	YBL022C
4	10	5	XATAG CCGAC TAACG AGCGT C	YBL022C
4	1	6	XAAGC TCGTC GAATA GTTGG C	YBL066C_UP
4	2	6	XAAGC TCGTC GAATA GTTGG C	YBL066C_UP
4	3	6	XACAC GACCA GGGAT GGAAT C	YBL082C_UP
4	4	6	XACAC GACCA GGGAT GGAAT C	YBL082C_UP
4	5	6	XACCT TATGT GTAAT GAGCG G	YBL106C
4	6	6	XACCT TATGT GTAAT GAGCG G	YBL106C
4	7	6	XACAT AGCTT GAAGG GTCCT C	YBL007C
4	8	6	XACAT AGCTT GAAGG GTCCT C	YBL007C
4	9	6	XATAG CCGAC TAACG AGCGT C	YBL022C
4	10	6	XATAG CCGAC TAACG AGCGT C	YBL022C
4	1	7	XAACT AGCGG GAAGC TCTTG C	YBL078C_UP
4	2	7	XAACT AGCGG GAAGC TCTTG C	YBL078C_UP
4	3	7	XAGAC TCGGT GAACC TGACT C	YBL091C_UP
4	4	7	XAGAC TCGGT GAACC TGACT C	YBL091C_UP
4	5	7	XATAC TCTAG GGATA TGTCG G	YBR009C
4	6	7	XATAC TCTAG GGATA TGTCG G	YBR009C
4	7	7	XAGTA ACGTA CCATG TCTCT C	YBL016W
4	8	7	XAGTA ACGTA CCATG TCTCT C	YBL016W
4	9	7	XATCG TATCA CCAGG TCGGT C	YBL033C
4	10	7	XATCG TATCA CCAGG TCGGT C	YBL033C
4	1	8	XAACT AGCGG GAAGC TCTTG C	YBL078C_UP
4	2	8	XAACT AGCGG GAAGC TCTTG C	YBL078C_UP
4	3	8	XAGAC TCGGT GAACC TGACT C	YBL091C_UP
4	4	8	XAGAC TCGGT GAACC TGACT C	YBL091C_UP
4	5	8	XATAC TCTAG GGATA TGTCG G	YBR009C
4	6	8	XATAC TCTAG GGATA TGTCG G	YBR009C
4	7	8	XAGTA ACGTA CCATG TCTCT C	YBL016W
4	8	8	XAGTA ACGTA CCATG TCTCT C	YBL016W
4	9	8	XATCG TATCA CCAGG TCGGT C	YBL033C
4	10	8	XATCG TATCA CCAGG TCGGT C	YBL033C
4	1	9	XACGA GTACG ATAAC TGGAT C	YBL087C_UP
4	2	9	XACGA GTACG ATAAC TGGAT C	YBL087C_UP
4	3	9	XATCA CGCCA CGATA GGGTA G	YBL101C_UP
4	4	9	XATCA CGCCA CGATA GGGTA G	YBL101C_UP
4	5	9	XAAGG ATCTT TCAAC AGCTC C	YBL002W_UP
4	6	9	XAAGG ATCTT TCAAC AGCTC C	YBL002W_UP
4	7	9	XAACA TCTTG TGAAG GAGGT C	YBL028C
4	8	9	XAACA TCTTG TGAAG GAGGT C	YBL028C
4	9	9	XATAC GAGGC ACAGG GTCTT C	YBL045C
4	10	9	XATAC GAGGC ACAGG GTCTT C	YBL045C
4	1	10	XACGA GTACG ATAAC TGGAT C	YBL087C_UP
4	2	10	XACGA GTACG ATAAC TGGAT C	YBL087C_UP
4	3	10	XATCA CGCCA CGATA GGGTA G	YBL101C_UP
4	4	10	XATCA CGCCA CGATA GGGTA G	YBL101C_UP
4	5	10	XAAGG ATCTT TCAAC AGCTC C	YBL002W_UP
4	6	10	XAAGG ATCTT TCAAC AGCTC C	YBL002W_UP
4	7	10	XAACA TCTTG TGAAG GAGGT C	YBL028C
4	8	10	XAACA TCTTG TGAAG GAGGT C	YBL028C
4	9	10	XATAC GAGGC ACAGG GTCTT C	YBL045C
4	10	10	XATAC GAGGC ACAGG GTCTT C	YBL045C
4	1	11	AGACT CGGTG AACCT GACTC	YBL091C_UP_CTL
4	2	11	AGACT CGGTG AACCT GACTC	YBL091C_UP_CTL
4	3	11	XATAT TCGAG CCCAT CGGAC G	YBR005W_UP
4	4	11	XATAT TCGAG CCCAT CGGAC G	YBR005W_UP
4	5	11	XATGA CCACC GGAAC TGAAG C	YBL011W_UP
4	6	11	XATGA CCACC GGAAC TGAAG C	YBL011W_UP
4	7	11	XAAGA CTGTT GAACC GCATT C	YBL039C
4	8	11	XAAGA CTGTT GAACC GCATT C	YBL039C
4	9	11	XATCG TATAA TCGGC GTGAA G	YBL054W
4	10	11	XATCG TATAA TCGGC GTGAA G	YBL054W
4	1	12	AGACT CGGTG AACCT GACTC	YBL091C_UP_CTL
4	2	12	AGACT CGGTG AACCT GACTC	YBL091C_UP_CTL
4	3	12	XATAT TCGAG CCCAT CGGAC G	YBR005W_UP
4	4	12	XATAT TCGAG CCCAT CGGAC G	YBR005W_UP
4	5	12	XATGA CCACC GGAAC TGAAG C	YBL011W_UP
4	6	12	XATGA CCACC GGAAC TGAAG C	YBL011W_UP
4	7	12	XAAGA CTGTT GAACC GCATT C	YBL039C
4	8	12	XAAGA CTGTT GAACC GCATT C	YBL039C
4	9	12	XATCG TATAA TCGGC GTGAA G	YBL054W
4	10	12	XATCG TATAA TCGGC GTGAA G	YBL054W
4	1	13	XAGAC CTCAG CTTCA GTAAC G	YBL106C_UP
4	2	13	XAGAC CTCAG CTTCA GTAAC G	YBL106C_UP
4	3	13	XAGAT GTAGA CCACC GTGTC C	YBL007C_UP
4	4	13	XAGAT GTAGA CCACC GTGTC C	YBL007C_UP
4	5	13	XATCG AACGT GTGTC AAACG C	YBL022C_UP
4	6	13	XATCG AACGT GTGTC AAACG C	YBL022C_UP
4	7	13	XAGTT CAACA GTGCG TCCAA G	YBL049W
4	8	13	XAGTT CAACA GTGCG TCCAA G	YBL049W
4	9	13	XAATA TGGCC TAATC CTCCA G	YBL062W
4	10	13	XAATA TGGCC TAATC CTCCA G	YBL062W
4	1	14	XAGAC CTCAG CTTCA GTAAC G	YBL106C_UP
4	2	14	XAGAC CTCAG CTTCA GTAAC G	YBL106C_UP
4	3	14	XAGAT GTAGA CCACC GTGTC C	YBL007C_UP
4	4	14	XAGAT GTAGA CCACC GTGTC C	YBL007C_UP
4	5	14	XATCG AACGT GTGTC AAACG C	YBL022C_UP
4	6	14	XATCG AACGT GTGTC AAACG C	YBL022C_UP
4	7	14	XAGTT CAACA GTGCG TCCAA G	YBL049W
4	8	14	XAGTT CAACA GTGCG TCCAA G	YBL049W
4	9	14	XAATA TGGCC TAATC CTCCA G	YBL062W
4	10	14	XAATA TGGCC TAATC CTCCA G	YBL062W
4	1	15	XATGT CAGAG ACGGT ACTAC G	YBR009C_UP
4	2	15	XATGT CAGAG ACGGT ACTAC G	YBR009C_UP
4	3	15	XATAA TGCCG GTCAA CGGAG C	YBL016W_UP
4	4	15	XATAA TGCCG GTCAA CGGAG C	YBL016W_UP
4	5	15	XAATT ATGTC GAACG CGCCG C	YBL033C_UP
4	6	15	XAATT ATGTC GAACG CGCCG C	YBL033C_UP
4	7	15	XAGGT ACTAC ATCCA CTACA G	YBL058W
4	8	15	XAGGT ACTAC ATCCA CTACA G	YBL058W
4	9	15	XAATA GCGCC TAAGG GCTCA G	YBL070C
4	10	15	XAATA GCGCC TAAGG GCTCA G	YBL070C
4	1	16	XATGT CAGAG ACGGT ACTAC G	YBR009C_UP
4	2	16	XATGT CAGAG ACGGT ACTAC G	YBR009C_UP
4	3	16	XATAA TGCCG GTCAA CGGAG C	YBL016W_UP
4	4	16	XATAA TGCCG GTCAA CGGAG C	YBL016W_UP
4	5	16	XAATT ATGTC GAACG CGCCG C	YBL033C_UP
4	6	16	XAATT ATGTC GAACG CGCCG C	YBL033C_UP
4	7	16	XAGGT ACTAC ATCCA CTACA G	YBL058W
4	8	16	XAGGT ACTAC ATCCA CTACA G	YBL058W
4	9	16	XAATA GCGCC TAAGG GCTCA G	YBL070C
4	10	16	XAATA GCGCC TAAGG GCTCA G	YBL070C
4	1	17	v-myc avian myelocytomatosis viral oncogene homolog	K02276
4	2	17	v-myc avian myelocytomatosis viral oncogene homolog	K02276
4	3	17	XAGGT AATAT ACACT CACCG C	YBL028C_UP
4	4	17	XAGGT AATAT ACACT CACCG C	YBL028C_UP
4	5	17	XATAA GTCGT AGGAA TGTCG C	YBL045C_UP
4	6	17	XATAA GTCGT AGGAA TGTCG C	YBL045C_UP
4	7	17	XAGAT TGCCC TAACC GTGCA G	YBL066C
4	8	17	XAGAT TGCCC TAACC GTGCA G	YBL066C
4	9	17	XAGAT CACTG TAACC GCCGA G	YBL082C
4	10	17	XAGAT CACTG TAACC GCCGA G	YBL082C
4	1	18	v-myc avian myelocytomatosis viral oncogene homolog	K02276
4	2	18	v-myc avian myelocytomatosis viral oncogene homolog	K02276
4	3	18	XAGGT AATAT ACACT CACCG C	YBL028C_UP
4	4	18	XAGGT AATAT ACACT CACCG C	YBL028C_UP
4	5	18	XATAA GTCGT AGGAA TGTCG C	YBL045C_UP
4	6	18	XATAA GTCGT AGGAA TGTCG C	YBL045C_UP
4	7	18	XAGAT TGCCC TAACC GTGCA G	YBL066C
4	8	18	XAGAT TGCCC TAACC GTGCA G	YBL066C
4	9	18	XAGAT CACTG TAACC GCCGA G	YBL082C
4	10	18	XAGAT CACTG TAACC GCCGA G	YBL082C
4	1	19	Empty	Empty
4	2	19	Empty	Empty
4	3	19	XAATA CTCTG GGAAC AGGCG C	YBL039C_UP
4	4	19	XAATA CTCTG GGAAC AGGCG C	YBL039C_UP
4	5	19	XACAG CGATG GAACT TACGG C	YBL054W_UP
4	6	19	XACAG CGATG GAACT TACGG C	YBL054W_UP
4	7	19	XACAT TGACG TAATC GGAGA G	YBL078C
4	8	19	XACAT TGACG TAATC GGAGA G	YBL078C
4	9	19	XATCT AAGCC TGCCG AACTA G	YBL091C
4	10	19	XATCT AAGCC TGCCG AACTA G	YBL091C
4	1	20	Empty	Empty
4	2	20	Empty	Empty
4	3	20	XAATA CTCTG GGAAC AGGCG C	YBL039C_UP
4	4	20	XAATA CTCTG GGAAC AGGCG C	YBL039C_UP
4	5	20	XACAG CGATG GAACT TACGG C	YBL054W_UP
4	6	20	XACAG CGATG GAACT TACGG C	YBL054W_UP
4	7	20	XACAT TGACG TAATC GGAGA G	YBL078C
4	8	20	XACAT TGACG TAATC GGAGA G	YBL078C
4	9	20	XATCT AAGCC TGCCG AACTA G	YBL091C
4	10	20	XATCT AAGCC TGCCG AACTA G	YBL091C
5	1	1	XATAT GACCT GAACC GACGG C	YBL051C_UP
5	2	1	XATAT GACCT GAACC GACGG C	YBL051C_UP
5	3	1	XACAT GATAA CCCGT ACTGG C	YBL063W_UP
5	4	1	XACAT GATAA CCCGT ACTGG C	YBL063W_UP
5	5	1	XAATC GACGC TAACG ACTGA G	YBL088C
5	6	1	XAATC GACGC TAACG ACTGA G	YBL088C
5	7	1	XATAT GATAC TCACG ACCCG G	YBL102W
5	8	1	XATAT GATAC TCACG ACCCG G	YBL102W
5	9	1	XAGAT GACGC TAACT TACCT C	YBL003C
5	10	1	XAGAT GACGC TAACT TACCT C	YBL003C
5	1	2	XATAT GACCT GAACC GACGG C	YBL051C_UP
5	2	2	XATAT GACCT GAACC GACGG C	YBL051C_UP
5	3	2	XACAT GATAA CCCGT ACTGG C	YBL063W_UP
5	4	2	XACAT GATAA CCCGT ACTGG C	YBL063W_UP
5	5	2	XAATC GACGC TAACG ACTGA G	YBL088C
5	6	2	XAATC GACGC TAACG ACTGA G	YBL088C
5	7	2	XATAT GATAC TCACG ACCCG G	YBL102W
5	8	2	XATAT GATAC TCACG ACCCG G	YBL102W
5	9	2	XAGAT GACGC TAACT TACCT C	YBL003C
5	10	2	XAGAT GACGC TAACT TACCT C	YBL003C
5	1	3	XAATA CGACT GAAGG ATCGG C	YBL059W_UP
5	2	3	XAATA CGACT GAAGG ATCGG C	YBL059W_UP
5	3	3	XAATC TTACG GAATC GTCTG C	YBL071C_UP
5	4	3	XAATC TTACG GAATC GTCTG C	YBL071C_UP
5	5	3	AGAGA CTACC TACCA GCTAG	YBL093C_CTL
5	6	3	AGAGA CTACC TACCA GCTAG	YBL093C_CTL
5	7	3	XAGAA CAAGA CCATC GCTCG G	YBR006W
5	8	3	XAGAA CAAGA CCATC GCTCG G	YBR006W
5	9	3	XATTG AAGCG GTCGG AATCT C	YBL012C
5	10	3	XATTG AAGCG GTCGG AATCT C	YBL012C
5	1	4	XAATA CGACT GAAGG ATCGG C	YBL059W_UP
5	2	4	XAATA CGACT GAAGG ATCGG C	YBL059W_UP
5	3	4	XAATC TTACG GAATC GTCTG C	YBL071C_UP
5	4	4	XAATC TTACG GAATC GTCTG C	YBL071C_UP
5	5	4	AGAGA CTACC TACCA GCTAG	YBL093C_CTL
5	6	4	AGAGA CTACC TACCA GCTAG	YBL093C_CTL
5	7	4	XAGAA CAAGA CCATC GCTCG G	YBR006W
5	8	4	XAGAA CAAGA CCATC GCTCG G	YBR006W
5	9	4	XATTG AAGCG GTCGG AATCT C	YBL012C
5	10	4	XATTG AAGCG GTCGG AATCT C	YBL012C
5	1	5	XAGTT AGCAC CCACA TTTGG C	YBL067C_UP
5	2	5	XAGTT AGCAC CCACA TTTGG C	YBL067C_UP
5	3	5	XATAA GGCGC TGGAA CCCAT C	YBL083C_UP
5	4	5	XATAA GGCGC TGGAA CCCAT C	YBL083C_UP
5	5	5	XACTT TCCTA GCAGT GAGCG G	YBL107C
5	6	5	XACTT TCCTA GCAGT GAGCG G	YBL107C
5	7	5	XAGAC TTAGT GAACG TCGCT C	YBL008W
5	8	5	XAGAC TTAGT GAACG TCGCT C	YBL008W
5	9	5	XAGAC TCGTA TAACT CTCGT C	YBL024W
5	10	5	XAGAC TCGTA TAACT CTCGT C	YBL024W
5	1	6	XAGTT AGCAC CCACA TTTGG C	YBL067C_UP
5	2	6	XAGTT AGCAC CCACA TTTGG C	YBL067C_UP
5	3	6	XATAA GGCGC TGGAA CCCAT C	YBL083C_UP
5	4	6	XATAA GGCGC TGGAA CCCAT C	YBL083C_UP
5	5	6	XACTT TCCTA GCAGT GAGCG G	YBL107C
5	6	6	XACTT TCCTA GCAGT GAGCG G	YBL107C
5	7	6	XAGAC TTAGT GAACG TCGCT C	YBL008W
5	8	6	XAGAC TTAGT GAACG TCGCT C	YBL008W
5	9	6	XAGAC TCGTA TAACT CTCGT C	YBL024W
5	10	6	XAGAC TCGTA TAACT CTCGT C	YBL024W
5	1	7	XATCG AGCAC GTAAC CGTTG C	YBL079W_UP
5	2	7	XATCG AGCAC GTAAC CGTTG C	YBL079W_UP
5	3	7	XAATG CTCGG GAAGG CTACT C	YBL093C_UP
5	4	7	XAATG CTCGG GAAGG CTACT C	YBL093C_UP
5	5	7	XAAGA TTCGA TGACA CTTCG G	YBR010W
5	6	7	XAAGA TTCGA TGACA CTTCG G	YBR010W
5	7	7	XAAGG ATTCT GAAGT CCAGT C	YBL017C
5	8	7	XAAGG ATTCT GAAGT CCAGT C	YBL017C
5	9	7	XACGG ACTAT ACAGT TGTGT C	YBL036C
5	10	7	XACGG ACTAT ACAGT TGTGT C	YBL036C
5	1	8	XATCG AGCAC GTAAC CGTTG C	YBL079W_UP
5	2	8	XATCG AGCAC GTAAC CGTTG C	YBL079W_UP
5	3	8	XAATG CTCGG GAAGG CTACT C	YBL093C_UP
5	4	8	XAATG CTCGG GAAGG CTACT C	YBL093C_UP
5	5	8	XAAGA TTCGA TGACA CTTCG G	YBR010W
5	6	8	XAAGA TTCGA TGACA CTTCG G	YBR010W
5	7	8	XAAGG ATTCT GAAGT CCAGT C	YBL017C
5	8	8	XAAGG ATTCT GAAGT CCAGT C	YBL017C
5	9	8	XACGG ACTAT ACAGT TGTGT C	YBL036C
5	10	8	XACGG ACTAT ACAGT TGTGT C	YBL036C
5	1	9	XAAGC AGTGG GAAGT CTTAT C	YBL088C_UP
5	2	9	XAAGC AGTGG GAAGT CTTAT C	YBL088C_UP
5	3	9	XAATG TCGCG TAATG GCTTA G	YBL102W_UP
5	4	9	XAATG TCGCG TAATG GCTTA G	YBL102W_UP
5	5	9	XAATT TGTGC GAAGC CGCTC C	YBL003C_UP
5	6	9	XAATT TGTGC GAAGC CGCTC C	YBL003C_UP
5	7	9	XAATC ATCGG TGGCA ACGGT C	YBL029W
5	8	9	XAATC ATCGG TGGCA ACGGT C	YBL029W
5	9	9	XACCA CTTAT GTGAA GCGTT C	YBL046W
5	10	9	XACCA CTTAT GTGAA GCGTT C	YBL046W
5	1	10	XAAGC AGTGG GAAGT CTTAT C	YBL088C_UP
5	2	10	XAAGC AGTGG GAAGT CTTAT C	YBL088C_UP
5	3	10	XAATG TCGCG TAATG GCTTA G	YBL102W_UP
5	4	10	XAATG TCGCG TAATG GCTTA G	YBL102W_UP
5	5	10	XAATT TGTGC GAAGC CGCTC C	YBL003C_UP
5	6	10	XAATT TGTGC GAAGC CGCTC C	YBL003C_UP
5	7	10	XAATC ATCGG TGGCA ACGGT C	YBL029W
5	8	10	XAATC ATCGG TGGCA ACGGT C	YBL029W
5	9	10	XACCA CTTAT GTGAA GCGTT C	YBL046W
5	10	10	XACCA CTTAT GTGAA GCGTT C	YBL046W
5	1	11	AATGC TCGGG AAGGC TACTC	YBL093C_UP_CTL
5	2	11	AATGC TCGGG AAGGC TACTC	YBL093C_UP_CTL
5	3	11	XACCA CTTCG CTTGA ATGAC G	YBR006W_UP
5	4	11	XACCA CTTCG CTTGA ATGAC G	YBR006W_UP
5	5	11	XATAC CCACG GAAGT TGCAG C	YBL012C_UP
5	6	11	XATAC CCACG GAAGT TGCAG C	YBL012C_UP
5	7	11	XAGTT AGTCA CCAGT CACTT C	YBL042C
5	8	11	XAGTT AGTCA CCAGT CACTT C	YBL042C
5	9	11	XAGCG CACCC ATTCG GATAA G	YBL055C
5	10	11	XAGCG CACCC ATTCG GATAA G	YBL055C
5	1	12	AATGC TCGGG AAGGC TACTC	YBL093C_UP_CTL
5	2	12	AATGC TCGGG AAGGC TACTC	YBL093C_UP_CTL
5	3	12	XACCA CTTCG CTTGA ATGAC G	YBR006W_UP
5	4	12	XACCA CTTCG CTTGA ATGAC G	YBR006W_UP
5	5	12	XATAC CCACG GAAGT TGCAG C	YBL012C_UP
5	6	12	XATAC CCACG GAAGT TGCAG C	YBL012C_UP
5	7	12	XAGTT AGTCA CCAGT CACTT C	YBL042C
5	8	12	XAGTT AGTCA CCAGT CACTT C	YBL042C
5	9	12	XAGCG CACCC ATTCG GATAA G	YBL055C
5	10	12	XAGCG CACCC ATTCG GATAA G	YBL055C
5	1	13	XATTG ATGAC CGACC GACAC G	YBL107C_UP
5	2	13	XATTG ATGAC CGACC GACAC G	YBL107C_UP
5	3	13	XACAC CACAT GAAGG GATTC C	YBL008W_UP
5	4	13	XACAC CACAT GAAGG GATTC C	YBL008W_UP
5	5	13	XAGGC ACCAT ACATT TAACG C	YBL024W_UP
5	6	13	XAGGC ACCAT ACATT TAACG C	YBL024W_UP
5	7	13	XACCT TTGAA GTGTG CAGAA G	YBL051C
5	8	13	XACCT TTGAA GTGTG CAGAA G	YBL051C
5	9	13	XATGG TCATC TAACC TTCCA G	YBL063W
5	10	13	XATGG TCATC TAACC TTCCA G	YBL063W
5	1	14	XATTG ATGAC CGACC GACAC G	YBL107C_UP
5	2	14	XATTG ATGAC CGACC GACAC G	YBL107C_UP
5	3	14	XACAC CACAT GAAGG GATTC C	YBL008W_UP
5	4	14	XACAC CACAT GAAGG GATTC C	YBL008W_UP
5	5	14	XAGGC ACCAT ACATT TAACG C	YBL024W_UP
5	6	14	XAGGC ACCAT ACATT TAACG C	YBL024W_UP
5	7	14	XACCT TTGAA GTGTG CAGAA G	YBL051C
5	8	14	XACCT TTGAA GTGTG CAGAA G	YBL051C
5	9	14	XATGG TCATC TAACC TTCCA G	YBL063W
5	10	14	XATGG TCATC TAACC TTCCA G	YBL063W
5	1	15	XAGGC AGATA CGATT AGTAC G	YBR010W_UP
5	2	15	XAGGC AGATA CGATT AGTAC G	YBR010W_UP
5	3	15	XAACT ACTAT GAAGC GGGAG C	YBL017C_UP
5	4	15	XAACT ACTAT GAAGC GGGAG C	YBL017C_UP
5	5	15	XAGAA GGTCA TCGAA CTCCG C	YBL036C_UP
5	6	15	XAGAA GGTCA TCGAA CTCCG C	YBL036C_UP
5	7	15	XAACT GAGTC TAATG GACCA G	YBL059W
5	8	15	XAACT GAGTC TAATG GACCA G	YBL059W
5	9	15	XAATG TAACC GCATG GGTCA G	YBL071C
5	10	15	XAATG TAACC GCATG GGTCA G	YBL071C
5	1	16	XAGGC AGATA CGATT AGTAC G	YBR010W_UP
5	2	16	XAGGC AGATA CGATT AGTAC G	YBR010W_UP
5	3	16	XAACT ACTAT GAAGC GGGAG C	YBL017C_UP
5	4	16	XAACT ACTAT GAAGC GGGAG C	YBL017C_UP
5	5	16	XAGAA GGTCA TCGAA CTCCG C	YBL036C_UP
5	6	16	XAGAA GGTCA TCGAA CTCCG C	YBL036C_UP
5	7	16	XAACT GAGTC TAATG GACCA G	YBL059W
5	8	16	XAACT GAGTC TAATG GACCA G	YBL059W
5	9	16	XAATG TAACC GCATG GGTCA G	YBL071C
5	10	16	XAATG TAACC GCATG GGTCA G	YBL071C
5	1	17	v-kit Hardy-Zuckerman 4 feline sarcoma viral oncogene homolog	X06182
5	2	17	v-kit Hardy-Zuckerman 4 feline sarcoma viral oncogene homolog	X06182
5	3	17	XAGTA ATATC TAAGC ACCCG C	YBL029W_UP
5	4	17	XAGTA ATATC TAAGC ACCCG C	YBL029W_UP
5	5	17	XACAG CAAAG GAAGT TGTCG C	YBL046W_UP
5	6	17	XACAG CAAAG GAAGT TGTCG C	YBL046W_UP
5	7	17	XAATG CGACG TAACT TTGCA G	YBL067C
5	8	17	XAATG CGACG TAACT TTGCA G	YBL067C
5	9	17	XAATT ATGGC TAAGC GTCGA G	YBL083C
5	10	17	XAATT ATGGC TAAGC GTCGA G	YBL083C
5	1	18	v-kit Hardy-Zuckerman 4 feline sarcoma viral oncogene homolog	X06182
5	2	18	v-kit Hardy-Zuckerman 4 feline sarcoma viral oncogene homolog	X06182
5	3	18	XAGTA ATATC TAAGC ACCCG C	YBL029W_UP
5	4	18	XAGTA ATATC TAAGC ACCCG C	YBL029W_UP
5	5	18	XACAG CAAAG GAAGT TGTCG C	YBL046W_UP
5	6	18	XACAG CAAAG GAAGT TGTCG C	YBL046W_UP
5	7	18	XAATG CGACG TAACT TTGCA G	YBL067C
5	8	18	XAATG CGACG TAACT TTGCA G	YBL067C
5	9	18	XAATT ATGGC TAAGC GTCGA G	YBL083C
5	10	18	XAATT ATGGC TAAGC GTCGA G	YBL083C
5	1	19	Empty	Empty
5	2	19	Empty	Empty
5	3	19	XAAGA TAGTC GCCGA ACTCG C	YBL042C_UP
5	4	19	XAAGA TAGTC GCCGA ACTCG C	YBL042C_UP
5	5	19	XATAA TACGT CTGCA ACCGG C	YBL055C_UP
5	6	19	XATAA TACGT CTGCA ACCGG C	YBL055C_UP
5	7	19	XAATC AGCCG TAACG TGAGA G	YBL079W
5	8	19	XAATC AGCCG TAACG TGAGA G	YBL079W
5	9	19	XAGAG ACTAC CTACC AGCTA G	YBL093C
5	10	19	XAGAG ACTAC CTACC AGCTA G	YBL093C
5	1	20	Empty	Empty
5	2	20	Empty	Empty
5	3	20	XAAGA TAGTC GCCGA ACTCG C	YBL042C_UP
5	4	20	XAAGA TAGTC GCCGA ACTCG C	YBL042C_UP
5	5	20	XATAA TACGT CTGCA ACCGG C	YBL055C_UP
5	6	20	XATAA TACGT CTGCA ACCGG C	YBL055C_UP
5	7	20	XAATC AGCCG TAACG TGAGA G	YBL079W
5	8	20	XAATC AGCCG TAACG TGAGA G	YBL079W
5	9	20	XAGAG ACTAC CTACC AGCTA G	YBL093C
5	10	20	XAGAG ACTAC CTACC AGCTA G	YBL093C
6	1	1	XACAG TCATG GAAGT TAAGG C	YBL048W_UP
6	2	1	XACAG TCATG GAAGT TAAGG C	YBL048W_UP
6	3	1	XACAC TTCCT GAACA TTGGG C	YBL061C_UP
6	4	1	XACAC TTCCT GAACA TTGGG C	YBL061C_UP
6	5	1	XACCA TATCG TTGAA GTGGA G	YBL086C
6	6	1	XACCA TATCG TTGAA GTGGA G	YBL086C
6	7	1	XATAT CTATC GCACC GGACG G	YBL100C
6	8	1	XATAT CTATC GCACC GGACG G	YBL100C
6	9	1	XAAGA GTAGT GAAGC GACCT C	YBL001C
6	10	1	XAAGA GTAGT GAAGC GACCT C	YBL001C
6	1	2	XACAG TCATG GAAGT TAAGG C	YBL048W_UP
6	2	2	XACAG TCATG GAAGT TAAGG C	YBL048W_UP
6	3	2	XACAC TTCCT GAACA TTGGG C	YBL061C_UP
6	4	2	XACAC TTCCT GAACA TTGGG C	YBL061C_UP
6	5	2	XACCA TATCG TTGAA GTGGA G	YBL086C
6	6	2	XACCA TATCG TTGAA GTGGA G	YBL086C
6	7	2	XATAT CTATC GCACC GGACG G	YBL100C
6	8	2	XATAT CTATC GCACC GGACG G	YBL100C
6	9	2	XAAGA GTAGT GAAGC GACCT C	YBL001C
6	10	2	XAAGA GTAGT GAAGC GACCT C	YBL001C
6	1	3	XACTA ATCTT GAATT GGCGG C	YBL057C_UP
6	2	3	XACTA ATCTT GAATT GGCGG C	YBL057C_UP
6	3	3	XATAG TCCGG GAACT GTATG C	YBL069W_UP
6	4	3	XATAG TCCGG GAACT GTATG C	YBL069W_UP
6	5	3	ACCGC GCTCT AATAC TTGAG	YBL090W_CTL
6	6	3	ACCGC GCTCT AATAC TTGAG	YBL090W_CTL
6	7	3	XAATC CATCG TCACG TTGCG G	YBR003W
6	8	3	XAATC CATCG TCACG TTGCG G	YBR003W
6	9	3	XATTT ACGCG AGACA CGGCT C	YBL010C
6	10	3	XATTT ACGCG AGACA CGGCT C	YBL010C
6	1	4	XACTA ATCTT GAATT GGCGG C	YBL057C_UP
6	2	4	XACTA ATCTT GAATT GGCGG C	YBL057C_UP
6	3	4	XATAG TCCGG GAACT GTATG C	YBL069W_UP
6	4	4	XATAG TCCGG GAACT GTATG C	YBL069W_UP
6	5	4	ACCGC GCTCT AATAC TTGAG	YBL090W_CTL
6	6	4	ACCGC GCTCT AATAC TTGAG	YBL090W_CTL
6	7	4	XAATC CATCG TCACG TTGCG G	YBR003W
6	8	4	XAATC CATCG TCACG TTGCG G	YBR003W
6	9	4	XATTT ACGCG AGACA CGGCT C	YBL010C
6	10	4	XATTT ACGCG AGACA CGGCT C	YBL010C
6	1	5	XAATA TACTT GAAGG CGTGG C	YBL065W_UP
6	2	5	XAATA TACTT GAAGG CGTGG C	YBL065W_UP
6	3	5	XATAT CGAAG GGTGG TCAAT C	YBL081W_UP
6	4	5	XATAT CGAAG GGTGG TCAAT C	YBL081W_UP
6	5	5	XAATT CTAGC GCATG GTCCG G	YBL104C
6	6	5	XAATT CTAGC GCATG GTCCG G	YBL104C
6	7	5	XAGAC TACTT GAACG ATCCT C	YBL006C
6	8	5	XAGAC TACTT GAACG ATCCT C	YBL006C
6	9	5	XAGGA CATCT ATAAC TCCGT C	YBL021C
6	10	5	XAGGA CATCT ATAAC TCCGT C	YBL021C
6	1	6	XAATA TACTT GAAGG CGTGG C	YBL065W_UP
6	2	6	XAATA TACTT GAAGG CGTGG C	YBL065W_UP
6	3	6	XATAT CGAAG GGTGG TCAAT C	YBL081W_UP
6	4	6	XATAT CGAAG GGTGG TCAAT C	YBL081W_UP
6	5	6	XAATT CTAGC GCATG GTCCG G	YBL104C
6	6	6	XAATT CTAGC GCATG GTCCG G	YBL104C
6	7	6	XAGAC TACTT GAACG ATCCT C	YBL006C
6	8	6	XAGAC TACTT GAACG ATCCT C	YBL006C
6	9	6	XAGGA CATCT ATAAC TCCGT C	YBL021C
6	10	6	XAGGA CATCT ATAAC TCCGT C	YBL021C
6	1	7	XACAG TTTAG GAAGC TCGTG C	YBL075C_UP
6	2	7	XACAG TTTAG GAAGC TCGTG C	YBL075C_UP
6	3	7	XAAAG GTCTC TGAAC TCACT C	YBL090W_UP
6	4	7	XAAAG GTCTC TGAAC TCACT C	YBL090W_UP
6	5	7	XAATT GTATA GCAGT CGTCG G	YBR008C
6	6	7	XAATT GTATA GCAGT CGTCG G	YBR008C
6	7	7	XAAGG ATTAG TCACA CCTCT C	YBL015W
6	8	7	XAAGG ATTAG TCACA CCTCT C	YBL015W
6	9	7	XATAG CGCGA TAACG TCGGT C	YBL032W
6	10	7	XATAG CGCGA TAACG TCGGT C	YBL032W
6	1	8	XACAG TTTAG GAAGC TCGTG C	YBL075C_UP
6	2	8	XACAG TTTAG GAAGC TCGTG C	YBL075C_UP
6	3	8	XAAAG GTCTC TGAAC TCACT C	YBL090W_UP
6	4	8	XAAAG GTCTC TGAAC TCACT C	YBL090W_UP
6	5	8	XAATT GTATA GCAGT CGTCG G	YBR008C
6	6	8	XAATT GTATA GCAGT CGTCG G	YBR008C
6	7	8	XAAGG ATTAG TCACA CCTCT C	YBL015W
6	8	8	XAAGG ATTAG TCACA CCTCT C	YBL015W
6	9	8	XATAG CGCGA TAACG TCGGT C	YBL032W
6	10	8	XATAG CGCGA TAACG TCGGT C	YBL032W
6	1	9	XACCA CTCAC TAAGG AGGAT C	YBL086C_UP
6	2	9	XACCA CTCAC TAAGG AGGAT C	YBL086C_UP
6	3	9	XACTC TAGTG GACAT AGGTA G	YBL100C_UP
6	4	9	XACTC TAGTG GACAT AGGTA G	YBL100C_UP
6	5	9	XAACT GACAG GAAGG CGATC C	YBL001C_UP
6	6	9	XAACT GACAG GAAGG CGATC C	YBL001C_UP
6	7	9	XAAGC GAGTA GCACG TTCGT C	YBL027W
6	8	9	XAAGC GAGTA GCACG TTCGT C	YBL027W
6	9	9	XAATG ATCCC TAAGG CTCTT C	YBL044W
6	10	9	XAATG ATCCC TAAGG CTCTT C	YBL044W
6	1	10	XACCA CTCAC TAAGG AGGAT C	YBL086C_UP
6	2	10	XACCA CTCAC TAAGG AGGAT C	YBL086C_UP
6	3	10	XACTC TAGTG GACAT AGGTA G	YBL100C_UP
6	4	10	XACTC TAGTG GACAT AGGTA G	YBL100C_UP
6	5	10	XAACT GACAG GAAGG CGATC C	YBL001C_UP
6	6	10	XAACT GACAG GAAGG CGATC C	YBL001C_UP
6	7	10	XAAGC GAGTA GCACG TTCGT C	YBL027W
6	8	10	XAAGC GAGTA GCACG TTCGT C	YBL027W
6	9	10	XAATG ATCCC TAAGG CTCTT C	YBL044W
6	10	10	XAATG ATCCC TAAGG CTCTT C	YBL044W
6	1	11	AAAGG TCTCT GAACT CACTC	YBL090W_UP_CTL
6	2	11	AAAGG TCTCT GAACT CACTC	YBL090W_UP_CTL
6	3	11	XACTA AGTAG CCATG ACGAC G	YBR003W_UP
6	4	11	XACTA AGTAG CCATG ACGAC G	YBR003W_UP
6	5	11	XAGAG TACAG CACCT AGTTC C	YBL010C_UP
6	6	11	XAGAG TACAG CACCT AGTTC C	YBL010C_UP
6	7	11	XAGTT ATACC AGCCG ACATT C	YBL038W
6	8	11	XAGTT ATACC AGCCG ACATT C	YBL038W
6	9	11	XATTA CATAC GCGCT GGGAA G	YBL053W
6	10	11	XATTA CATAC GCGCT GGGAA G	YBL053W
6	1	12	AAAGG TCTCT GAACT CACTC	YBL090W_UP_CTL
6	2	12	AAAGG TCTCT GAACT CACTC	YBL090W_UP_CTL
6	3	12	XACTA AGTAG CCATG ACGAC G	YBR003W_UP
6	4	12	XACTA AGTAG CCATG ACGAC G	YBR003W_UP
6	5	12	XAGAG TACAG CACCT AGTTC C	YBL010C_UP
6	6	12	XAGAG TACAG CACCT AGTTC C	YBL010C_UP
6	7	12	XAGTT ATACC AGCCG ACATT C	YBL038W
6	8	12	XAGTT ATACC AGCCG ACATT C	YBL038W
6	9	12	XATTA CATAC GCGCT GGGAA G	YBL053W
6	10	12	XATTA CATAC GCGCT GGGAA G	YBL053W
6	1	13	XACTC ATCAG GTATG GGAAC G	YBL104C_UP
6	2	13	XACTC ATCAG GTATG GGAAC G	YBL104C_UP
6	3	13	XAAAT GGGCT TCAAG ATGTC C	YBL006C_UP
6	4	13	XAAAT GGGCT TCAAG ATGTC C	YBL006C_UP
6	5	13	XATAG TGACG GAACT GTTAG C	YBL021C_UP
6	6	13	XATAG TGACG GAACT GTTAG C	YBL021C_UP
6	7	13	XACCA TTGTC ACATA GGGTT C	YBL048W
6	8	13	XACCA TTGTC ACATA GGGTT C	YBL048W
6	9	13	XAATA CGAGC TAAGC GGCCA G	YBL061C
6	10	13	XAATA CGAGC TAAGC GGCCA G	YBL061C
6	1	14	XACTC ATCAG GTATG GGAAC G	YBL104C_UP
6	2	14	XACTC ATCAG GTATG GGAAC G	YBL104C_UP
6	3	14	XAAAT GGGCT TCAAG ATGTC C	YBL006C_UP
6	4	14	XAAAT GGGCT TCAAG ATGTC C	YBL006C_UP
6	5	14	XATAG TGACG GAACT GTTAG C	YBL021C_UP
6	6	14	XATAG TGACG GAACT GTTAG C	YBL021C_UP
6	7	14	XACCA TTGTC ACATA GGGTT C	YBL048W
6	8	14	XACCA TTGTC ACATA GGGTT C	YBL048W
6	9	14	XAATA CGAGC TAAGC GGCCA G	YBL061C
6	10	14	XAATA CGAGC TAAGC GGCCA G	YBL061C
6	1	15	XAATT CGCAC GCAGG TTGAC G	YBR008C_UP
6	2	15	XAATT CGCAC GCAGG TTGAC G	YBR008C_UP
6	3	15	XACCC AGTAG TGAAC AGGAG C	YBL015W_UP
6	4	15	XACCC AGTAG TGAAC AGGAG C	YBL015W_UP
6	5	15	XAATC ATTCG GAAGG AGCCG C	YBL032W_UP
6	6	15	XAATC ATTCG GAAGG AGCCG C	YBL032W_UP
6	7	15	XATCG TAAGC CGACG TGACA G	YBL057C
6	8	15	XATCG TAAGC CGACG TGACA G	YBL057C
6	9	15	XAGAT TACTC TAACG CCTCA G	YBL069W
6	10	15	XAGAT TACTC TAACG CCTCA G	YBL069W
6	1	16	XAATT CGCAC GCAGG TTGAC G	YBR008C_UP
6	2	16	XAATT CGCAC GCAGG TTGAC G	YBR008C_UP
6	3	16	XACCC AGTAG TGAAC AGGAG C	YBL015W_UP
6	4	16	XACCC AGTAG TGAAC AGGAG C	YBL015W_UP
6	5	16	XAATC ATTCG GAAGG AGCCG C	YBL032W_UP
6	6	16	XAATC ATTCG GAAGG AGCCG C	YBL032W_UP
6	7	16	XATCG TAAGC CGACG TGACA G	YBL057C
6	8	16	XATCG TAAGC CGACG TGACA G	YBL057C
6	9	16	XAGAT TACTC TAACG CCTCA G	YBL069W
6	10	16	XAGAT TACTC TAACG CCTCA G	YBL069W
6	1	17	jun D proto-oncogene	X56681
6	2	17	jun D proto-oncogene	X56681
6	3	17	XATAG ACACC GGGAA TGACG C	YBL027W_UP
6	4	17	XATAG ACACC GGGAA TGACG C	YBL027W_UP
6	5	17	XAATT GATGG GAAGT CCTCG C	YBL044W_UP
6	6	17	XAATT GATGG GAAGT CCTCG C	YBL044W_UP
6	7	17	XATAC GAGAC CCAGT TCGCA G	YBL065W
6	8	17	XATAC GAGAC CCAGT TCGCA G	YBL065W
6	9	17	XATAT CGGCA CCAGG TACGA G	YBL081W
6	10	17	XATAT CGGCA CCAGG TACGA G	YBL081W
6	1	18	jun D proto-oncogene	X56681
6	2	18	jun D proto-oncogene	X56681
6	3	18	XATAG ACACC GGGAA TGACG C	YBL027W_UP
6	4	18	XATAG ACACC GGGAA TGACG C	YBL027W_UP
6	5	18	XAATT GATGG GAAGT CCTCG C	YBL044W_UP
6	6	18	XAATT GATGG GAAGT CCTCG C	YBL044W_UP
6	7	18	XATAC GAGAC CCAGT TCGCA G	YBL065W
6	8	18	XATAC GAGAC CCAGT TCGCA G	YBL065W
6	9	18	XATAT CGGCA CCAGG TACGA G	YBL081W
6	10	18	XATAT CGGCA CCAGG TACGA G	YBL081W
6	1	19	Empty	Empty
6	2	19	Empty	Empty
6	3	19	XAAGT AGACT GAACT CCGCG C	YBL038W_UP
6	4	19	XAAGT AGACT GAACT CCGCG C	YBL038W_UP
6	5	19	XATAC TTGCG GAAGC TACGG C	YBL053W_UP
6	6	19	XATAC TTGCG GAAGC TACGG C	YBL053W_UP
6	7	19	XAGGC TATAC CCATT CTTCA G	YBL075C
6	8	19	XAGGC TATAC CCATT CTTCA G	YBL075C
6	9	19	XACCG CGCTC TAATA CTTGA G	YBL090W
6	10	19	XACCG CGCTC TAATA CTTGA G	YBL090W
6	1	20	Empty	Empty
6	2	20	Empty	Empty
6	3	20	XAAGT AGACT GAACT CCGCG C	YBL038W_UP
6	4	20	XAAGT AGACT GAACT CCGCG C	YBL038W_UP
6	5	20	XATAC TTGCG GAAGC TACGG C	YBL053W_UP
6	6	20	XATAC TTGCG GAAGC TACGG C	YBL053W_UP
6	7	20	XAGGC TATAC CCATT CTTCA G	YBL075C
6	8	20	XAGGC TATAC CCATT CTTCA G	YBL075C
6	9	20	XACCG CGCTC TAATA CTTGA G	YBL090W
6	10	20	XACCG CGCTC TAATA CTTGA G	YBL090W
7	1	1	XAAAT GCTCT TCAAC TACGG C	YBL052C_UP
7	2	1	XAAAT GCTCT TCAAC TACGG C	YBL052C_UP
7	3	1	XATAG ACCTG GAATC CGTGG C	YBL064C_UP
7	4	1	XATAG ACCTG GAATC CGTGG C	YBL064C_UP
7	5	1	XAACT GTCGC TAACG TGTGA G	YBL089W
7	6	1	XAACT GTCGC TAACG TGTGA G	YBL089W
7	7	1	XATTC ATCGG ACACT TGCCG G	YBL103C
7	8	1	XATTC ATCGG ACACT TGCCG G	YBL103C
7	9	1	XATAT GGGTG GAAGC TCCCT C	YBL005W
7	10	1	XATAT GGGTG GAAGC TCCCT C	YBL005W
7	1	2	XAAAT GCTCT TCAAC TACGG C	YBL052C_UP
7	2	2	XAAAT GCTCT TCAAC TACGG C	YBL052C_UP
7	3	2	XATAG ACCTG GAATC CGTGG C	YBL064C_UP
7	4	2	XATAG ACCTG GAATC CGTGG C	YBL064C_UP
7	5	2	XAACT GTCGC TAACG TGTGA G	YBL089W
7	6	2	XAACT GTCGC TAACG TGTGA G	YBL089W
7	7	2	XATTC ATCGG ACACT TGCCG G	YBL103C
7	8	2	XATTC ATCGG ACACT TGCCG G	YBL103C
7	9	2	XATAT GGGTG GAAGC TCCCT C	YBL005W
7	10	2	XATAT GGGTG GAAGC TCCCT C	YBL005W
7	1	3	XATAT CCTTG GAAGC CTGGG C	YBL060W_UP
7	2	3	XATAT CCTTG GAAGC CTGGG C	YBL060W_UP
7	3	3	XAAGC GGACT GAACT TTCTG C	YBL072C_UP
7	4	3	XAAGC GGACT GAACT TTCTG C	YBL072C_UP
7	5	3	ACATT GGAGT AACGT GCTAG	YBL094C_CTL
7	6	3	ACATT GGAGT AACGT GCTAG	YBL094C_CTL
7	7	3	XATAC ATGGC CCAGT TCTCG G	YBR007C
7	8	3	XATAC ATGGC CCAGT TCTCG G	YBR007C
7	9	3	XAAGA CCGAC TAACT GATCT C	YBL013W
7	10	3	XAAGA CCGAC TAACT GATCT C	YBL013W
7	1	4	XATAT CCTTG GAAGC CTGGG C	YBL060W_UP
7	2	4	XATAT CCTTG GAAGC CTGGG C	YBL060W_UP
7	3	4	XAAGC GGACT GAACT TTCTG C	YBL072C_UP
7	4	4	XAAGC GGACT GAACT TTCTG C	YBL072C_UP
7	5	4	ACATT GGAGT AACGT GCTAG	YBL094C_CTL
7	6	4	ACATT GGAGT AACGT GCTAG	YBL094C_CTL
7	7	4	XATAC ATGGC CCAGT TCTCG G	YBR007C
7	8	4	XATAC ATGGC CCAGT TCTCG G	YBR007C
7	9	4	XAAGA CCGAC TAACT GATCT C	YBL013W
7	10	4	XAAGA CCGAC TAACT GATCT C	YBL013W
7	1	5	XAAGA CGACG TAAGC CCATG C	YBL068W_UP
7	2	5	XAAGA CGACG TAAGC CCATG C	YBL068W_UP
7	3	5	XAAAT CGAAG GCACG TTCAT C	YBL085W_UP
7	4	5	XAAAT CGAAG GCACG TTCAT C	YBL085W_UP
7	5	5	XACTG ATTTC TAATG GCGCG G	YBR001C
7	6	5	XACTG ATTTC TAATG GCGCG G	YBR001C
7	7	5	XAACT GCGTG GAATT TCGCT C	YBL009W
7	8	5	XAACT GCGTG GAATT TCGCT C	YBL009W
7	9	5	XAAGA GCCTT GAAGC GTCGT C	YBL025W
7	10	5	XAAGA GCCTT GAAGC GTCGT C	YBL025W
7	1	6	XAAGA CGACG TAAGC CCATG C	YBL068W_UP
7	2	6	XAAGA CGACG TAAGC CCATG C	YBL068W_UP
7	3	6	XAAAT CGAAG GCACG TTCAT C	YBL085W_UP
7	4	6	XAAAT CGAAG GCACG TTCAT C	YBL085W_UP
7	5	6	XACTG ATTTC TAATG GCGCG G	YBR001C
7	6	6	XACTG ATTTC TAATG GCGCG G	YBR001C
7	7	6	XAACT GCGTG GAATT TCGCT C	YBL009W
7	8	6	XAACT GCGTG GAATT TCGCT C	YBL009W
7	9	6	XAAGA GCCTT GAAGC GTCGT C	YBL025W
7	10	6	XAAGA GCCTT GAAGC GTCGT C	YBL025W
7	1	7	XAGAA CGAAG CGGGC TCAAT C	YBL080C_UP
7	2	7	XAGAA CGAAG CGGGC TCAAT C	YBL080C_UP
7	3	7	XAAGA TACGT CCAGC TTACT C	YBL094C_UP
7	4	7	XAAGA TACGT CCAGC TTACT C	YBL094C_UP
7	5	7	XACCT ATATT GTGAG ACAGG G	YBR012C
7	6	7	XACCT ATATT GTGAG ACAGG G	YBR012C
7	7	7	XATGG AGACC CTAGA CACGT C	YBL019W
7	8	7	XATGG AGACC CTAGA CACGT C	YBL019W
7	9	7	XAACT CTCGT GAATC GTTGT C	YBL037W
7	10	7	XAACT CTCGT GAATC GTTGT C	YBL037W
7	1	8	XAGAA CGAAG CGGGC TCAAT C	YBL080C_UP
7	2	8	XAGAA CGAAG CGGGC TCAAT C	YBL080C_UP
7	3	8	XAAGA TACGT CCAGC TTACT C	YBL094C_UP
7	4	8	XAAGA TACGT CCAGC TTACT C	YBL094C_UP
7	5	8	XACCT ATATT GTGAG ACAGG G	YBR012C
7	6	8	XACCT ATATT GTGAG ACAGG G	YBR012C
7	7	8	XATGG AGACC CTAGA CACGT C	YBL019W
7	8	8	XATGG AGACC CTAGA CACGT C	YBL019W
7	9	8	XAACT CTCGT GAATC GTTGT C	YBL037W
7	10	8	XAACT CTCGT GAATC GTTGT C	YBL037W
7	1	9	XAGGT ACTGC ACACT TAACT C	YBL089W_UP
7	2	9	XAGGT ACTGC ACACT TAACT C	YBL089W_UP
7	3	9	XAGTC TACCC ACATG CTTTA G	YBL103C_UP
7	4	9	XAGTC TACCC ACATG CTTTA G	YBL103C_UP
7	5	9	XAAGG ATGTC TAACA CTCTC C	YBL005W_UP
7	6	9	XAAGG ATGTC TAACA CTCTC C	YBL005W_UP
7	7	9	XACCC ATTAT ACAGA GCGGT C	YBL031W
7	8	9	XACCC ATTAT ACAGA GCGGT C	YBL031W
7	9	9	XAAGT CATGC TAACC TCGTT C	YBL047C
7	10	9	XAAGT CATGC TAACC TCGTT C	YBL047C
7	1	10	XAGGT ACTGC ACACT TAACT C	YBL089W_UP
7	2	10	XAGGT ACTGC ACACT TAACT C	YBL089W_UP
7	3	10	XAGTC TACCC ACATG CTTTA G	YBL103C_UP
7	4	10	XAGTC TACCC ACATG CTTTA G	YBL103C_UP
7	5	10	XAAGG ATGTC TAACA CTCTC C	YBL005W_UP
7	6	10	XAAGG ATGTC TAACA CTCTC C	YBL005W_UP
7	7	10	XACCC ATTAT ACAGA GCGGT C	YBL031W
7	8	10	XACCC ATTAT ACAGA GCGGT C	YBL031W
7	9	10	XAAGT CATGC TAACC TCGTT C	YBL047C
7	10	10	XAAGT CATGC TAACC TCGTT C	YBL047C
7	1	11	AAGAT ACGTC CAGCT TACTC	YBL094C_UP_CTL
7	2	11	AAGAT ACGTC CAGCT TACTC	YBL094C_UP_CTL
7	3	11	XATCA TGTAG GTAAC GTGAC G	YBR007C_UP
7	4	11	XATCA TGTAG GTAAC GTGAC G	YBR007C_UP
7	5	11	XACAT TTAGG GAACG CAGAG C	YBL013W_UP
7	6	11	XACAT TTAGG GAACG CAGAG C	YBL013W_UP
7	7	11	XACAC GGCGA TAAGT GGCTT C	YBL043W
7	8	11	XACAC GGCGA TAAGT GGCTT C	YBL043W
7	9	11	XAACA TCCAG GTGCG GAACA G	YBL056W
7	10	11	XAACA TCCAG GTGCG GAACA G	YBL056W
7	1	12	AAGAT ACGTC CAGCT TACTC	YBL094C_UP_CTL
7	2	12	AAGAT ACGTC CAGCT TACTC	YBL094C_UP_CTL
7	3	12	XATCA TGTAG GTAAC GTGAC G	YBR007C_UP
7	4	12	XATCA TGTAG GTAAC GTGAC G	YBR007C_UP
7	5	12	XACAT TTAGG GAACG CAGAG C	YBL013W_UP
7	6	12	XACAT TTAGG GAACG CAGAG C	YBL013W_UP
7	7	12	XACAC GGCGA TAAGT GGCTT C	YBL043W
7	8	12	XACAC GGCGA TAAGT GGCTT C	YBL043W
7	9	12	XAACA TCCAG GTGCG GAACA G	YBL056W
7	10	12	XAACA TCCAG GTGCG GAACA G	YBL056W
7	1	13	XATAG CTCAT TAACC GGCAC G	YBR001C_UP
7	2	13	XATAG CTCAT TAACC GGCAC G	YBR001C_UP
7	3	13	XATGA GGCGT CGAAC TCTTC C	YBL009W_UP
7	4	13	XATGA GGCGT CGAAC TCTTC C	YBL009W_UP
7	5	13	XAATT TCAGG GAATG GCACG C	YBL025W_UP
7	6	13	XAATT TCAGG GAATG GCACG C	YBL025W_UP
7	7	13	XAGTC TTGAA GTCAT CGGAA G	YBL052C
7	8	13	XAGTC TTGAA GTCAT CGGAA G	YBL052C
7	9	13	XAAAG TCGCA GTAAT CCGCA G	YBL064C
7	10	13	XAAAG TCGCA GTAAT CCGCA G	YBL064C
7	1	14	XATAG CTCAT TAACC GGCAC G	YBR001C_UP
7	2	14	XATAG CTCAT TAACC GGCAC G	YBR001C_UP
7	3	14	XATGA GGCGT CGAAC TCTTC C	YBL009W_UP
7	4	14	XATGA GGCGT CGAAC TCTTC C	YBL009W_UP
7	5	14	XAATT TCAGG GAATG GCACG C	YBL025W_UP
7	6	14	XAATT TCAGG GAATG GCACG C	YBL025W_UP
7	7	14	XAGTC TTGAA GTCAT CGGAA G	YBL052C
7	8	14	XAGTC TTGAA GTCAT CGGAA G	YBL052C
7	9	14	XAAAG TCGCA GTAAT CCGCA G	YBL064C
7	10	14	XAAAG TCGCA GTAAT CCGCA G	YBL064C
7	1	15	XATCA GGTCT GGAAG ATTAC G	YBR012C_UP
7	2	15	XATCA GGTCT GGAAG ATTAC G	YBR012C_UP
7	3	15	XAATT TCCGC GAAGC GTGAG C	YBL019W_UP
7	4	15	XAATT TCCGC GAAGC GTGAG C	YBL019W_UP
7	5	15	XACAT AACTT TCCAG AAGCG C	YBL037W_UP
7	6	15	XACAT AACTT TCCAG AAGCG C	YBL037W_UP
7	7	15	XAATG CGACA TCTTA ACCCA G	YBL060W
7	8	15	XAATG CGACA TCTTA ACCCA G	YBL060W
7	9	15	XACCT GTAGA GTAAG TGTCA G	YBL072C
7	10	15	XACCT GTAGA GTAAG TGTCA G	YBL072C
7	1	16	XATCA GGTCT GGAAG ATTAC G	YBR012C_UP
7	2	16	XATCA GGTCT GGAAG ATTAC G	YBR012C_UP
7	3	16	XAATT TCCGC GAAGC GTGAG C	YBL019W_UP
7	4	16	XAATT TCCGC GAAGC GTGAG C	YBL019W_UP
7	5	16	XACAT AACTT TCCAG AAGCG C	YBL037W_UP
7	6	16	XACAT AACTT TCCAG AAGCG C	YBL037W_UP
7	7	16	XAATG CGACA TCTTA ACCCA G	YBL060W
7	8	16	XAATG CGACA TCTTA ACCCA G	YBL060W
7	9	16	XACCT GTAGA GTAAG TGTCA G	YBL072C
7	10	16	XACCT GTAGA GTAAG TGTCA G	YBL072C
7	1	17	metastasis associated 1	U35113
7	2	17	metastasis associated 1	U35113
7	3	17	XAGAT TAGTT CAAGC GCCCG C	YBL031W_UP
7	4	17	XAGAT TAGTT CAAGC GCCCG C	YBL031W_UP
7	5	17	XACGC GAATA GTGTT CAAGG C	YBL047C_UP
7	6	17	XACGC GAATA GTGTT CAAGG C	YBL047C_UP
7	7	17	XAGGA GACGT TGATA ACTCA G	YBL068W
7	8	17	XAGGA GACGT TGATA ACTCA G	YBL068W
7	9	17	XAATG AGTCC TAATC TGGGA G	YBL085W
7	10	17	XAATG AGTCC TAATC TGGGA G	YBL085W
7	1	18	metastasis associated 1	U35113
7	2	18	metastasis associated 1	U35113
7	3	18	XAGAT TAGTT CAAGC GCCCG C	YBL031W_UP
7	4	18	XAGAT TAGTT CAAGC GCCCG C	YBL031W_UP
7	5	18	XACGC GAATA GTGTT CAAGG C	YBL047C_UP
7	6	18	XACGC GAATA GTGTT CAAGG C	YBL047C_UP
7	7	18	XAGGA GACGT TGATA ACTCA G	YBL068W
7	8	18	XAGGA GACGT TGATA ACTCA G	YBL068W
7	9	18	XAATG AGTCC TAATC TGGGA G	YBL085W
7	10	18	XAATG AGTCC TAATC TGGGA G	YBL085W
7	1	19	Empty	Empty
7	2	19	Empty	Empty
7	3	19	XAAGA GTCAT TAACA CCTCG C	YBL043W_UP
7	4	19	XAAGA GTCAT TAACA CCTCG C	YBL043W_UP
7	5	19	XATAC TCACT GAAGG TCCGG C	YBL056W_UP
7	6	19	XATAC TCACT GAAGG TCCGG C	YBL056W_UP
7	7	19	XAATA CTCGC TAAGG TGAGA G	YBL080C
7	8	19	XAATA CTCGC TAAGG TGAGA G	YBL080C
7	9	19	XACAT TGGAG TAACG TGCTA G	YBL094C
7	10	19	XACAT TGGAG TAACG TGCTA G	YBL094C
7	1	20	Empty	Empty
7	2	20	Empty	Empty
7	3	20	XAAGA GTCAT TAACA CCTCG C	YBL043W_UP
7	4	20	XAAGA GTCAT TAACA CCTCG C	YBL043W_UP
7	5	20	XATAC TCACT GAAGG TCCGG C	YBL056W_UP
7	6	20	XATAC TCACT GAAGG TCCGG C	YBL056W_UP
7	7	20	XAATA CTCGC TAAGG TGAGA G	YBL080C
7	8	20	XAATA CTCGC TAAGG TGAGA G	YBL080C
7	9	20	XACAT TGGAG TAACG TGCTA G	YBL094C
7	10	20	XACAT TGGAG TAACG TGCTA G	YBL094C
8	1	1	XAACG TATCG GAAGC ATAGG C	YBL049W_UP
8	2	1	XAACG TATCG GAAGC ATAGG C	YBL049W_UP
8	3	1	XAGCC TAAGC ACACT TTGGG C	YBL062W_UP
8	4	1	XAGCC TAAGC ACACT TTGGG C	YBL062W_UP
8	5	1	XACCG ACTCG TAAGC GATGA G	YBL087C
8	6	1	XACCG ACTCG TAAGC GATGA G	YBL087C
8	7	1	XAGTG ATCTA CTCCC ATACG G	YBL101C
8	8	1	XAGTG ATCTA CTCCC ATACG G	YBL101C
8	9	1	XAATT AAGGA GCATG GACCT C	YBL002W
8	10	1	XAATT AAGGA GCATG GACCT C	YBL002W
8	1	2	XAACG TATCG GAAGC ATAGG C	YBL049W_UP
8	2	2	XAACG TATCG GAAGC ATAGG C	YBL049W_UP
8	3	2	XAGCC TAAGC ACACT TTGGG C	YBL062W_UP
8	4	2	XAGCC TAAGC ACACT TTGGG C	YBL062W_UP
8	5	2	XACCG ACTCG TAAGC GATGA G	YBL087C
8	6	2	XACCG ACTCG TAAGC GATGA G	YBL087C
8	7	2	XAGTG ATCTA CTCCC ATACG G	YBL101C
8	8	2	XAGTG ATCTA CTCCC ATACG G	YBL101C
8	9	2	XAATT AAGGA GCATG GACCT C	YBL002W
8	10	2	XAATT AAGGA GCATG GACCT C	YBL002W
8	1	3	XAAGA TACCG TAACA TGCGG C	YBL058W_UP
8	2	3	XAAGA TACCG TAACA TGCGG C	YBL058W_UP
8	3	3	XAAGG TACTG GAAGC TACTG C	YBL070C_UP
8	4	3	XAAGG TACTG GAAGC TACTG C	YBL070C_UP
8	5	3	ATCTA AGCCT GCCGA ACTAG	YBL091C_CTL
8	6	3	ATCTA AGCCT GCCGA ACTAG	YBL091C_CTL
8	7	3	XACGA TGTAC GCATA CCTCG G	YBR005W
8	8	3	XACGA TGTAC GCATA CCTCG G	YBR005W
8	9	3	XAGAG GTCAG TAACC CTGCT C	YBL011W
8	10	3	XAGAG GTCAG TAACC CTGCT C	YBL011W
8	1	4	XAAGA TACCG TAACA TGCGG C	YBL058W_UP
8	2	4	XAAGA TACCG TAACA TGCGG C	YBL058W_UP
8	3	4	XAAGG TACTG GAAGC TACTG C	YBL070C_UP
8	4	4	XAAGG TACTG GAAGC TACTG C	YBL070C_UP
8	5	4	ATCTA AGCCT GCCGA ACTAG	YBL091C_CTL
8	6	4	ATCTA AGCCT GCCGA ACTAG	YBL091C_CTL
8	7	4	XACGA TGTAC GCATA CCTCG G	YBR005W
8	8	4	XACGA TGTAC GCATA CCTCG G	YBR005W
8	9	4	XAGAG GTCAG TAACC CTGCT C	YBL011W
8	10	4	XAGAG GTCAG TAACC CTGCT C	YBL011W
8	1	5	XAAGC TCGTC GAATA GTTGG C	YBL066C_UP
8	2	5	XAAGC TCGTC GAATA GTTGG C	YBL066C_UP
8	3	5	XACAC GACCA GGGAT GGAAT C	YBL082C_UP
8	4	5	XACAC GACCA GGGAT GGAAT C	YBL082C_UP
8	5	5	XACCT TATGT GTAAT GAGCG G	YBL106C
8	6	5	XACCT TATGT GTAAT GAGCG G	YBL106C
8	7	5	XACAT AGCTT GAAGG GTCCT C	YBL007C
8	8	5	XACAT AGCTT GAAGG GTCCT C	YBL007C
8	9	5	XATAG CCGAC TAACG AGCGT C	YBL022C
8	10	5	XATAG CCGAC TAACG AGCGT C	YBL022C
8	1	6	XAAGC TCGTC GAATA GTTGG C	YBL066C_UP
8	2	6	XAAGC TCGTC GAATA GTTGG C	YBL066C_UP
8	3	6	XACAC GACCA GGGAT GGAAT C	YBL082C_UP
8	4	6	XACAC GACCA GGGAT GGAAT C	YBL082C_UP
8	5	6	XACCT TATGT GTAAT GAGCG G	YBL106C
8	6	6	XACCT TATGT GTAAT GAGCG G	YBL106C
8	7	6	XACAT AGCTT GAAGG GTCCT C	YBL007C
8	8	6	XACAT AGCTT GAAGG GTCCT C	YBL007C
8	9	6	XATAG CCGAC TAACG AGCGT C	YBL022C
8	10	6	XATAG CCGAC TAACG AGCGT C	YBL022C
8	1	7	XAACT AGCGG GAAGC TCTTG C	YBL078C_UP
8	2	7	XAACT AGCGG GAAGC TCTTG C	YBL078C_UP
8	3	7	XAGAC TCGGT GAACC TGACT C	YBL091C_UP
8	4	7	XAGAC TCGGT GAACC TGACT C	YBL091C_UP
8	5	7	XATAC TCTAG GGATA TGTCG G	YBR009C
8	6	7	XATAC TCTAG GGATA TGTCG G	YBR009C
8	7	7	XAGTA ACGTA CCATG TCTCT C	YBL016W
8	8	7	XAGTA ACGTA CCATG TCTCT C	YBL016W
8	9	7	XATCG TATCA CCAGG TCGGT C	YBL033C
8	10	7	XATCG TATCA CCAGG TCGGT C	YBL033C
8	1	8	XAACT AGCGG GAAGC TCTTG C	YBL078C_UP
8	2	8	XAACT AGCGG GAAGC TCTTG C	YBL078C_UP
8	3	8	XAGAC TCGGT GAACC TGACT C	YBL091C_UP
8	4	8	XAGAC TCGGT GAACC TGACT C	YBL091C_UP
8	5	8	XATAC TCTAG GGATA TGTCG G	YBR009C
8	6	8	XATAC TCTAG GGATA TGTCG G	YBR009C
8	7	8	XAGTA ACGTA CCATG TCTCT C	YBL016W
8	8	8	XAGTA ACGTA CCATG TCTCT C	YBL016W
8	9	8	XATCG TATCA CCAGG TCGGT C	YBL033C
8	10	8	XATCG TATCA CCAGG TCGGT C	YBL033C
8	1	9	XACGA GTACG ATAAC TGGAT C	YBL087C_UP
8	2	9	XACGA GTACG ATAAC TGGAT C	YBL087C_UP
8	3	9	XATCA CGCCA CGATA GGGTA G	YBL101C_UP
8	4	9	XATCA CGCCA CGATA GGGTA G	YBL101C_UP
8	5	9	XAAGG ATCTT TCAAC AGCTC C	YBL002W_UP
8	6	9	XAAGG ATCTT TCAAC AGCTC C	YBL002W_UP
8	7	9	XAACA TCTTG TGAAG GAGGT C	YBL028C
8	8	9	XAACA TCTTG TGAAG GAGGT C	YBL028C
8	9	9	XATAC GAGGC ACAGG GTCTT C	YBL045C
8	10	9	XATAC GAGGC ACAGG GTCTT C	YBL045C
8	1	10	XACGA GTACG ATAAC TGGAT C	YBL087C_UP
8	2	10	XACGA GTACG ATAAC TGGAT C	YBL087C_UP
8	3	10	XATCA CGCCA CGATA GGGTA G	YBL101C_UP
8	4	10	XATCA CGCCA CGATA GGGTA G	YBL101C_UP
8	5	10	XAAGG ATCTT TCAAC AGCTC C	YBL002W_UP
8	6	10	XAAGG ATCTT TCAAC AGCTC C	YBL002W_UP
8	7	10	XAACA TCTTG TGAAG GAGGT C	YBL028C
8	8	10	XAACA TCTTG TGAAG GAGGT C	YBL028C
8	9	10	XATAC GAGGC ACAGG GTCTT C	YBL045C
8	10	10	XATAC GAGGC ACAGG GTCTT C	YBL045C
8	1	11	AGACT CGGTG AACCT GACTC	YBL091C_UP_CTL
8	2	11	AGACT CGGTG AACCT GACTC	YBL091C_UP_CTL
8	3	11	XATAT TCGAG CCCAT CGGAC G	YBR005W_UP
8	4	11	XATAT TCGAG CCCAT CGGAC G	YBR005W_UP
8	5	11	XATGA CCACC GGAAC TGAAG C	YBL011W_UP
8	6	11	XATGA CCACC GGAAC TGAAG C	YBL011W_UP
8	7	11	XAAGA CTGTT GAACC GCATT C	YBL039C
8	8	11	XAAGA CTGTT GAACC GCATT C	YBL039C
8	9	11	XATCG TATAA TCGGC GTGAA G	YBL054W
8	10	11	XATCG TATAA TCGGC GTGAA G	YBL054W
8	1	12	AGACT CGGTG AACCT GACTC	YBL091C_UP_CTL
8	2	12	AGACT CGGTG AACCT GACTC	YBL091C_UP_CTL
8	3	12	XATAT TCGAG CCCAT CGGAC G	YBR005W_UP
8	4	12	XATAT TCGAG CCCAT CGGAC G	YBR005W_UP
8	5	12	XATGA CCACC GGAAC TGAAG C	YBL011W_UP
8	6	12	XATGA CCACC GGAAC TGAAG C	YBL011W_UP
8	7	12	XAAGA CTGTT GAACC GCATT C	YBL039C
8	8	12	XAAGA CTGTT GAACC GCATT C	YBL039C
8	9	12	XATCG TATAA TCGGC GTGAA G	YBL054W
8	10	12	XATCG TATAA TCGGC GTGAA G	YBL054W
8	1	13	XAGAC CTCAG CTTCA GTAAC G	YBL106C_UP
8	2	13	XAGAC CTCAG CTTCA GTAAC G	YBL106C_UP
8	3	13	XAGAT GTAGA CCACC GTGTC C	YBL007C_UP
8	4	13	XAGAT GTAGA CCACC GTGTC C	YBL007C_UP
8	5	13	XATCG AACGT GTGTC AAACG C	YBL022C_UP
8	6	13	XATCG AACGT GTGTC AAACG C	YBL022C_UP
8	7	13	XAGTT CAACA GTGCG TCCAA G	YBL049W
8	8	13	XAGTT CAACA GTGCG TCCAA G	YBL049W
8	9	13	XAATA TGGCC TAATC CTCCA G	YBL062W
8	10	13	XAATA TGGCC TAATC CTCCA G	YBL062W
8	1	14	XAGAC CTCAG CTTCA GTAAC G	YBL106C_UP
8	2	14	XAGAC CTCAG CTTCA GTAAC G	YBL106C_UP
8	3	14	XAGAT GTAGA CCACC GTGTC C	YBL007C_UP
8	4	14	XAGAT GTAGA CCACC GTGTC C	YBL007C_UP
8	5	14	XATCG AACGT GTGTC AAACG C	YBL022C_UP
8	6	14	XATCG AACGT GTGTC AAACG C	YBL022C_UP
8	7	14	XAGTT CAACA GTGCG TCCAA G	YBL049W
8	8	14	XAGTT CAACA GTGCG TCCAA G	YBL049W
8	9	14	XAATA TGGCC TAATC CTCCA G	YBL062W
8	10	14	XAATA TGGCC TAATC CTCCA G	YBL062W
8	1	15	XATGT CAGAG ACGGT ACTAC G	YBR009C_UP
8	2	15	XATGT CAGAG ACGGT ACTAC G	YBR009C_UP
8	3	15	XATAA TGCCG GTCAA CGGAG C	YBL016W_UP
8	4	15	XATAA TGCCG GTCAA CGGAG C	YBL016W_UP
8	5	15	XAATT ATGTC GAACG CGCCG C	YBL033C_UP
8	6	15	XAATT ATGTC GAACG CGCCG C	YBL033C_UP
8	7	15	XAGGT ACTAC ATCCA CTACA G	YBL058W
8	8	15	XAGGT ACTAC ATCCA CTACA G	YBL058W
8	9	15	XAATA GCGCC TAAGG GCTCA G	YBL070C
8	10	15	XAATA GCGCC TAAGG GCTCA G	YBL070C
8	1	16	XATGT CAGAG ACGGT ACTAC G	YBR009C_UP
8	2	16	XATGT CAGAG ACGGT ACTAC G	YBR009C_UP
8	3	16	XATAA TGCCG GTCAA CGGAG C	YBL016W_UP
8	4	16	XATAA TGCCG GTCAA CGGAG C	YBL016W_UP
8	5	16	XAATT ATGTC GAACG CGCCG C	YBL033C_UP
8	6	16	XAATT ATGTC GAACG CGCCG C	YBL033C_UP
8	7	16	XAGGT ACTAC ATCCA CTACA G	YBL058W
8	8	16	XAGGT ACTAC ATCCA CTACA G	YBL058W
8	9	16	XAATA GCGCC TAAGG GCTCA G	YBL070C
8	10	16	XAATA GCGCC TAAGG GCTCA G	YBL070C
8	1	17	v-myc avian myelocytomatosis viral oncogene homolog	K02276
8	2	17	v-myc avian myelocytomatosis viral oncogene homolog	K02276
8	3	17	XAGGT AATAT ACACT CACCG C	YBL028C_UP
8	4	17	XAGGT AATAT ACACT CACCG C	YBL028C_UP
8	5	17	XATAA GTCGT AGGAA TGTCG C	YBL045C_UP
8	6	17	XATAA GTCGT AGGAA TGTCG C	YBL045C_UP
8	7	17	XAGAT TGCCC TAACC GTGCA G	YBL066C
8	8	17	XAGAT TGCCC TAACC GTGCA G	YBL066C
8	9	17	XAGAT CACTG TAACC GCCGA G	YBL082C
8	10	17	XAGAT CACTG TAACC GCCGA G	YBL082C
8	1	18	v-myc avian myelocytomatosis viral oncogene homolog	K02276
8	2	18	v-myc avian myelocytomatosis viral oncogene homolog	K02276
8	3	18	XAGGT AATAT ACACT CACCG C	YBL028C_UP
8	4	18	XAGGT AATAT ACACT CACCG C	YBL028C_UP
8	5	18	XATAA GTCGT AGGAA TGTCG C	YBL045C_UP
8	6	18	XATAA GTCGT AGGAA TGTCG C	YBL045C_UP
8	7	18	XAGAT TGCCC TAACC GTGCA G	YBL066C
8	8	18	XAGAT TGCCC TAACC GTGCA G	YBL066C
8	9	18	XAGAT CACTG TAACC GCCGA G	YBL082C
8	10	18	XAGAT CACTG TAACC GCCGA G	YBL082C
8	1	19	Empty	Empty
8	2	19	Empty	Empty
8	3	19	XAATA CTCTG GGAAC AGGCG C	YBL039C_UP
8	4	19	XAATA CTCTG GGAAC AGGCG C	YBL039C_UP
8	5	19	XACAG CGATG GAACT TACGG C	YBL054W_UP
8	6	19	XACAG CGATG GAACT TACGG C	YBL054W_UP
8	7	19	XACAT TGACG TAATC GGAGA G	YBL078C
8	8	19	XACAT TGACG TAATC GGAGA G	YBL078C
8	9	19	XATCT AAGCC TGCCG AACTA G	YBL091C
8	10	19	XATCT AAGCC TGCCG AACTA G	YBL091C
8	1	20	Empty	Empty
8	2	20	Empty	Empty
8	3	20	XAATA CTCTG GGAAC AGGCG C	YBL039C_UP
8	4	20	XAATA CTCTG GGAAC AGGCG C	YBL039C_UP
8	5	20	XACAG CGATG GAACT TACGG C	YBL054W_UP
8	6	20	XACAG CGATG GAACT TACGG C	YBL054W_UP
8	7	20	XACAT TGACG TAATC GGAGA G	YBL078C
8	8	20	XACAT TGACG TAATC GGAGA G	YBL078C
8	9	20	XATCT AAGCC TGCCG AACTA G	YBL091C
8	10	20	XATCT AAGCC TGCCG AACTA G	YBL091C
