# Supplementary material for: Systematic Validation and Atomic Force Microscopy of Non-Covalent Short Oligonucleotide Barcode Microarrays
Source: PLoS One. 2008 Feb 6;3(2):e1546. doi: 10.1371/journal.pone.0001546 (PMC2212718; doi:10.1371/journal.pone.0001546)
Supplement: Data S1 — All on-chip replicate averaged Z scores for Agilent and barcode experiments. (1.26 MB XLS) [file pone.0001546.s015.xls]

## Sheet: Sheet1
		Exp 1 - 24 ml/min		Exp 2 - 24 ml/min		Exp 2 (average) - 21 ml/min		Exp 3 - 16 ml/min (average)		Exp 3 - 24 ml/min (average)
ORF	Name	UP	DN	UP	DN	UP	DN	UP	DN	UP	DN	Average across all arrays and UP/DN tags
YIL134W	FLX1	-5.04366		-6.14723		-4.46741		-5.28773		-6.23994		-5.43719	LGE
YNR068C		-5.78244	-5.83223	-6.76548	-6.0021	-4.8086	-4.74011	-4.52202	-4.64037	-5.32549	-5.03435	-5.34532
YHR177W		-4.8244	-5.18674	-4.25115	-8.89745	-4.04819	-3.97647	-5.24499	-5.65722	-5.39264	-5.86538	-5.33446				X = no tag in this collection
YER111C	SWI4	-6.79369	-2.5688	-10	-4.04553	-6.00561	-5.00752	-3.73092	-3.45563	-5.32274	-3.96127	-5.08917				blank = signal below thresholds
YIL154C	IMP2'				-10	-0.753583	-4.98514		-4.63905		-5.06264	-5.08808				Value of 10 or -10 [arbitrarily set; significant signal present for one channel, sub-background signal for another]
YDL021W	GPM2	-3.96021	-4.37898	-7.37051	-5.52452	-4.14467	-4.40741	-5.70617	-4.06826	-5.53652	-4.30971	-4.9407
YCR066W	RAD18	-4.55097	-5.58036	-5.58852	-6.396	-4.89961	-4.00571	-4.99693	-3.50593	-5.57124	-3.94886	-4.90441					SUBarray
YDL074C	BRE1	-5.16632	-4.82879	-6.69823	-4.34981	-6.02198	-4.38338	-4.24985	-4.01017	-4.78962	-4.22326	-4.87214					Agilent
YDR521W		-5.01405	-4.63271	-6.21388	-4.35259	-4.66076	-3.17091	-5.15211	-4.55675	-5.80307	-4.9751	-4.85319
YGL033W	HOP2	-6.18423	-6.18789	-2.84832	-5.61059	-3.50498	-3.97949	-4.48438	-4.443	-5.7911	-4.91174	-4.79457				Data arranged from largest to smallest of cell sizes [on average];(as indicated by the elutriation/barcode microarray measurements)
YIL093C	RSM25	-4.16321	-7.22182	-5.89264	-5.05787	-4.29674	-4.89471	-3.92971	-3.79161	-3.87353	-4.0731	-4.71949
YGL012W	ERG4	-4.27034		-6.04314		-3.8817		-3.70324		-4.56495		-4.49267
YBL006C	LDB7	-3.12091		-4.65208		-3.51847		-5.51921		-5.39674		-4.44148
YHR191C	CTF8	-2.58259	-3.28814	-2.20976	-10	-5.63439	-5.78859	-2.53483	-4.27718	-2.64463	-5.10539	-4.40655
YLL049W	LDB18	-3.78001	-2.40788	-6.03882	-4.33098	-5.13962	-3.83648	-4.0802	-4.17915	-4.72172	-4.60132	-4.31162
YML111W	BUL2	-2.59308	-1.90771	-4.01164	-6.58727	-6.75864	-6.36492	-3.18477	-4.07289	-3.41726	-4.14465	-4.30428
YNR052C	POP2				-3.2502	-5.20136						-4.22578
YMR185W		-4.67648	-3.66124	-6.24265	-3.97269	-3.42823	-3.8032	-3.91371	-3.5277	-4.61235	-3.69064	-4.15289
YDR477W	SNF1	-4.60522	-4.57656	-4.18086	-3.4969	-5.36461	-3.08585	-4.42665	-2.89427	-4.88595	-3.58723	-4.11041
YIL069C	RPS24B	-3.54348	-4.46823	-4.60621	-4.09682	-4.10819	-3.46958	-4.44915	-2.65444	-5.61488	-3.26211	-4.02731
YKL048C	ELM1	-3.06936	-4.19588	-5.0216	-5.27938	-2.91981	-3.0599	-3.95169	-3.52835	-4.83687	-4.16098	-4.00238
YPL256C	CLN2	-3.46382		-2.84044		-3.79405	-10	-1.75927		-1.84367		-3.95021
YBR278W	DPB3		-4.71463		-2.98782	-10	-2.12209		-2.2217		-1.6426	-3.94814
YLR308W	CDA2		-3.47278	-2.29081	-6.56414	-1.82252	-4.62994	-3.71412	-4.14876	-4.06792	-4.75669	-3.94085
YIL066C	RNR3	-3.84136	-3.20054	-4.42026	-3.61451	-3.33481	-3.2242	-4.11254	-3.97155	-4.87606	-4.4976	-3.90934
YPL049C	DIG1	-4.16223	-2.71144	-4.08586	-2.97398	-4.60531	-3.04123	-3.7033	-4.30869	-3.9372	-5.24996	-3.87792
YJL023C	PET130	-2.88234	-4.15752	-2.96494	-3.3491	-2.56804	-3.56955	-4.44039	-4.51564	-5.09109	-4.91794	-3.84566
YDR335W	MSN5	-4.18244	-3.2769	-6.53471	-2.47085	-3.41066	-2.99677	-3.74632	-3.39101	-4.0789	-4.05265	-3.81412
YJL080C	SCP160	-3.27606	-2.61124	-5.65896	-4.78558	-2.9184	-3.31994	-3.85574	-3.35604	-4.55283	-3.77686	-3.81117
YIL044C	AGE2	-5.75201	-2.94779	-4.26191	-4.69227	-3.27346	-3.32187	-3.11936	-3.05898	-4.03926	-3.35069	-3.78176
YDL117W	CYK3		-3.66672		-4.2485		-3.37694		-3.8971		-3.67021	-3.7719
YLR131C	ACE2	-5.26757		-4.05288		-3.53423		-4.68328		-5.24352	0.167924	-3.76893
YCL005W	LDB16	-3.4551	-3.53467	-3.27096		-3.43019	-3.89318	-4.78607	-2.73713	-5.27275	-3.4091	-3.75435
YBR085W	AAC3	-5.46893		-5.17997	-0.334452	-4.04157	0.403653	-5.45677		-6.0608		-3.73412
YBR279W	PAF1		-6.97139		-4.56991		-5.91248	-0.99193	-3.7603	0.167556	-3.68588	-3.6749
YKL101W	HSL1	-5.61024		-3.76308	-2.56316	-3.66371	-2.47754	-3.80658	-2.87782	-4.4348	-3.71832	-3.65725
YIL012W		-4.86458	-1.40889	-6.44792	-1.2624	-6.00936	-1.21601	-5.54089	-1.57996	-6.15438	-1.5762	-3.60606
YCR025C		-4.59957	-2.25515	-3.64322	-3.69492	-3.38461	-3.35089	-4.2021	-2.83121	-4.68823	-3.2071	-3.5857
YDL073W		-2.06744	-2.96014	-2.51252	-3.87977	-3.31509	-4.03069	-3.8492	-4.21912	-4.18023	-4.54703	-3.55612
YCR050C		-3.01576	-2.49183	-3.85355	-4.18978	-4.09875	-3.36343	-3.62158	-3.21601	-3.81665	-3.50626	-3.51736
YKL023W		-4.92266	-5.44314	-3.15752	-2.63212	-2.46007	-2.88482	-3.33837	-3.03782	-3.44459	-3.69399	-3.50151
YIL125W	KGD1	-4.06422	-3.65488	-3.23069	-4.79676	-3.24478	-2.76325	-3.94473	-2.07664	-4.46829	-2.31533	-3.45596
YKL053W		-2.26778	-5.67095	-3.55414	-4.49513	-3.20412	-2.50151	-3.09505	-2.42929	-3.82251	-3.42744	-3.44679
YML014W	TRM9	-3.28376	X	-2.96673	X	-4.01078	X	-3.36383	X	-3.56525	X	-3.43807
YER016W	BIM1	-6.55108		-6.28355	-1.26262	-3.27804	-1.45366	-3.47129	-2.22831	-3.80631	-2.55701	-3.43243
YLR322W	VPS65	-5.6285	-2.43218		-4.64768	-1.97057	-4.25443	-2.77257	-2.68594	-2.63583	-3.75337	-3.42012
YDL160C	DHH1	-3.90002	-3.44771	-3.12641	-4.78348	-6.67048	-3.2222	-1.66043	-2.51079	-1.55146	-3.17636	-3.40493
YMR091C	NPL6	-2.58881	-1.65233	-3.59131	-10	-5.3445	-4.19292		-1.03821	-0.369426	-1.64166	-3.37991
YCR045C		-6.39358	-1.79639	-2.12223	-2.65351	-2.73191	-3.64741	-3.13291	-3.80652	-3.4353	-3.9827	-3.37025
YCR024C-A	PMP1	-3.56733		-2.66653		-3.39807		-3.47169		-3.66524		-3.35377
YCR094W	CDC50	-3.03679	-0.128042	-3.88346	-4.6948	-2.58841	-7.4571	-3.10496	-2.30242	-3.5849	-2.69987	-3.34808
YBR281C		-2.93476	-2.29097	-4.17287	-2.7233	-3.15712	-3.36079	-3.62396	-3.67826	-3.89938	-3.55384	-3.33953
YOL115W	PAP2		-2.90946		-0.969494		-4.49829		-3.81462		-4.4996	-3.33829
YPR119W	CLB2	-3.2716		-5.22854		-3.02234		-3.78775	-1.42838	-4.59673	-1.52715	-3.26607
YBL016W	FUS3		-4.42194		-3.58743	-0.797411	-2.87906		-3.86751		-3.8965	-3.24164
YPR044C	OPI11					-2.04522	-10	-2.31009	-0.824777	-3.03855	-1.18664	-3.23421
YMR036C	MIH1	-3.55502	X	-4.87536	X	-2.48799	X	-2.37004	X	-2.86271	X	-3.23022
YEL061C	CIN8	-3.53841	-4.34905	-2.16485	-3.61649	-3.50958	-2.80902	-3.0181	-2.61183	-3.64508	-3.00748	-3.22699
YEL072W	RMD6	-4.28276	-5.12147	-3.14985	-1.57557	-4.10779	-2.85633	-2.87786	-2.45561	-3.08601	-2.67624	-3.21895
YBR277C		-4.04531	-3.14561	-3.06188	-3.29151	-2.61638	-3.11385	-3.09279		-3.34458		-3.21399
YBR286W	APE3	-5.80084	-1.985	-5.03955	-1.57392	-2.31852	-3.34197	-3.37608	-2.31861	-3.93873	-2.43262	-3.21259
YOR198C	BFR1		-3.55861	-4.34459	-3.23372	-2.04044	-3.20794	-2.72398		-3.35538		-3.20924
YLR182W	SWI6	-2.04707	-4.85528	-3.17899	-4.94321	-2.60887	-2.07536	-2.48106	-2.83145	-3.2429	-3.61312	-3.18773
YCL060C			-3.38807		-3.18544		-2.86081		-2.85716		-3.63583	-3.18546
YDL067C	COX9	-4.1435	-2.61372	-2.49164	-1.92514	-2.6157	-3.30309	-3.55177	-3.72737	-3.41375	-3.81436	-3.16
YBR134W		-2.50561	-2.45173	-3.61915	-2.71596	-3.19597	-2.74233	-3.37565	-3.21578	-3.95165	-3.81301	-3.15868
YCR087W		-1.85993	-2.9526	-4.61959	-3.92765	-2.80558	-2.99515	-3.82452	-1.85964	-4.50455	-1.92847	-3.12777
YCR002C	CDC10		-3.12312		-3.52796	-2.33451	-1.93804		-3.46199		-4.08139	-3.07784
YLR407W		-3.14758		-1.76669		-2.6846		-3.53972		-3.9343		-3.01458
YIL040W	APQ12	-1.79933		-3.34988		-2.45325	-3.21232	-3.4407		-3.80392		-3.0099
YPR159W	KRE6		-1.54091	-2.7912	-3.03046	-5.46722	-4.85009	-2.16111		-2.51998	-1.36038	-2.96517
YJR018W		-4.73429	0.27555	-5.80705	0.528833	-3.88783	0.271442	-4.79281		-5.33277		-2.93487
YPR135W	CTF4	-1.76862		-3.59132		-3.78677	-5.25043	-2.14945	-1.66789	-2.8704	-2.20594	-2.91135
YER116C	SLX8	-1.83457		-5.25043		-4.08967	-4.97639	-1.47369		-1.49476	-0.880451	-2.85714
YPR120C	CLB5		-2.60352		-3.056		-4.08423		-2.2249		-2.26142	-2.84601
YBL007C	SLA1	-4.26947		-2.54612		-1.78182	-2.76684	-2.30648	-2.39124	-3.18818	-3.38811	-2.82978
YKL204W	EAP1	-0.930746	-2.23263	-4.46854	-2.79085	-2.42307	-2.32862	-2.45357	-3.11094	-2.95309	-4.55172	-2.82438
YCR068W	ATG15	-1.87465	-1.42315	-3.43376	-2.55827	-2.74701	-3.05993	-3.42088	-3.16144	-3.23301	-3.1539	-2.8066
YBR295W	PCA1		-3.73712		-2.19538		-2.72046	-2.83421	-2.56194	-2.44392	-2.89711	-2.77002
YCL001W-A			-2.51905		-2.54489		-2.76312		-2.90331		-3.06422	-2.75892
YHR031C	RRM3	-3.47005	-2.83136	-2.78862	-1.78426	-2.64457	-2.56283	-3.00288	-2.28855	-3.36702	-2.76591	-2.7506
YLR181C	VTA1	-3.93154	-3.21585	-3.19785	-2.23852	-2.51487	-2.33065	-2.01561	-2.67075	-2.52304	-2.81142	-2.74501
YCR085W		-1.34461	-2.3481	-2.80453	-2.82308	-2.7234	-2.64985	-2.98419	-3.35863	-3.14343	-3.25293	-2.74327
YDR173C	ARG82		-1.74444			-0.727531	-10	-1.8091	-1.12725	-2.34144	-1.41518	-2.73785
YIL148W	RPL40A	-2.34284		-2.72035		-1.90283		-3.39795		-3.26812		-2.72642
YPR139C	VPS66		-1.51447		-2.08718		-4.32106		-2.66496		-2.88715	-2.69496
YBR291C	CTP1	-3.15674		-2.79879		-4.26597		-3.08968		-3.12895	0.337962	-2.68369
YCR026C	NPP1		-2.43265		-2.33803		-2.45029		-2.83746		-3.11966	-2.63562
YBR298C	MAL31		-2.80607		-2.6466		-2.46618		-2.56926		-2.65301	-2.62822
YPL241C	CIN2		-0.746718		-0.771328	-10	-1.159		-1.53765		-1.50006	-2.61913
YCR036W	RBK1	-2.40835	-2.14852	-3.34761	-1.95331	-2.50342	-1.91353	-3.0283	-2.97	-2.88375	-2.9967	-2.61535
YHR005C	GPA1	-1.85506		-2.81051		-2.07836		-2.80734		-3.27566		-2.56539
YLR337C	VRP1	-2.4478		-1.52347		-1.26004		-3.37614	-2.42644	-3.46722	-3.3904	-2.55593
YOR237W	HES1		-0.221446		0.00141024	-10	0.0723825					-2.53691
YBR297W	MAL33	-1.41762		-2.42183		-2.54029	-4.05905	-2.36127		-2.32421		-2.52071
YHR013C	ARD1	-1.64801	-1.61414	-2.7094	-1.79917	-3.33779	-1.79894	-3.00787	-3.39416	-3.11579	-2.63922	-2.50645
YOR144C	ELG1	-3.63325	-2.62889	-1.74425	-2.78747	-2.33869	-2.86957	-2.36043	-2.21947	-2.23428	-2.19032	-2.50066
YOR258W	HNT3		-3.46425		-3.8936		-4.94247	0.0849807	-2.15553	0.106072	-3.20155	-2.49519
YBR081C	SPT7		-2.44711	-0.899134	-2.3033	-10	0.202429		-0.796238		-1.137	-2.48291
YAR014C	BUD14	-1.64557	X	-3.46034	X	-2.80925	X	-1.83013	X	-2.30625	X	-2.41031
YLR320W	MMS22							-1.98305		-2.77673		-2.37989
YJR055W	HIT1	-3.86037	-0.991263	-4.0113	-1.86495	-4.78183	-1.34139	-1.44418	-1.68084	-1.76603	-1.87581	-2.3618
YGR057C	LST7	-0.675178		-1.97164	-10	-1.59844	-1.56507	-1.85766	-0.770569	-1.73582	-1.00563	-2.35333
YNL201C	PSY2	-2.48328	-1.75293	-3.24552	-1.69523	-1.86355	-2.37385	-2.85769	-2.50037	-2.34717	-2.39021	-2.35098
YCL032W	STE50							-2.00456	-2.39406	-2.24836	-2.72568	-2.34317
YPL268W	PLC1	-4.00801		-1.11639		-3.90186		-1.95294	-1.45047	-2.04383	-1.90724	-2.34011
YPR118W		-0.829921	-4.89164	-0.751551	-5.94271	-0.582655	-6.17171	-0.601267	-1.3556	-0.650608	-1.55136	-2.3329
YCL061C	MRC1	-0.556742	-4.6958	-1.67445	-2.89423	-1.00069	-3.42797	-2.34159	-1.95235	-2.03545	-2.52319	-2.31025
YCL016C	DCC1		-1.24039		-2.58734		-3.30609		-2.05592		-2.32434	-2.30282
YLR386W	VAC14	-1.23529	-3.69785	-4.24187		-1.30487	-5.1079	-1.46969	-0.792872	-2.19221	-0.544263	-2.28742
YIR009W	MSL1	-2.86512	-2.73268	-2.96409	-1.97208	-2.41889	-2.17821	-2.00534	-1.58382	-2.26613	-1.81186	-2.27982
YKL212W	SAC1	-2.18819	-0.334223	-4.71187	-1.33842	-3.30709	-2.21764	-1.86336	-2.04101	-2.48943	-2.10047	-2.25917
YOR195W	SLK19	-3.34134	-1.40985	-2.66269	-1.98884	-1.47628	-2.46113	-2.26956	-1.87146	-2.72049	-2.29617	-2.24978
YOR061W	CKA2	-1.5199	-2.52372	-2.58238	-1.88046	-2.21859	-2.10105	-2.79484	-2.00624	-2.68672	-2.15445	-2.24684
YPL183W-A		-1.45592	-4.72367	-2.7632	-4.51786	-0.977564	-4.85886	-0.763612	-0.34522	-1.37906	-0.627509	-2.24125
YLR200W	YKE2	-2.26671	-3.58402	-2.46221	-2.48658	-1.61284	-2.28851	-1.18845	-2.24164	-1.61421	-2.57848	-2.23237
YML032C	RAD52	-1.757	X	-2.21603	X	-2.55914	X	-2.19923	X	-2.42253	X	-2.23079
YDL041W		-2.46438	-1.4302	-2.43626	-1.66354	-1.97391	-1.62249	-2.30757	-2.51012	-3.19641	-2.68198	-2.22869
YNL246W	VPS75		-1.34364		-2.90059		-3.41105		-1.60459		-1.86836	-2.22565
YNL068C	FKH2	-1.52846		-3.27525		-1.85207		-2.25028		-2.14305		-2.20982
YDR121W	DPB4	-2.34576	-3.3661	-1.51419	-1.37932	-1.82765	-1.88722	-2.47471	-2.29622	-2.72938	-2.2704	-2.2091
YNL229C	URE2	-1.71132	-1.99133		-2.10331	-2.5623	-1.7369	-2.61687	-1.68888	-3.18511	-2.28235	-2.20871
YML094W	GIM5	-1.11653	-2.16229	-1.64481	-6.07735	-1.28585	-2.06531	-1.65296	-2.03042	-2.42062	-1.50528	-2.19614
YJL204C	RCY1	-1.05702	-3.78133	-3.94593	-1.99803	-1.39874	-1.96603	-1.84228	-2.40842	-1.56167	-1.93792	-2.18974
YDR129C	SAC6	-1.66489	-1.9273	-2.39323	-2.23341	-1.61729	-1.37671	-2.5907	-2.03396	-3.64684	-2.34426	-2.18286
YAR003W	SWD1	-2.17997	X	-2.16916	X	-1.61168	X	-2.49152	X	-2.43646	X	-2.17776
YMR048W	CSM3	-1.79317	-1.39989	-2.5001	-1.9471	-2.46926	-1.92419	-2.80832	-1.69621	-2.89386	-2.23518	-2.16673
YJL136C	RPS21B	-1.0002		-1.34007	-2.31118	-2.04572	-2.90839	-2.90449	-1.65368	-2.94031	-2.00528	-2.12326
YJR043C	POL32	-2.44356	-0.913084	-1.74834	-0.733716	-1.77329	-0.602747	-2.98797	-3.11849	-3.59959	-3.29871	-2.12195
YDR206W	EBS1		-0.31681		-0.589143	-10	-0.408334		-0.761371		-0.575692	-2.10856
YIL011W	TIR3	-1.91813	-1.66721	-2.8177	-2.00932	-2.18163	-1.66443	-1.99947	-2.00811	-2.45571	-2.27639	-2.09981
YPR087W	VPS69	-1.21676		-4.86165	0.0840761	-2.75483	-0.643589	-3.09874	-1.51705	-3.21681	-1.6053	-2.0923
YDL125C	HNT1		-1.9075		-1.93044		-2.07419		-1.92983		-2.46228	-2.06085
YNL255C	GIS2		-1.09175	-0.974344	-1.69639	-1.84126	-2.47434	-2.34484	-2.66443	-2.65535	-2.73631	-2.05322
YDR369C	XRS2	-3.49616	-4.68542	-0.204706	-1.46341	-0.915452	-2.47808	-1.61272	-2.3156	-1.33087	-1.57367	-2.00761
YLR032W	RAD5	-1.469	-1.94251	-2.133	-3.11321	-1.55692	-1.91529	-2.16467	-1.80152	-2.06028	-1.88802	-2.00444
YBR269C	FMP21	-0.34384	-2.49648	-2.58624	-1.38839	-1.74397	-1.99178	-2.28484	-2.33234	-2.14023	-2.67452	-1.99826
YDR462W	MRPL28	-0.0778209	-4.87115	-0.622982	-3.9812	0.0717662	-3.11242	0.171938	-3.70172	0.444776	-4.25522	-1.9934
YBL047C	EDE1	-1.68617	-0.569605	-3.63979		-2.23847		-2.19452		-1.57551		-1.98401
YNL299W	TRF5	-2.37129	-1.22126	-3.26426	-2.03942	-1.06657	-0.964412	-2.60091	-1.4751	-3.04833	-1.68813	-1.97397
YGR078C	PAC10	-1.749	-2.53545		-2.03433	-1.23861	-2.47752	-2.63607	-1.26779	-2.44212	-1.34382	-1.96941
YML028W	TSA1	-1.86613	X	-1.85763	X	-1.72421	X	-2.12265	X	-2.26947	X	-1.96802
YLR338W	OPI9	-2.25559	-1.29369	-2.68206	-1.85635	-1.76686	-0.850036	-2.65988	-1.39576	-3.88109	-1.00534	-1.96466
YNL171C							-1.96428	X	X	X	X	-1.96428
YLL030C		-1.44425	-1.7947	-2.71917	-1.9378	-2.46643	-1.77838	-1.99524	-1.64481	-1.97219	-1.7952	-1.95482
YOR376W		-0.763402		-0.656342		0.156713	-10	-0.303112		-0.100503		-1.94444
YDL042C	SIR2	-2.12861	-1.10391	-2.55631	-2.02597	-1.96432	-2.0694	-2.3142	-1.02359	-3.03122	-1.0257	-1.92432
YDR075W	PPH3		-1.58821		-1.09886		-1.9907		-2.54816		-2.39257	-1.9237
YLR102C	APC9	-1.9769	-1.33747	-1.44303	-1.50133	-1.67869	-1.81322	-2.08043	-2.51522	-2.15045	-2.73853	-1.92353
YIL009W	FAA3	-2.62854	-2.47855	-1.67812	-1.50858	-1.49681	-1.68385	-1.83599	-1.9775	-1.9569	-1.98989	-1.92347
YJL029C	VPS53	1.23259	-3.04034	0.711158	-3.16063	0.330842	-3.08874		-3.762		-4.40464	-1.89772
YHR077C	NMD2	-2.09644	-1.89842	-1.55313	-1.41435	-1.70003	-1.68497	-2.25896	-1.97522	-2.13745	-2.18763	-1.89066
YBR174C			-2.32398	-1.655	-2.7675	-0.512183	-1.63578		-2.22497		-2.06094	-1.88291
YHR143W	DSE2	-1.5356	-2.59139	-2.14861	-2.4713	-1.42	-1.49002	-1.50771		-1.87597		-1.88008
YLR399C	BDF1	-0.785739	-1.07193	-2.8737	-0.563339	-3.5028	-2.56251	-1.79236		-2.19507	-1.52716	-1.87495
YBR082C	UBC4	-2.20969		-1.86809		-1.53442		X	X	X	X	-1.87073
YDL020C	RPN4		-1.40322		-2.46176	-2.03904	-1.59699	-1.41499	-2.01519	-1.75128	-2.25941	-1.86774
YNL080C		-0.402855		-1.52729		-1.40398		-2.1762	-2.46964	-2.3523	-2.68698	-1.85989
YNL273W	TOF1	-1.75457	-1.53358	-2.04554	-1.02176	-1.82448	-1.59383	-2.58639	-1.94793	-2.48144	-1.74579	-1.85353
YML017W	PSP2	-0.862408	X	-2.13165	X	-1.97165	X	-2.25315	X	-2.02665	X	-1.8491
YNL202W	SPS19	-0.433931		-0.342757		-0.393509	-10	0.0468393		0.0916716		-1.83861
YNL148C	ALF1	-2.04415		-3.02465		-1.88116		-2.1503		-2.26602	0.362309	-1.834
YJR063W	RPA12		-0.999629		-0.330827	-7.94767	-0.250522		-1.47961	-0.443426	-1.2852	-1.81955
YHR041C	SRB2			-1.62711		-4.708		-1.47794		-1.54784	0.303903	-1.8114
YLR362W	STE11	-1.55292	-1.55108	-2.63257	-1.70774	-1.39735	-1.16486	-1.76162	-1.79659	-2.31905	-2.11219	-1.7996
YNL250W	RAD50	-0.906063	-1.54229	-1.00744		-3.32179	-3.80979	-1.80149	-1.11084	-1.6016	-1.02793	-1.79214
YPR049C	ATG11		-1.78131		-1.44564	-1.71648	-1.72257	-2.37542	-1.08179	-2.76312	-1.4147	-1.78763
YJR014W	TMA22	0.649221	-4.2775	0.883239	-2.98852	0.324554	-3.1452	0.232491	-4.87486	0.497161	-5.15791	-1.78573
YOR014W	RTS1	-3.6514	-1.39556	-1.29313	-0.924073	-2.33177	-0.642569	-1.91438		-2.12102		-1.78424
YJR054W		-1.4907	-2.11174	-2.04317	-1.22751	-1.93538	-1.60545	-1.70617	-1.89054	-1.73944	-2.05153	-1.78016
YNL176C			-0.115325	-10	-0.21691	-2.22121	-0.128258		0.00270209		0.223138	-1.77941
YOR080W	DIA2	-2.67476	0.436309	-4.93872		-0.571554	-0.650789	-2.27077	-1.61119	-1.71031	-1.95803	-1.7722
YGL173C	KEM1	-3.17445	-4.04238	-1.01264	-1.04241	-1.30954	-0.557273		-1.50999		-1.4647	-1.76417
YJL006C	CTK2	0.255999	-2.58615	0.061284	-2.3372	-0.3057	-1.65712		-3.54882		-3.98242	-1.76252
YML073C	RPL6A	-1.96355		-2.54517		-0.824869		-1.86446		-1.6105		-1.76171
YGR072W	UPF3	-1.22227	-1.64658	-1.28587	-2.46541	-1.18533	-1.41252	-2.05711	-2.20592	-2.00641	-2.0732	-1.75606
YCR027C	RHB1	-2.31169	0.258728	-2.61865		-3.38478	0.137362	-2.97462		-3.24857	0.101434	-1.7551
YAL013W	DEP1	-0.560862	X	-2.40618	X	-1.71096	X	-2.1592	X	-1.87747	X	-1.74293
YLR384C	IKI3		1.56266		-0.63528	-10	-0.236012		-0.544729		-0.596616	-1.74166
YDR461W	MFA1	-2.63681		-1.76826		-1.77739		-2.19819		-2.3064	0.263285	-1.7373
YDL225W	SHS1		-1.32935		-1.90466		-1.14731		-1.79542		-2.42027	-1.7194
YML010W-A		-2.10516	X	-1.11019	X	-1.68989	X	-1.72958	X	-1.94862	X	-1.71669
YMR116C	ASC1	0.693314	-5.27445	-0.116673	-1.969	-1.25649	-2.04498	-2.04182	-1.31746	-1.78799	-2.05104	-1.71666
YNL327W	EGT2	-1.7467	-1.03882	-1.32223	-1.7057	-1.29099	-1.12213	-1.90497	-1.62523	-2.64628	-2.70392	-1.7107
YKR074W		-0.636086		0.629904		0.288829	-10	-0.912944	-1.28311	-0.942058	-0.644912	-1.68755
YCR084C	TUP1								-1.85474	-1.61597	-1.58041	-1.6837
YBR200W	BEM1	-1.76478	-4.79974		-3.63452	-0.494796	-1.24787	-0.113903	-0.464179	-1.46689	-1.11793	-1.67829
YIL097W	FYV10		-2.34145		-1.82452		-1.53861		-1.36659		-1.30564	-1.67536
YHR009C		-2.91703	-1.26223	-0.025	-0.956074	-1.56322	-3.22639	-1.44677	-1.46273	-1.87094	-1.96569	-1.66961
YDL076C	RXT3	-1.60231	-0.987136	-2.00537	-0.809836	-1.27139	-1.80562	-2.03993	-2.036	-2.04167	-2.09476	-1.6694
YDR207C	UME6	-1.72277	-1.38525	-1.90578	-3.31696	-2.41357	-2.20997	-1.4245	-0.592824	-1.16626	-0.500991	-1.66389
YIR002C	MPH1	-2.08866	-1.09219	-1.21856	-1.65491	-1.91927	-1.42724	-1.82069	-1.89484	-1.66474	-1.83702	-1.66181
YBR146W	MRPS9	-1.23485	-1.20817	-2.74944		-1.33451	-1.36215	-2.47477	-1.89353	-1.98028	-0.679929	-1.65751
YPR023C	EAF3	-1.80666	-1.48466	-1.45662	-1.56314	-1.72127	-1.47348	-1.46435	-1.75102	-1.88106	-1.94145	-1.65437
YBR175W	SWD3	-1.51881	-1.22265	-2.04604	-2.2515	-1.30746	-1.31482	-2.46318	-0.909415	-2.35215	-1.13742	-1.65235
YDL159W	STE7	-1.84117	-1.38842	-1.29949	-1.23385	-1.51008	-0.974826	-2.00478	-2.06723	-2.00528	-2.17347	-1.64986
YML095C-A		-1.572	-1.55954	-0.926235	-1.58361	-1.53206	-2.0583	-2.02997	-1.41225	-2.35167	-1.40127	-1.64269
YMR273C	ZDS1		-1.39882		-1.02016	-3.03629	-0.955748	-1.73614	-1.50829	-1.67274	-1.80965	-1.64223
YDR465C	RMT2	2.42032	-0.319919	-10	-0.453608		0.158782					-1.63888
YER139C		-1.08784	-0.880952	-1.47699	-1.74787	-2.15948	-1.80988	-1.65604	-1.70642	-2.13143	-1.69203	-1.63489
YDR463W	STP1	0.445255	-1.54068	-2.60298	-1.45927		-2.0897		-1.96972		-2.22013	-1.63389
YJR117W	STE24	-0.797463		-1.19471		-0.878434	-3.66846	-1.71269		-1.54141		-1.6322
YER037W	PHM8	-1.11301	-0.613434	-2.1218	-1.19864	-1.6545	-1.79845	-2.10327	-1.86795	-2.08586	-1.73635	-1.62933
YMR198W	CIK1	-3.81926	-0.821332	-0.401018	-1.95801	-0.995207	-1.31317	-1.99938	-1.14398	-2.43985	-1.32628	-1.62175
YDR103W	STE5		-1.23811		-1.83653		-1.15321		-1.85213		-2.02405	-1.62081
YMR179W	SPT21	-1.72666	-0.93157	-1.69878	-1.47478	-1.95585	-1.40063	-1.72518	-2.04888	-1.70644	-1.51326	-1.6182
YBL094C		-2.43136	-0.921794	-2.96316	-1.71591	-1.00685	-0.679039	-0.793196	-0.854441	-2.93511	-1.86759	-1.61684
YBL032W	HEK2	-0.709626	-2.3301	-1.19784	-1.16439	-1.42868	-1.39498	-1.72509	-1.95173	-2.25346	-1.97825	-1.61341
YFL001W	DEG1	-1.60895	-0.299317	-0.858451	-1.48469	-2.42844	-2.74812	-1.70766	-1.26769	-1.8437	-1.88066	-1.61277
YOL064C	MET22	-2.67784	-1.91725	-0.395589	-2.6492	-1.6545	-1.97248	-1.46196	-0.753013	-1.75616	-0.752836	-1.59908
YDR260C	SWM1		-0.115084		-1.98033		-1.27268		-2.18262		-2.31474	-1.57309
YMR275C	BUL1	-3.37898	-0.943389	-0.505232	-0.96827	-1.66674	-0.944182	-1.69566	-2.17965	-1.44335	-1.8984	-1.56238
YEL033W		-1.31368	-0.658842	-2.40808	-1.71765	-1.91079	-1.24251	-1.82548	-1.22706	-1.75258	-1.48652	-1.55432
YOR127W	RGA1		-1.04419		-1.58862		-1.43484		-1.64467		-2.0112	-1.54471
YCR009C	RVS161	-1.23184		-2.1492		-0.46338	1.33664	-2.53445	-1.86836	-2.84533	-2.508	-1.53299
YDR084C	TVP23	-10	-0.0278474		0.242858	-1.15461	0.0777728		-0.0202181		0.158411	-1.53195
YLR286C	CTS1	-1.66599	-2.4946	-1.14365	-1.03793	-0.919015	-0.844091	-1.66198	-1.36561	-2.28043	-1.78535	-1.51986
YML112W	CTK3		-0.140892	-10	0.198876	0.868879	-0.493871	-0.626881	-1.12628	-0.908687	-1.3942	-1.51367
YMR031W-A		-0.870612	X	-2.1865	X	-1.06842	X	-1.18959	X	-2.2364	X	-1.5103
YMR284W	YKU70	-1.08636	-0.963088	-1.98142	-1.2472	-1.44768	-1.04452		-2.08839		-2.22157	-1.51003
YOR066W			-1.62508		-1.09902	-2.14933	-1.16729		-1.61559		-1.39027	-1.50776
YKL126W	YPK1	-0.433807	-0.269879	-1.44707	-1.1986	-1.42276	-1.05714	-2.00956	-2.3066	-2.05388	-2.64808	-1.48474
YBL024W	NCL1		-1.76658	-0.701706	-0.706249	-1.53206	-1.01446	-2.1952		-2.47601		-1.48461
YCR061W		-2.41977	0.475779	-2.39523	0.534418	-2.39502	-0.12365	-3.02675		-2.50833		-1.48232
YIL101C	XBP1	-2.74817	-1.21277	-1.4791	-1.19574	-0.993754	-0.819717	-1.55177	-1.51871	-1.48435	-1.67177	-1.46758
YDR069C	DOA4		-1.85281		-1.27811		-0.17972		-1.79561		-2.20423	-1.4621
YLR442C	SIR3	-1.49778	-1.32492	-1.40152	-1.06919	-1.83693	-1.34056	-1.30514	-1.58337	-1.4868	-1.71002	-1.45562
YDR247W	VHS1	0.153297	-0.597538	0.0296281		-0.214633	-10	-0.708075	-0.591184	-0.548343	-0.612083	-1.45433
YDR469W	SDC1		-1.64006	-1.12999	-1.47916	-0.858782	-1.41376	-1.58992	-1.3863	-1.74844	-1.80505	-1.45016
YIL035C	CKA1		-1.55543		-1.29124		-1.50307					-1.44992
YGL028C	SCW11	-0.889249	-1.51652	-1.67027	-1.40575	-1.14536	-0.971463	-1.47265		-2.51062		-1.44774
YKL113C	RAD27								-1.49385	-1.83121	-1.01282	-1.44596
YOR212W	STE4	-1.09245		-1.28973		-1.50257		-1.78728	-1.03323	-2.23429	-1.17874	-1.44547
YLR357W	RSC2							-0.90998	-1.50378	-1.94747	-1.41748	-1.44468
YLL023C			0.195492		0.0506382	-10	0.218306		0.435639		0.464575	-1.43922
YNL084C	END3	-1.16078	-1.5377		-1.16998	-1.06843	-1.7735	-0.878796	-1.78631	-1.19422	-2.36063	-1.4367
YAR002W	NUP60	-1.18628	X	-1.17691	X	-1.66173	X	-1.50509	X	-1.64998	X	-1.436
YMR070W	MOT3	-3.12481	-0.726775	-1.41449	-0.905802	-1.6749	-1.2952	-1.47127	-0.98454	-1.6187	-1.12084	-1.43373
YKL213C	DOA1		-1.76429	-1.14001	-0.686352	-1.01061	-1.14199	-1.80301	-1.5891	-1.70003	-1.91685	-1.41692
YMR106C	YKU80	-1.04979	-0.308955	-1.02434	-2.00749	-1.21177	-1.42385	-1.79836	-1.87075	-1.74274	-1.71438	-1.41524
YBL051C	PIN4	-1.77533	-0.631497	-1.11181	-1.28711	-1.19886	-0.0523	-2.31641	-1.42564	-2.8393	-1.50258	-1.41408
YPL165C	SET6	-1.65558	-1.74984	-1.41503	-1.51656	-1.23774	-1.49381	-1.20991	-1.16927	-1.64007	-1.01845	-1.41063
YDR392W	SPT3		-0.408589		-1.26545		-0.846423		-2.04899		-2.47058	-1.40801
YGL174W	BUD13		-2.12493		-1.14089		-1.00916		-1.32604		-1.40015	-1.40023
YOR209C	NPT1		-0.81902		-0.67449	-3.55199	-0.991308		-1.16259		-1.18929	-1.39811
YJL017W			-0.263061		-0.147745		-0.452103	-4.10829	-0.533297	-3.76	-0.491369	-1.39369
YNR010W	CSE2	-2.55913	-0.974912	-1.61408	-1.23514	-1.71749	-1.59818	-1.00884	-0.850157	-1.2253	-1.05937	-1.38426
YDR195W	REF2	-1.36104	-0.586596	-0.755391	-1.60629	-0.603911	-3.58773			-1.18758		-1.38408
YJL071W	ARG2	-1.84652	-0.851021	-1.7501	-0.555087	-1.15158	-1.31249	-1.54666	-1.58981	-1.55934	-1.63061	-1.37932
YHL022C	SPO11	-1.5117	-0.40181	-1.53491	-1.16893	-1.00231	-1.09484	-1.4785	-1.42571	-2.05359	-2.09105	-1.37633
YIL047C	SYG1	-1.39913	-0.97425	-0.932669	-1.27027	-1.4613	-1.35894	-1.51766	-1.71974	-1.45817	-1.6664	-1.37585
YLR177W		-0.828588	-1.49972		-1.54761	-0.80976	-1.26985		-1.73886		-1.92681	-1.37446
YHR075C	PPE1	-1.22172	-0.57995	-1.75345	-1.23538	-1.49982	-0.72486	-1.77404	-1.42689	-1.95595	-1.54488	-1.37169
YOR035C	SHE4	-1.45967	0.495715	-5.06898		1.6365	-2.83599	-1.21197	-0.829148	-1.73743	-1.26195	-1.36366
YIL073C	SPO22	-1.37513	-0.766117	-2.38693	-1.36709	-1.89182	-0.903063		-0.863854		-1.35375	-1.36347
YBR101C	FES1	-1.2187	-1.82879	-1.13426	-0.495882	-1.0144	-1.17072	-1.7102	-1.48427	-1.70298	-1.86296	-1.36231
YHR193C	EGD2	-2.55624	-1.04364	-1.5771	-0.725191	-1.59855	-0.962137	-1.55868	-0.8138	-1.56296	-1.11782	-1.35161
YOR349W	CIN1	-1.10616	-1.03298	-1.90407	-1.0176	-1.09581	-1.26244	-1.90566	-1.33132	-1.48215	-1.37037	-1.35086
YDL240W	LRG1	-0.42033		-0.591951		-0.768251	-3.85649	-1.4368		-0.993287		-1.34452
YAL002W	VPS8	-0.0874863	X	-1.16558	X	-1.5306	X	-1.87202	X	-2.0666	X	-1.34446
YBL025W	RRN10	-1.05299		-3.47767		0.0879275	-0.91941					-1.34054
YIL111W	COX5B	-1.53775		-1.52875		-1.02459		-1.29254	-1.16889	-1.53832	-1.23445	-1.33219
YNL264C	PDR17	-2.06307		-1.21744	-1.41823	-1.78213	-1.23948	-1.557		-1.54904	0.252512	-1.32173
YLR418C	CDC73	-0.940058	-0.0910469	-0.91034	-1.15353	-1.86114	-1.16343	-1.76881	-1.77277	-2.25362	-1.28476	-1.31995
YNL140C		-0.109184		-0.705656		0.307095	-10	-0.22084	0.223359	-0.273966	0.226379	-1.3191
YDR017C	KCS1		-1.42956		0.10139		-0.634279		-2.1531		-2.45722	-1.31455
YJL138C	TIF2	-0.942755	-1.98969	-1.57888	-1.02694	-1.12923	-1.26253	-1.68269	-1.328	-1.23507	-0.923907	-1.30997
YJR118C	ILM1	-0.830284	-1.09116	-0.898311	-2.49587	-1.28525	-0.908056	-1.10789	-1.03886	-1.76586	-1.67713	-1.30987
YEL007W			-1.47891		-1.77373		-1.13797		-0.907978		-1.21448	-1.30261
YJL123C		-0.598746	-2.42278	-2.30658	-1.50851	-1.62263		-0.159206	-1.03931	-0.679889	-1.37689	-1.30162
YOR025W	HST3	-1.61983	-1.43631	-1.16514	-1.02042	-0.831089	-0.89034	-1.40264	-1.47948	-1.53796	-1.6226	-1.30058
YOR043W	WHI2	-1.1037	-0.74872	-1.52786	-0.662051	-1.39843	-1.08803	-1.60767	-1.5233	-1.67707	-1.64456	-1.29814
YKL121W		-0.20712	-2.38356	-1.81128	-1.27338	-2.07038	-1.45765	-1.83507	-0.136154	-2.04316	0.241202	-1.29766
YNL064C	YDJ1	-2.032				-0.960296				-0.898084		-1.29679
YLR414C		-0.66344	-0.852936	-1.87146	-1.0434	-0.966731	-0.682314	-1.6908	-1.54674	-1.77314	-1.59424	-1.26852
YLR015W	BRE2	-1.72941	-0.80733	-1.38023	-0.961105	-1.30725	-1.05277	-1.47551	-1.32196	-1.1562	-1.43612	-1.26279
YPR141C	KAR3	-1.25939	-0.21238		-1.98583	-2.07107	0.0787194	-1.19503	-1.29093	-1.7238	-1.68278	-1.26028
YIL014W	MNT3		-3.26728	0.470465	-3.20831	-0.218063	-5.25806	0.182106	-0.113829	0.175495	-0.0910172	-1.25872
YLR120C	YPS1		0.124805		0.0885685	-10	0.0508276	-0.252357	0.229115	-0.391796	0.0852117	-1.2582
YCR065W	HCM1	-0.607005	-1.4597	-1.0107	-0.449859	-1.10189	-1.13778	-1.57144	-1.41786	-1.974	-1.77631	-1.25065
YBR112C	CYC8								-1.58533	-1.4546	-0.711305	-1.25041
YPL055C	LGE1	-0.121427	-0.515542	0.503103	-1.51095	-1.56841	-1.47294	-2.03133	-1.49422	-2.60206	-1.68437	-1.24981
YGL089C	MF(ALPHA)2	-0.697957	-1.59005	-1.7512	-1.03041	-1.30771	-1.08994	-1.35805	-1.32402	-1.19982	-1.12636	-1.24755
YKL054C	DEF1	0.272495	-3.35646			0.0922892	-1.56351		-1.45039		-1.45947	-1.24418
YDL101C	DUN1	-1.76496	-0.887747	-1.84375	-0.731817	-1.31998	-0.492881	-1.50581	-0.558119	-1.97194	-1.3403	-1.24173
YIL043C	CBR1	-1.37494	-0.796218	-0.953837	-1.32942	-0.841773	-1.02541	-1.388	-1.47146	-1.64534	-1.57576	-1.24022
YFR019W	FAB1								-1.21043		-1.26626	-1.23834
YPL042C	SSN3		-1.33807	-0.569492	-0.408633	-1.33176	-1.23441		-1.58447	-1.2463	-2.17176	-1.23561
YPR018W	RLF2		-0.561735	-1.90128	-0.183258	-2.39955	-0.71977		-1.6099		-1.18281	-1.22262
YER151C	UBP3	-0.558711	-0.428131		-1.54249	-1.13087	-2.15538		-1.32186	-1.25839	-1.38165	-1.22218
YIL005W	EPS1		-1.48774		-1.53311		-0.95464		-0.904693		-1.224	-1.22084
YMR080C	NAM7	-0.764465		-0.863265		-1.38279		-1.46205		-1.62354		-1.21922
YPL084W	BRO1	-1.04107	1.01361	-3.2915		-1.67851	1.0588	-2.30464		-2.27332		-1.21666
YJL176C	SWI3									-1.41182	-1.01421	-1.21302
YBL039C	URA7	-1.31739		-0.887745	0.115352	-1.09903	-0.346451	-2.36268		-2.57596		-1.21056
YLL043W	FPS1		-0.900768	-4.02853	-0.413117	-1.72736	-1.90145	-0.486298	-0.384086	-0.596112	-0.41505	-1.20586
YDR389W	SAC7	-2.10654	-0.873201	-1.94007	-0.164868	-0.677003	-0.761039	-2.2878	-1.12298	-0.68438	-1.41242	-1.20303
YPR164W	MMS1	-0.54946	-1.66366	-1.06851	-1.23803	-1.25608	-1.76008	-1.1699	-1.26066	-1.03803	-1.02242	-1.20268
YPR045C		-0.404228		-3.96829		-2.56701			0.404562		0.527554	-1.20148
YBR023C	CHS3		-1.81473	-1.27847	-0.707097	-1.48137	-0.57679	-0.87897	-1.22281	-1.0781	-1.77321	-1.20128
YEL044W	IES6		-1.10369		-0.453061		-1.20796		-1.72729		-1.49053	-1.19651
YNL300W		-1.14469	-1.09108	-1.11525	-0.992009	-0.962021	-0.789578	-1.13342	-0.910119	-2.05893	-1.74549	-1.19426
YBR216C	YBP1	-1.49201		-0.982571		-0.733405	-2.13743	-0.963888		-0.85311		-1.19373
YPL152W	RRD2	-2.09909	-1.27059	-1.34353	-0.325811	-1.18767	-0.827684	-1.29604	-1.15456	-1.27204	-1.10856	-1.18856
YNL059C	ARP5										-1.18143	-1.18143
YOL004W	SIN3	0.0266058	-0.555497	-0.114759	-0.457597	-1.1134	-1.30325	-2.07918	-2.31742	-1.95267	-1.9276	-1.17948
YGL072C			-0.145271	-0.804752	-1.11459	-1.11811	-1.13458		-1.95344		-1.88808	-1.16555
YBR195C	MSI1		-0.417751		-1.257	-1.2481	-1.49491		-1.18461		-1.36816	-1.16176
YDR227W	SIR4	-1.69414		-1.77355		-0.556831		-1.70959		-1.23745	0.00477687	-1.16113
YOR123C	LEO1		-0.27192		-0.526223	-1.93955	-0.858725		-1.69233		-1.65602	-1.15746
YLL002W	RTT109	-0.397774	-0.845658	-1.3861	-1.46511	-0.418497	-1.81962	-0.647574	-2.01476	-0.511917	-2.06022	-1.15672
YFL025C	BST1	-0.285038	-0.808924	-1.5051	-1.46924	-0.94216	-0.731608	-1.6193	-0.816438	-2.04185	-1.25406	-1.14737
YLR055C	SPT8	-0.66212	-0.977177	-1.9287	-0.893274	-1.06708	-0.376918	-1.57813		-1.64266		-1.14076
YIL042C			-0.944012		-1.18901	-2.17368	-0.790365		-1.004	-0.51155	-1.36713	-1.13997
YDL115C	IWR1	-0.317261	0.795139		-1.96057	-0.764753	-0.523558	-1.94974	-2.0258	-1.86268	-1.60326	-1.13472
YDR183W	PLP1		-0.378628	-10	0.224872	1.60904	0.274051		0.0728546		0.258953	-1.13412
YBR283C	SSH1	-1.31684	-0.256074	-1.44987	-1.47468	-0.547144	-1.0537	-1.48395	-1.28258	-1.30789	-1.16787	-1.13406
YIL161W		-0.702331	-0.172067	-1.90426	-0.883918	-1.12772	-1.11929	-1.34465	-1.21745	-1.46756	-1.37712	-1.13164
YBR133C	HSL7	1.55471	-2.71623	1.09056	-1.45818	-1.92906	-1.65508	-1.40905	-2.05046	-1.29189	-1.44549	-1.13102
YJL184W	GON7	-3.69706	-0.667967	0	-0.590435		-0.696285					-1.13035
YCR087C-A		-1.08679	-0.720229	-1.53265	-0.718688	-1.22994	-0.901339	-1.37702	-1.04709	-1.5464	-1.14016	-1.13003
YKR048C	NAP1	-1.10572		-0.731292		-1.20703		-1.37614	-0.837511	-1.83942	-0.808139	-1.12932
YHR200W	RPN10	-0.329325		-2.48499		-0.50052						-1.10494
YLR318W	EST2			-1.92523	0.491203	-2.87516	-0.105904					-1.10377
YIL123W	SIM1	-0.347539	-1.3733		-1.10953	-0.023755	-1.18189		-1.95266		-1.72971	-1.10263
YDR349C	YPS7	-1.10103	-0.863522	-0.910924	-1.56243	-1.04612	-0.766218	-0.992465	-1.06903	-1.27287	-1.43309	-1.10177
YER167W	BCK2	0.0870712	1.18757	-1.25869	-0.797169	-0.711102	-0.611311	-2.45804	-1.81694	-2.72898	-1.86357	-1.09712
YOR322C	LDB19	-0.872894	-0.664135	-0.372934	-0.983415	-1.75231	-0.37488	-1.97343	-1.54765	-1.42532	-0.990802	-1.09578
YNL106C	INP52	-1.71362		-0.756715		-0.99021		-1.09254		-0.799986		-1.07061
YOL110W	SHR5		-1.48602		-0.612137		-0.832357		-1.01438		-1.40546	-1.07007
YPL180W	TCO89								-1.01573		-1.11642	-1.06608
YBR284W		-1.02929	-0.712563	-0.674037	-0.653438	-1.47067	-1.25438	-1.14031	-1.09668	-1.39181	-1.21556	-1.06387
YGL060W	YBP2	-1.8869	-0.484779		-0.584919	-0.87795	-0.8893	-1.12666	-1.44698	-0.88903	-1.37937	-1.06288
YPR038W			0.402975	-1.61511	0.0132747	-6.2929	0.10535		-0.0700426		0.0332303	-1.06046
YOL109W	ZEO1	-0.902106	-1.4124	-1.07703	-0.908125	-0.714563	-0.951055	-1.15164		-1.36083		-1.05972
YIL055C		-0.430318	-1.51523	-1.26631	-0.613965	-1.23798	-1.23436	-0.724028	-1.18497	-0.969784	-1.40916	-1.05861
YER095W	RAD51	-0.542464		-1.36693		-0.587352		-1.70358		-1.0844		-1.05694
YDR264C	AKR1	-4.61358	-0.938144			1.37741	0.149987		-0.578261	-1.71227	-1.01837	-1.0476
YNL298W	CLA4	-0.301237	-0.770119	-0.823907	-1.09695	-0.900086	-0.538478	-1.40928	-1.1303	-2.20701	-1.29044	-1.04678
YGR019W	UGA1	-1.31777	-1.11734	-1.33723	-1.05105	-0.897523	-1.0418	-0.94962	-0.98943	-0.838667	-0.917761	-1.04582
YDL155W	CLB3	-0.975943	-0.255715	-0.720824	-0.572336	-1.51411	-0.733625	-1.70469	-1.83768	-1.14243	-0.998111	-1.04555
YIL057C			-0.995169	-1.03669	-0.619759	-0.984386	-0.982485	-0.996137	-1.24451	-1.07215	-1.46217	-1.04372
YGL094C	PAN2	-1.18226	-1.1394	-0.74029	-0.842085	-0.980811	-1.15107	-1.54808		-1.32675	-0.479959	-1.04341
YOR360C	PDE2	-0.580387		-0.981963	-1.22758	-0.948236	-1.06936	-1.22549	-1.02881	-1.54788	-0.726271	-1.03733
YNL066W	SUN4	-0.0632333		-1.09514	-0.588922	-1.2359	-0.670372	-1.43774		-2.15321		-1.03493
YLR306W	UBC12	-0.676367		-0.814567		-1.03352		-1.36552		-1.2833		-1.03465
YLR217W		-1.45548	-0.806897	-1.16074	-0.953572	-1.08468	-0.606267	-1.19991	-0.842419	-1.24538	-0.975146	-1.03305
YDR254W	CHL4	-0.627296	-0.756821	-1.35149	-1.11178	-0.77944	-0.618487	-1.23629	-1.3568	-1.20896	-1.22656	-1.02739
YNR006W	VPS27	-0.788627	0.238088	-1.61602	-0.488383	-1.54649	-0.674828	-1.34835	-1.26567	-1.43817	-1.32165	-1.02501
YDR276C	PMP3	0.376562	-1.9659		-2.15221	-0.343047	-1.48999				-0.564961	-1.02326
YPL262W	FUM1	4.56878		-0.95304	-10	0.679755	-0.500241	-0.549722	-0.924553	-0.692932	-0.812349	-1.02048
YIL124W	AYR1	-0.871333	-0.673855	-0.826333	-0.711831	-0.87918	-1.01605	-1.3411	-1.17691	-1.37591	-1.30799	-1.01805
YGL066W	SGF73								-1.05391		-0.973303	-1.01361
YBR194W	SOY1		-1.17062		-1.01743	-0.570094	-1.04876		-1.06107		-1.20448	-1.01208
YMR078C	CTF18							-0.0270864	-1.74438	-0.105808	-2.14948	-1.00669
YIL135C	VHS2	-0.649987	-0.703344	-1.09493	-0.898213	-0.963528	-0.68329	-1.40037	-1.38283	-1.20939	-1.07344	-1.00593
YNL139C	RLR1	-1.30578		-0.428269	-0.617213	-1.28383	-2.9872		-0.00706811	-1.35999	-0.0496592	-1.00488
YML016C	PPZ1	-0.354412	X	-0.282259	X	-0.748563	X	-1.65998	X	-1.97463	X	-1.00397
YBR173C	UMP1	-0.909946	-1.45353	-0.279624		-0.823838	-1.25025	-0.6808	-1.52063	-0.500003	-1.61592	-1.00384
YNL119W	NCS2	-0.153317	-1.08533	-0.850232		-0.965896	-1.72499		-1.33866	-0.501116	-1.35934	-0.99736
YML012W	ERV25	-0.635871	X	-1.23631	X	-0.988986	X	-0.875275	X	-1.25007	X	-0.997303
YNL105W		-1.02967	-0.87575	-0.689357	-0.476204	-0.879788	-1.24747	-1.1817	-1.15085	-1.24916	-1.08391	-0.986385
YDL009C		-2.26766	-1.14796		-0.0683899	-1.59604	-0.744785	-1.99239	-0.633263	-0.212814	-0.184591	-0.983099
YNR005C		-0.29415	-0.385143	-0.703111	-0.112754	-1.37272	-1.23347	-1.24318	-1.5543	-1.38861	-1.53523	-0.982267
YHL006C	SHU1	-0.658577	-0.941202	-0.802891	-0.638112	-0.881809	-1.17662	-1.12737	-1.3638	-1.14521	-1.05351	-0.978909
YIL149C	MLP2		-1.26256		-1.06383		-0.971226	0.122962	-1.99621	0.224458	-1.89738	-0.977683
YGL087C	MMS2	-1.66657	-0.527729	-2.23888	-0.787186	-0.452328	-0.813035	-0.848074	-0.946253	-0.720316	-0.749076	-0.974945
YDR146C	SWI5	-1.28919	-1.05256	-0.887665	-0.275726	-0.15311	-0.067153	-1.19568	-1.01767	-1.86977	-1.89846	-0.970698
YNL133C	FYV6								-1.22222		-0.717886	-0.970053
YAL021C	CCR4		X		X		X		X	-0.967868	X	-0.967868
YNL233W	BNI4	-1.04755	-0.860927	-1.39971	-1.07223	-0.675569	-0.493006	-0.735114	-0.742047	-1.37925	-1.21262	-0.961803
YNL120C			-0.619831			-0.644032	-2.4116		-0.652593	-0.708393	-0.727376	-0.960638
YBR162C	TOS1		-0.56186		-0.925968		-0.69759		-1.14527		-1.46158	-0.958455
YKR059W	TIF1	-0.285122	-0.621174	-1.33427	-1.15174	-0.765496	-1.03096	-1.63143		-1.47379	-0.268361	-0.951372
YCR081W	SRB8	-0.859081	-0.403978	-1.77275	-2.20062	-2.17189	-0.137411		-0.0888146	-0.849509	-0.0642704	-0.949813
YML074C	FPR3	-0.14935		-0.300322		-0.105418	-5.95314	-0.151435		-0.0766487	0.145418	-0.941557
YLR358C										-1.46497	-0.416261	-0.940616
YDR318W	MCM21		-0.542823		-0.915407		-0.986677		-0.942438		-1.30538	-0.938544
YBR077C	SLM4	-0.242496	-1.02583	-0.475047	-0.518079	-0.527592	-0.627547	-1.43835	-1.45374	-1.54967	-1.49436	-0.935271
YGL211W	NCS6	-0.147199	-1.36752	-1.08065		-0.827183	-1.15472	-0.913268	-0.830267	-1.21535	-0.865066	-0.933469
YBR166C	TYR1	-0.277494	-0.132886	-1.48485	-0.356896	-1.54484	-0.769267	-1.53074	-1.20113	-1.60289	-0.38009	-0.928109
YHR207C	SET5	-1.04408	-0.870766	-1.3909	0.0131936	-1.26597	-1.23684	-1.78294	-0.392062	-0.513155	-0.796462	-0.927998
YIL028W		-0.465622	-0.600754	-1.40975	-0.953265	-0.947088	-0.475033	-1.08707	-0.717071	-1.40271	-1.15299	-0.921135
YDL056W	MBP1	-0.794991	-0.414248	-0.662241	-0.261891	-0.776617	-1.06157	-1.60935	-1.3117	-1.29163	-1.02125	-0.92055
YPL144W		-0.393258	-0.798293	-1.03186	-0.721935	-0.77779	-0.922625	-0.807187	-1.05168	-1.5409	-1.15629	-0.920182
YJL115W	ASF1	-1.23509	-0.66994	-1.3877	2.28629	-1.04122	-0.801029	-1.71964	-1.0398	-2.16911	-1.42048	-0.919772
YGL214W		-1.36728	-1.25656	-1.0461	-0.668432	-0.292971	-0.644153	-0.83164	-1.04305	-0.779811	-1.26743	-0.919742
YOR026W	BUB3									-0.919481		-0.919481
YDR388W	RVS167	-0.361085	-0.688535	-0.630177	-0.88832	-0.66344	-0.588662	-0.968528	-1.38012	-1.4099	-1.61139	-0.919015
YLR372W	SUR4	1.48542	0.295816	-1.28875	-1.6423	-1.69102	-0.0254123	-1.86485	-1.2938	-1.88448	-1.24998	-0.915936
YDR537C		-0.939573		-1.10729		-0.970066	0.671422	-1.45961		-1.68879		-0.915652
YPL156C	PRM4	-0.602767	-0.379263	-0.347745	-1.18725	-0.90409	-1.00047	-0.953608	-1.3949	-1.01431	-1.37022	-0.915461
YIL023C	YKE4	-0.907885		-1.26585	-0.240495	-0.731446	-0.423952	-1.39566		-1.42582		-0.913016
YKL041W	VPS24	-0.434403	-0.0254126	0.0632277	-1.35253	-1.08859	-1.25036	-1.4135	-1.04895	-1.09148	-1.45837	-0.910035
YPL018W	CTF19	-0.199501	-1.6087	-0.947677	-0.00558875	-0.67587	-0.836681	-1.24873	-1.26943	-1.03535	-1.17528	-0.900281
YGR054W			-1.13344	-1.4091	-1.13327	-1.17914	-0.8245	-0.976354	-0.344376	-0.625464	-0.468924	-0.899396
YML102W	CAC2	-0.0432831	-1.01724	0.192073	-1.03287	-2.36779	-1.0325	-1.15941	-1.08716	-0.72023	-0.682937	-0.895134
YIL079C	AIR1	-1.09166	-0.867273	-0.16184	-0.823032	-0.968985	-1.04555	-0.969174	-0.872533	-1.13206	-0.963922	-0.889602
YOR223W		-0.720225	-0.516613	-0.904056	-0.338009	-1.03353	-0.7097	-1.17158	-1.10689	-1.29701	-1.07502	-0.887264
YHR152W	SPO12	-1.4397	-1.4415	-0.997421	-1.52058	-0.69456	-0.909422	-1.33116	0.113967	-1.40579	0.757472	-0.88687
YDR435C	PPM1	-1.11653	-1.01228	-1.23985	-1.65	-0.793362	-0.722096	-0.99711		-0.802785	0.365075	-0.885436
YML097C	VPS9	0.464873	0.184326	-0.754177	-0.959034	-0.292303	-0.991484	-1.48527	-1.58231	-1.88763	-1.54696	-0.884996
YOL070C		-0.640589	-1.60879	-0.957252	-0.711858	-0.627237	-0.766877	-0.654231	-0.668905	-1.26218	-0.9416	-0.883952
YML102C-A			-0.748049		-0.876154		-0.437622		-1.41157		-0.945606	-0.8838
YHL020C	OPI1	-1.10905	-0.628974	-0.326408	-0.529106	-0.739118	-0.561579	-1.30964	-1.25871	-1.21327	-1.13588	-0.881174
YHR142W	CHS7	-1.08715	-1.0361	-0.562893	-0.431272	-0.568925	-0.445793	-0.938654	-0.950265	-1.3297	-1.45742	-0.880818
YJR011C			-0.842748		-0.754144		-0.147778		-1.2252		-1.426	-0.879175
YKL025C	PAN3	-0.70883	-0.775274	-0.851441	-0.68847	-1.22595	-0.6744	-0.809108	-1.04131	-0.895265	-1.10362	-0.877367
YAL056W	GPB2		X	-0.884188	X	-0.649022	X	-1.06763	X	-0.9044	X	-0.876309
YJL185C		-0.564638	-0.499168	-1.15726	-0.506303	-0.835929	-0.87071	-1.01622	-1.20589	-0.834631	-1.25418	-0.874492
YDR505C	PSP1	-1.67633	-1.42522	-0.508278	-0.188443	-0.837123	-0.440125	-0.937656		-0.972089		-0.873158
YIL107C	PFK26	-0.964701	-1.416	-0.860991	-1.02087	-0.944396	-0.909369	-1.58618	0.463074	-1.8426	0.390402	-0.869163
YMR186W	HSC82	-1.11019	-0.432147	-1.20062	-0.479728	-0.507542	-0.833926	-1.18658		-1.16843		-0.864895
YBL064C	PRX1	-1.18289	-1.10389	-0.859553	-0.786693	-0.757887	-0.531099	-0.7318	-0.946647	-0.954651	-0.78279	-0.86379
YJL131C			-0.789015		-0.789147	-1.18418	-0.524602		-0.895164		-0.999926	-0.863673
YNL206C	RTT106	-0.540124	-1.1714	-0.170111	-1.34348	-0.749455	-1.07613	-1.13758	-0.972849	-0.7175	-0.74235	-0.862098
YPL181W	CTI6	-0.35936	-0.264203	-0.569698	-0.854245	-0.75134	-0.710158	-1.35581	-1.30825	-1.16902	-1.27505	-0.861714
YOR156C	NFI1	-0.409757	-0.696356	-0.401024	-0.738848	-0.900314	-0.760747	-1.25393	-1.33623	-0.942066	-1.16114	-0.86004
YPL008W	CHL1		-1.14377		-0.503785		-0.929316					-0.858955
YDR525W	API2		-1.13288		-0.45653	-1.59663	-0.240964					-0.856751
YIR016W		-0.22178	-0.621906	-1.26511	-0.700454	-0.912608	-0.68107	-0.891774	-0.789862	-1.32847	-1.14968	-0.856271
YDR475C	JIP4	-0.922732	-1.00471	-1.02123	-1.02961	-0.608067	-0.551275	X	X	X	X	-0.85627
YDR200C	VPS64	-2.46214		-2.1046		1.7845	-0.533055				-0.952784	-0.853617
YLR046C		-0.713566	-0.52412	-1.07099	-0.465268	-1.06991	-1.02683	-0.888389	-0.897265	-0.953827	-0.906176	-0.851634
YOR089C	VPS21	-0.606327	-0.162679	-0.821335	-0.656181	-0.810092	-0.634862	-1.12736	-1.00436	-1.41149	-1.23765	-0.847234
YER120W	SCS2	-0.557517	-0.510226	-0.707416	-0.705936	-0.733815	-0.672977	-0.995485	-1.00282	-1.398	-1.11624	-0.840043
YIL032C		-0.772238	-0.412446	-0.446681	-0.664593	-0.892666	-0.55442	-1.33038	-0.85113	-1.4093	-1.06243	-0.839628
YOR241W	MET7								-0.661768		-1.01665	-0.839211
YGR001C			-0.335982		-0.206283	-4.35356	-0.252801		0.0922815		0.0366085	-0.836623
YBL054W		-0.94899		-1.11133		-0.49717		-0.923864		-0.687956		-0.833861
YIL122W	POG1	-0.218976	-0.515222	-0.879716	-0.505023	-0.656824	-1.21942	-1.03111	-1.12718	-1.05725	-1.06842	-0.827915
YOL001W	PHO80	0.573881	-0.750252	-0.526712	-1.48419	-0.995167	-1.15668	-0.419857	-1.04004	-1.07123	-1.40279	-0.827304
YHR167W	THP2	-2.01101		-1.04798		-0.412063		-0.806819	-0.508753	-0.536085	-0.45947	-0.826026
YGL203C	KEX1		-1.08609		-1.07478		-0.147144		-0.862457		-0.922183	-0.81853
YGR135W	PRE9		-0.175029		-1.22612	-1.04724	-0.486943	-0.817136	-0.960628	-0.714249	-1.11963	-0.818372
YML013C-A		-0.116636	X	-0.517735	X	-0.787419	X	-1.29108	X	-1.37751	X	-0.818078
YBL093C	ROX3							-1.40888		-0.225977		-0.817427
YMR016C	SOK2	-0.197562	X	0.362623	X	-1.79975	X	-1.30102	X	-1.14263	X	-0.81567
YJL047C	RTT101	-0.162848	-1.22183	-0.915731	-0.932544	-0.775883	-0.687453	-1.07289	-0.88793	-0.723505	-0.770869	-0.815148
YIL070C	MAM33	-0.994059	-0.3671	-1.24869	-0.759612	-0.610283	-0.936485	-0.723079	-0.616137	-1.06471	-0.826375	-0.814653
YIL084C	SDS3	-0.0285954	-0.127083	-0.94707	-0.239735	-0.907033	-0.869803	-1.17193	-1.5933	-0.802938	-1.43213	-0.811963
YIL029C		-0.710821	-0.631755		-0.191666	-2.52613	-0.46361		-0.227594		-0.914797	-0.809482
YGL127C	SOH1		-0.812971		-1.57292	0.620445	0.281112		-1.44811		-1.92295	-0.809232
YNL097C	PHO23	0.043403	-1.0112	-1.2694	-0.403064	-0.871703	-0.247591	-1.48276	-1.05796	-1.12874	-0.658478	-0.808749
YCR044C	PER1	-0.928209	-0.744002	0.540413	-1.00463	-0.745574	-0.751299	-0.872614	-0.914306	-1.18637	-1.44298	-0.804958
YDL116W	NUP84								-1.00293		-0.60637	-0.80465
YNL323W	LEM3		-1.8751		-0.907828		-1.13519	0.583041	-1.20526	0.178902	-1.23661	-0.79972
YIR005W	IST3	0.595368	-1.05453	-1.0174	0.0490672	-0.747669	-0.330814	-1.08871	-0.984203	-1.70926	-1.6512	-0.793935
YDL176W			-0.886103		-0.650137	-1.06082	-0.743786	-0.679265	-0.547585	-0.908227	-0.865552	-0.792685
YIL116W	HIS5		-0.408117	-0.859027	-0.807569	-1.35477	-0.650626	-0.0760521	-1.37956	-0.0431859	-1.55049	-0.792154
YFL004W	VTC2	-0.893637	-0.936783	-1.05971	-0.457871	-0.900498	-0.474723	-0.790333	-0.835278	-0.772718	-0.788241	-0.790979
YIL160C	POT1	-0.209433	-0.254478	-0.736889	-0.755783	-1.07979	-0.673825	-1.2755	-0.809047	-1.38829	-0.720212	-0.790324
YPL138C	SPP1	-1.25286	-0.791001	-1.117	-0.553455	-0.811778	-0.944333	-0.0565228	-1.13069	-0.0243129	-1.19455	-0.78765
YCL014W	BUD3	-0.760204	-0.672024	-0.955843	-0.985764	-0.322829	-0.753569	-0.844139	-1.06966	-0.65146	-0.855529	-0.787103
YLR119W	SRN2	-0.713487	0.44611	-0.34672	-1.23003	-1.06167	-0.952923	-1.26463	-0.639991	-1.25092	-0.830853	-0.784512
YKL046C	DCW1	-1.20363	-0.505297	-0.790415	-0.151641	-0.549946	-0.518235	-0.823144	-0.707629	-1.2405	-1.32866	-0.78191
YIL007C	NAS2	-0.276674		-1.00951		-0.749204		-0.684209	-0.70203	-0.960975	-1.08951	-0.781731
YHR018C	ARG4	-1.03742	-0.5657	-1.01977	-0.716963	-0.585337	-0.339948	-0.730464	-1.03336	-0.824903	-0.947336	-0.78012
YIR037W	HYR1	-1.02392	-0.61601	-0.688535	-0.346519	-0.918843	-0.453957	-1.18888	-0.854248	-1.1094	-0.567526	-0.776784
YKR047W		-0.425968	-0.484376	-0.753352	-0.44881	-0.65269	-0.841764	-0.908873	-0.744082	-1.31758	-1.16681	-0.774431
YIL140W	AXL2	-0.411145	-0.736408	-1.68923	-0.42751	-0.640765	-0.722024	-0.802207	-0.737063	-0.794176	-0.735996	-0.769653
YHR108W	GGA2	-0.398329	-0.639916	-0.807066	-0.499908	-0.842634	-0.334076	-0.99547	-1.06347	-1.02036	-1.09119	-0.769243
YLR426W		-0.636712	-0.172088	-0.417351	-0.710046	-0.653656	-0.732504	-1.10591	-0.948176	-1.01465	-1.28836	-0.767945
YOL125W		-0.20227	-0.796318	-0.39515	-0.606124	-0.583935	-0.757421	-0.976195	-1.21703	-0.889044	-1.21894	-0.764243
YKL077W		-0.30405		-0.167837	-1.27398	-0.580375		-1.12865		-1.11641		-0.761884
YMR305C	SCW10	-0.726492	-0.260098	-0.713829	-0.123485	-0.765339	-1.13105	-1.13641	-0.665908	-1.17463	-0.919502	-0.761673
YGR050C		-0.64407	-0.667987	-0.641554	-0.575693	-1.12061	-0.785376	-0.712831	-0.751949	-0.848876	-0.854843	-0.760379
YDL183C		-0.319604		-0.833312		-0.726444		-0.890612		-1.01806		-0.757606
YHR111W	UBA4	-1.03539	0.200118	-0.257918	-0.683092	-0.355946	-0.31707	-1.10262	-1.41683	-1.4412	-1.16164	-0.757159
YEL045C									-0.791382		-0.722618	-0.757
YDL119C		-0.611744	-0.183905	-1.0694	-1.44041	-1.3363	-0.924172	-0.767303	-0.727614	-0.255408	-0.238455	-0.755471
YFR010W	UBP6	-0.895708	1.00759	-0.383417		-1.00692	-0.0732109	-1.47039	-1.09662	-1.5793	-1.29904	-0.755224
YOR248W			-1.20481	-0.709621	-0.591726	-1.21775	-0.560498	-0.567596	-0.712818	-0.7269	-0.495992	-0.75419
YDR125C	ECM18				0.290387	-4.06617	0.226682		-0.0912165		-0.118786	-0.75182
YIL041W	GVP36	-0.988976	-0.162233	-0.897083	-1.15214	-0.895283	-0.63128	-0.593313	-0.31626	-0.885206	-0.994688	-0.751646
YER119C-A			-0.327359		-0.617999		-1.24856		-1.01644	-0.769957	-0.52868	-0.7515
YAL047C	SPC72		-0.815488		-0.40826		-0.085837		-1.16757		-1.26611	-0.748653
YPL182C			-0.348677		-0.439034		-0.381333		-1.28362		-1.28149	-0.74683
YIL050W	PCL7	-0.820387	-0.471126	-0.920218	-0.561002	-0.687873	-0.541994	-0.801907	-0.571191	-0.999317	-1.08802	-0.746303
YIL034C	CAP2	-1.48018	-0.50771	-1.39983	-0.54146	-0.700399	-0.486048		-0.507522	0.0839896	-1.16846	-0.745291
YHL047C	ARN2		-0.333711	-0.856099	-0.340951	-0.821462	-0.475846	-0.756543	-0.927807	-1.16179	-1.02492	-0.744348
YDR486C	VPS60	-0.136169		-1.07325	-0.255505	-0.95793	-0.357374	-1.14871		-1.27509		-0.743432
YCL033C			-0.204704		-1.17345		-0.437632		-0.938461		-0.959589	-0.742768
YHR206W	SKN7	-0.788928	-0.523321	-0.824669	-0.277291	-0.792869	-0.655425	-0.864668	-0.780781	-0.795912	-1.1229	-0.742676
YIL030C	SSM4	-1.04177	-0.142676	-1.03617	-0.750919	-0.719194	-0.78758	-0.694035	-0.712234	-0.734402	-0.805722	-0.742471
YDL013W	HEX3	-2.34075	-0.402356	0.878921	-0.25684	-0.518103	-0.1537	-1.87437	-1.1151	-0.97836	-0.603245	-0.73639
YLR154C	RNH203	-0.523649	-0.701473	-0.631228	-0.812799	-0.587193	-0.668284	-0.936415	-0.965214	-0.800409	-0.736579	-0.736324
YPL101W	ELP4	-1.38265	-0.76527	0.393224	-0.832992	-0.724971	-0.145839	-1.06296	-0.72569	-1.28494	-0.807474	-0.733957
YJL110C	GZF3	-1.09007	-0.74546	-0.933331	-0.167226	-0.841464	-0.631522	-0.95287	-0.439421	-0.935424	-0.597217	-0.7334
YJR087W		-0.418717	-1.2419	-0.425534	-0.103704	-0.323018	-0.610651	-1.09622	-0.947538	-1.1414	-1.00591	-0.731459
YLR425W	TUS1	-0.487615	0.257627	-0.390943	-0.387616	-0.211568	0.180936	-1.42475	-1.33373	-1.47031	-2.00513	-0.727311
YCL036W	GFD2	0.404736	-0.96232		-0.577727	-0.317892	-0.905385		-1.49992		-1.22813	-0.726664
YMR077C	VPS20	0.172309	0.0967596	-0.149386	-1.67353	-0.825318	-0.468341	-1.20362	-0.978414	-1.32156	-0.914398	-0.726549
YER161C	SPT2		-0.431098		-1.31044	-0.694173	-0.472467		-0.742426		-0.701077	-0.725281
YLR176C	RFX1	-0.784598	-0.080598	-0.315845	-0.522118	-0.75891	-0.647034	-1.22787	-1.12939	-0.820357	-0.929519	-0.721624
YML128C	MSC1	-0.645982		-1.25943		-0.45184		-0.503646		-0.746054		-0.721391
YDR110W	FOB1	0.2327		-0.176047		-0.590369	-2.95599	-0.699742	-0.374455	-0.708905	-0.447697	-0.715063
YDR474C			-0.781099		-0.788816		-0.888186		-1.12399	0.408638	-1.10062	-0.712344
YOR369C	RPS12		0.10042	-0.335251		-0.893361	-0.628687			-1.30658	-1.19979	-0.710542
YOR024W		-0.904052	-0.623813	-0.533654	-0.415595	-0.7555	-0.613234	-0.900642	-0.82562	-0.850272	-0.643894	-0.706628
YHL046C	PAU13	0.484962	-0.847335	-2.85641	0.106195	-0.569715	-0.30101		-0.778423		-0.886426	-0.70602
YNR075W	COS10	0.117585		-0.544679	-0.450812	-0.85735	-0.867868	-1.05563		-1.26207		-0.702975
YBR018C	GAL7	0.215572		-2.15814		-0.163243						-0.701937
YIL159W	BNR1	-0.00722011	-0.347623	-0.389742	-0.930251	-0.858549	-0.75	-1.13038		-1.1969		-0.701333
YNL192W	CHS1	-1.50003	-0.691792		-0.0782565	-0.213733	-1.00812	X	X	X	X	-0.698385
YEL006W	YEA6	-1.13087		-1.05396		-0.473658		-0.445538		-0.383817		-0.697569
YKR035W-A	DID2	-0.615535		-0.242582	-1.04801	-0.591262		-0.77544		-0.878314		-0.691857
YNR047W			-0.27829		-1.0197		-0.391259		-0.970179	-0.322496	-1.16177	-0.690616
YOR081C	TGL5	-0.782158	-0.799673	0.0354593	-0.702963	-0.731006	-0.944361	-0.870968	-0.748028	-0.686842	-0.65975	-0.689029
YKL206C	ADD66	-0.68817	-0.68271	-0.386379	-0.902035	-0.355211	-0.548114	-0.735652	-1.05466	-0.579202	-0.909159	-0.684129
YIL006W	YIA6	-0.539681	-1.04137	-0.562875	-1.06422	-0.0967145	-0.71364	-0.511244	-0.562825	-0.742492	-0.999255	-0.683432
YIL153W	RRD1	-0.457097	-0.817188	-0.944278	-0.365754	-0.838271	-0.388384		-1.08334	-0.277512	-0.95124	-0.68034
YER089C	PTC2	-1.17682	-0.525359	-0.674371	-0.466799	-0.713348	-0.718201	-0.530633	-0.69745	-0.545859	-0.742494	-0.679133
YDL081C	RPP1A		-0.514704		-0.261276		-0.392607	-1.18791	-0.740731	-0.734308	-0.917038	-0.678367
YJR108W	ABM1	-0.531954		-0.285168		-0.519572		-0.993321		-1.05533		-0.677068
YOL138C		-0.8238	-0.413169	-0.820918	-0.969249	-1.00216	-0.126236	-0.643858	-0.648922	-0.651017	-0.660066	-0.67594
YLR292C	SEC72	-0.118429	-0.644461	-0.728441	-0.457741	-0.896681	-0.761324	-0.725676	-0.634951	-0.851149	-0.924638	-0.674349
YJR092W	BUD4	-0.95676		-0.652129		-0.460437		-0.668948		-0.629235		-0.673502
YKR042W	UTH1		-0.423744		-0.394394		-0.595882		-0.92357		-1.02536	-0.67259
YHR158C	KEL1	-0.777075	-0.806719	-0.668857	-0.599942	-0.514835	-0.347798	-0.740226	-0.623668	-0.780331	-0.84597	-0.670542
YPL086C	ELP3	-0.945155		-0.0288722		-0.301601		-0.814489		-1.25382		-0.668788
YGR138C	TPO2		-0.487704		0.101465	-2.67043	-0.355103		-0.426292		-0.170114	-0.66803
YDR279W	RNH202		-1.85293	0.991949	-0.648208	0.213374	-0.877535		-1.34258		-1.15493	-0.667266
YHR021C	RPS27B	0.0112393		-1.23955		-0.272213	0.184863	-1.25795	-1.27263	-0.962601	-0.521417	-0.666284
YDR323C	PEP7	-0.554315	0.320663	-2.2869		0.0484747	0.131398		-0.904515	0.0187453	-2.10381	-0.666282
YIL131C	FKH1	-0.618201	-1.19961	-0.399343	-0.659287	-0.468793	-0.608383	-0.980026	-0.649626	-0.738824	-0.330449	-0.665255
YMR006C	PLB2	-0.417636	X	-0.929326	X	-0.64495	X	-0.671807	X	-0.652601	X	-0.663264
YML103C	NUP188	-0.0829412		-0.663879		-0.0877231	-2.03215	-0.614404		-0.489144		-0.661707
YPL066W		-1.43244	-0.643467	-0.390198	-1.04052	0.0731057	-0.0863771	-0.667031	-0.748092	-0.909587	-0.763362	-0.660797
YDL232W	OST4										-0.65767	-0.65767
YIL009C-A	EST3	-0.668798	-0.566042	-0.164839	-0.671286	-0.866666	-0.699191	-0.818183	-0.566183	-1.08719	-0.464401	-0.657278
YMR190C	SGS1		-1.26649		-0.823051	-0.974147	-0.139203		-0.562099		-0.163903	-0.654816
YJR119C		0.193235	-0.358587	-0.267637	-0.708471	-0.694957	-0.661561	-0.870647	-1.05133	-0.986004	-1.11692	-0.652288
YNL281W	HCH1		0.101566		0.00344687	-3.28924	-0.241097		-0.289708		-0.191232	-0.651044
YNL166C	BNI5	-0.485889	-0.901155	-0.688301	-0.723916	-0.601863	-0.480683	X	X	X	X	-0.646968
YGL228W	SHE10	-1.10426		-0.81712	-0.420686	0.00543794	-0.769498	-0.773085		-0.637202		-0.645202
YOR277C		-0.648059	-0.348478	-0.663138	-0.164311	-0.648148	-0.567798	-0.873684	-0.781759	-0.87526	-0.866273	-0.643691
YKR082W	NUP133									-0.640252		-0.640252
YPL120W	VPS30	-0.592393	-0.717698	0.0692818	-0.746811	-0.633207	-0.720911	-0.787281	-0.662997	-0.796521	-0.812887	-0.640142
YMR243C	ZRC1		-0.18584		-0.229072	-3.27135	-0.0307635		-0.125078		0.0387834	-0.633887
YGL070C	RPB9	-0.16256		0.172399		0.0157937	-2.90158		-0.520375		-0.39773	-0.632341
YGL213C	SKI8	0.141474	-0.423455	-1.65249	-0.348236	-0.645724	-0.33868	-0.999352	-0.739908	-0.726284	-0.586452	-0.631911
YLR445W		0.0120607		0.0288151	-4.24775	-0.0564357		0.240957		0.248767		-0.628931
YNR060W	FRE4	-0.382572	-0.334808	-0.672053	-0.636776	-0.584726	-0.542487	-0.56622	-0.806378	-0.842219	-0.91844	-0.628668
YER007W	PAC2	-1.32948	-0.658391	-0.0126781	-0.435116	-0.584246	-0.497878	-0.674956	-0.726984	-0.646828	-0.713616	-0.628018
YOL101C	IZH4	-0.218502		-0.359214		-0.373139	-3.37437	-0.2536		-0.293716	0.518831	-0.621958
YMR272C	SCS7	-0.764603	-0.607099	-0.532959	-0.455084	-0.488725	-0.923661	-0.616685		-0.553496		-0.617789
YBL046W	PSY4	-0.754265		-0.318221	-0.413567	-0.766892	-0.463222	-1.04842	-0.70611	-0.689367	-0.392352	-0.616935
YIL064W			-0.242341		-0.406636	-1.0701	-0.618956		-0.484859		-0.874002	-0.616149
YEL024W	RIP1	0.551931		1.06417	-2.66842	0.714337	-2.16805	0.633213	-1.9346	0.229683	-1.96264	-0.615597
YPL071C		-0.720214	-0.589358	0.0225008	-0.352085	-0.605309	-0.705032	-0.70289	-0.869731	-0.780261	-0.845118	-0.61475
YDL059C	RAD59	-0.210372	-0.868038	-0.959652	-0.473429	-0.511987	-0.476536	-0.770149	-0.690106	-0.678497	-0.496341	-0.613511
YMR136W	GAT2	-0.358668	-0.900032	-0.364398	-1.02213	-0.183329	-0.608654	-0.843205		-1.17311	-0.0537814	-0.611923
YLL021W	SPA2		-0.205254		-0.787497		-0.379926		-0.722139		-0.955738	-0.610111
YNR042W									-1.35115		0.132447	-0.60935
YCL008C	STP22	-0.0444267	-0.565395	-0.408449	-0.566085	0.0975265	-0.857421	-1.01884	-0.744233	-1.05637	-0.902937	-0.606662
YIL141W		-0.266188	-0.665612	-1.01108	-0.344473	-0.530921	-0.639492	-0.646333		-0.742724		-0.605852
YNL072W	RNH201	0.128134	-0.439568	-0.648691	-0.242701	-0.805577	-0.535777	-0.689536	-1.00681	-0.913629	-0.89973	-0.605389
YDL236W	PHO13	0.0353122	-0.203558	-0.0763315	-0.813762	-0.980919	-0.703815	-0.857685	-0.855586	-0.759251	-0.818537	-0.603413
YML007W	YAP1	-1.31051	X	-0.355108	X	-0.791347	X	-0.518723	X	-0.0176488	X	-0.598667
YGL148W	ARO2	-0.620861	-0.407003	-0.448618	-0.453685	-0.714129	-0.378037	-0.89364	-0.913433	-0.582763	-0.559376	-0.597155
YBR119W	MUD1	0.662502	-1.16985	-0.0574529	-0.97015	-0.497074	-1.28052	-0.261196	-1.21118	-0.274988	-0.9082	-0.596811
YDR074W	TPS2	X	-0.520057	X	-0.612517	X	-0.614709	-0.623253	-0.716848	-0.414798	-0.675296	-0.596782
YDR523C	SPS1	-2.2716	-2.77037			0.358568	2.74981			-1.04588		-0.595894
YPR197C		-0.466917	-0.177214	-0.661938	-0.485042	-0.632091	-0.401162	-0.685479	-0.730298	-0.855817	-0.860314	-0.595627
YPL267W	ACM1	-0.0457683	-0.387571	-0.779308	-0.366307	-0.764175	-0.605372	-0.731763	-0.845106	-0.759088	-0.66061	-0.594507
YOR141C	ARP8	0.167795				-0.310654		-0.692892	-0.871057	-0.619048	-1.23829	-0.594025
YPR173C	VPS4	-0.778129		0.0537731		-0.335646		-0.857299		-1.04861		-0.593183
YKR101W	SIR1	-0.535587		-0.263932	-0.857632	-0.275114	-0.246016	-0.720668	-0.870225	-0.734529	-0.831252	-0.592773
YBR171W	SEC66	-1.96392	-2.2061	-0.423123	-1.10478	-0.264824	0.113615	0.541196	0.152654	-0.31386	-0.442241	-0.591139
YOL046C		-0.528189	0.0523331	-0.937238	-0.153976	-0.822878	-0.443716	-0.801041	-0.755388	-0.848552	-0.659326	-0.589797
YML113W	DAT1	-0.319014	-1.03064		-0.464244	-0.473068	-0.488737	-0.696661	-0.76897	-0.3928	-0.666637	-0.588975
YHR154W	RTT107	0.0558389		-0.971484		-1.06317		-0.599846	-0.618936	-0.506155	-0.404093	-0.586834
YNL238W	KEX2	-0.715946	-1.04584	-1.01222	-1.16398	1.06603	-0.647723	X	X	X	X	-0.586614
YGR044C	RME1	0.0952376	-0.797566	-0.495532	-0.485582	-0.847984	-0.500867	-0.873767	-0.645258	-0.876507	-0.423367	-0.585119
YHR060W	VMA22							-1.04299	-0.302299	-0.838067	-0.151975	-0.583832
YLR398C	SKI2	-0.478978		-0.734363	-0.0881814	-0.158491	-0.846966	-0.644178	-0.932592	-0.63156	-0.722471	-0.581976
YGR045C		-0.651309	-0.173147	-0.79287	-0.641842	-0.447668	-0.903433	-0.721627	-0.60666	-0.592203	-0.278928	-0.580969
YGL240W	DOC1								-0.180703		-0.980844	-0.580774
YPL161C	BEM4	-1.3523	0.497635	-0.389517	0.209605	-0.621105	-0.289789	-0.440051	-0.5354	-1.72252	-1.15715	-0.580059
YDR515W	SLF1	-0.441006	-0.584885	-0.579761	0.163665	-0.621146	-0.528275	-0.918253	-0.813144	-0.728486	-0.742481	-0.579377
YMR052C-A		-1.00999	-0.436276	-0.473013	-0.285804	-0.632543	-0.787248	-0.626478	-0.719139	-0.298127	-0.517544	-0.578616
YNL127W	FAR11		-0.533803		-0.554833		-0.611584		-0.561841		-0.630815	-0.578575
YGR206W		-0.871565		-1.13144		-0.186624		-0.477621		-0.224745		-0.578399
YBL056W	PTC3	-1.239	-0.2552	-0.472065	-0.336489	-0.540536	-0.0555735	-0.954388	-0.74472	-0.631836	-0.536491	-0.57663
YLR083C	EMP70	-0.907858	-0.293556		-0.123807	-1.26399	-0.342595		-0.553814		-0.544082	-0.575672
YLR309C	IMH1	-0.509078		-0.23856	-0.456565	-0.709185	-0.397085	-0.844106		-0.874539		-0.575588
YER128W			-0.529093		-0.314064	-3.26864	-0.100079	-0.124592	-0.174754	-0.0944298	0.00248052	-0.575396
YDR414C	ERD1	-1.04856	0.208902	-1.08213	-1.63371	-0.104141	0.201448	-0.168464	-0.135797	-0.827767	-1.15435	-0.574456
YDR004W	RAD57	-0.398812	-0.304556	-0.667458	0.279058	-0.650493	-0.755585	-0.630302	-0.791976	-0.902272	-0.918851	-0.574125
YOR351C	MEK1	-3.38078	-0.11815	-1.23417	0.157917	-0.370646	-0.22186		-0.30141	0.319958	-0.0114304	-0.573397
YJL198W	PHO90	-0.240884	-0.154752	-0.577807	-0.967437	-0.597577	-0.519738	-0.613527	-0.693266	-0.697501	-0.657644	-0.572013
YLR020C	YEH2	-0.277693		-0.5177	-0.345504	-0.518169	-0.636621	-1.10694		-1.1312	-0.0207355	-0.569321
YDL162C		-0.93019	0.302647	-0.654701	-0.418934	-0.882567	-0.452344	-0.799157	-0.486548	-0.867419	-0.474679	-0.566389
YGR187C	HGH1	-0.374923	-0.581441	-0.805822	-0.402131	-0.197416	-0.485713	-0.820108	-0.779454	-0.68606	-0.5258	-0.565887
YGL084C	GUP1		-0.477626				-0.766104		-0.0996318	-0.62374	-0.861079	-0.565636
YMR195W	ICY1	-0.45724	-0.700344	-0.23565	-0.621042	-0.647127	-0.52469	-0.780854	-0.525032	-0.67767	-0.477911	-0.564756
YKL211C	TRP3	0.18663	-1.1909	-0.632293	-0.216045	-0.498894	-0.807965	-0.556864	-0.470065	-0.810466	-0.635011	-0.563187
YPL022W	RAD1	-0.397803	-0.97012	-0.0623276	-0.812465	-0.609036	-0.584265	-0.723828	-0.75817	-0.299831	-0.413552	-0.56314
YBL083C		-0.719818	-0.861624	-0.569792	-0.154972	-0.323351	-0.218872	-0.632478	-0.562332	-0.793595	-0.733113	-0.556995
YER110C	KAP123	-0.447234		-1.53135		0.393613		-0.303952		-0.888858		-0.555556
YCR088W	ABP1	-0.275395	-0.694855	0.150109	-0.822512	-0.730807	-0.777115	-0.588637	-0.53574	-0.712013	-0.56466	-0.555162
YPL102C		0.601251	-0.920711	-0.468718	-0.107845	-0.155233	-0.178741	-1.0501	-0.732575	-1.26224	-1.26623	-0.554113
YHL026C			0.181695		0.029765	-3.53394	-0.124943		-0.0152189		0.140036	-0.553768
YKL114C	APN1	-0.771187	-0.377273	-0.486566	-0.120372	-0.456578	-0.417519	-0.747384	-0.902762	-0.636369	-0.615327	-0.553134
YMR125W	STO1	-0.450333	-1.51021	-0.564249	-0.755694	-0.211938	0.13867	-0.367061	-0.472768	-0.603538	-0.726015	-0.552314
YNL292W	PUS4	-0.272326	-0.339411	-0.296321	-0.542977	-0.464083	-0.791982	-0.722619	-0.777262	-0.662915	-0.649173	-0.551907
YLR044C	PDC1	-1.39539	0.0117872	-1.09975	-0.270553	-0.288466	-0.518213		-0.715166	-0.15005	-0.536237	-0.551338
YCR019W	MAK32	-0.460341	-0.0907737	-0.110322	-0.423158	-0.359206	-0.445487	-1.09966	-0.716323	-0.850313	-0.955845	-0.551143
YMR263W	SAP30		0.339718	0.36761	-0.691186	-0.465332	-1.45582		-1.02742		-0.918988	-0.550201
YBL061C	SKT5	-0.605699	-0.705719	-0.578671	-0.284973	-0.0274893	-0.244359	-0.750277	-0.458324	-1.12892	-0.716679	-0.550111
YBR095C	RXT2	0.669878	-0.476037	0.133436	-0.586087	-0.562074	-0.75254	-1.12246	-1.03773	-1.01565	-0.743535	-0.54928
YDR300C	PRO1								-1.08635		-0.00645005	-0.546402
YCL050C	APA1	-0.366026	-0.349828	-0.795662	0.0086168	-0.0928598	-0.192747	-1.06462	-0.964683	-0.922493	-0.713014	-0.545332
YPL150W		-0.853034	-0.447675	-0.490047	-0.440709	-0.201384	-0.520559	-0.467881	-0.792307	-0.507284	-0.709198	-0.543008
YDR459C	PFA5	-0.165502	-1.19608	-0.472299	-0.673607	-0.171343	-0.492141	-0.544753	-0.436374	-0.747419	-0.517203	-0.541672
YOL045W	PSK2	-0.178184	-0.449208	-0.524703	-0.64079	-0.610228	-0.634496	-0.865584	-0.49696	-0.609754	-0.397981	-0.540789
YKL136W			-0.158019	-0.447065	-0.402811	-0.870562	-0.581765	-0.523926	-0.66634	-0.586078	-0.625456	-0.540225
YPR130C		-0.570024	-1.0633	-0.400884	-0.595693	-0.256602	-0.27408	-0.502324	-0.493272	-0.599835	-0.634666	-0.539068
YJL178C	ATG27	-0.38497	-0.0626959	-0.740836	0.222903	-0.547323	-0.466413	-0.869771	-0.802268	-1.00108	-0.730641	-0.53831
YPL269W	KAR9	-0.532856	-0.443137	-0.962287	-0.506076	-0.277311	-0.504837	-0.650689	-0.672969	-0.393324	-0.423006	-0.536649
YJR102C	VPS25	0.218156	0.286036	-0.246397	-1.01147	-0.367305	-0.178203	-0.85305	-0.657503	-1.3095	-1.2388	-0.535804
YGL163C	RAD54	-0.451461	-0.892951	2.14848	0.492586	-1.14686	-0.999959	-1.07773	-1.00575	-1.22144	-1.18141	-0.53365
YDR466W	PKH3	-0.370994	-0.890945		-0.992223	-0.62667	-0.91824	0.0445349		0.033077		-0.531637
YOR345C		-0.819991	0.375553	-0.0569858	-0.840025	-0.72192	-0.574188	-0.840445	-0.738441	-0.680609	-0.406839	-0.530389
YPR189W	SKI3	-0.0624549	-0.348261	-0.401246	-0.364776	-0.631189	-0.0344878	-0.764729	-0.777631	-0.956194	-0.949737	-0.529071
YBR111C	YSA1	-1.84289	-0.703779	-0.747545	-0.830674	1.96611	-0.802716	-0.0421051	-1.27631	-0.0736508	-0.936983	-0.529054
YLR433C	CNA1	-0.741107	-0.373952	-0.0504707	-0.239876	-0.543845	-0.458057	-0.763698	-0.642902	-0.81692	-0.658557	-0.528939
YHR204W	MNL1		-0.660329		-0.517038		-0.350497		-0.549715		-0.566998	-0.528916
YBR197C		0.580484	-0.676438	-0.542289	-3.32154	-0.37818		0.160023		0.479196		-0.528392
YIL008W	URM1		-1.4077		0.665429		-0.240849		-0.747174		-0.900912	-0.526241
YBL088C	TEL1	-0.654362	-0.855694	-0.163884	-0.0320429	-0.817076	-0.501981	-0.60559	-0.486985	-0.822609	-0.286576	-0.52268
YCL042W			0.339106		0.54355	-3.95251	0.281362		-0.227153		-0.107909	-0.520593
YIR001C	SGN1	0.108297	-0.84279	-0.657143	-1.76271	-0.245743	-0.320134	-0.212033		-0.214957		-0.518402
YGR200C	ELP2		-1.04496	-1.61989	0.191894	0.0236671	0.297285	-0.879734	-0.613282	-0.411358	-0.606872	-0.518139
YLR452C	SST2	-1.68799	1.20135			-2.18025	-0.101242			-0.207586	-0.132429	-0.518026
YOL124C	TRM11	-0.600759	-0.511478	-0.581602	-0.0406399	-0.780089	-0.718861	-0.596566	-0.503694	-0.410765	-0.411597	-0.515605
YMR145C	NDE1	-0.477229	0.185699	-0.325104	-0.163576	-0.339645	-0.267865	-0.879056	-0.779588	-1.07459	-1.01337	-0.513433
YHR073W	OSH3	-0.582525	-0.216754	-0.677308	-0.688185	-0.457581	-0.245599	-0.520216	-0.64204	-0.512953	-0.578605	-0.512177
YHL043W	ECM34	-0.0369136	0.0157762	-0.0376029	-0.729539	-0.515664	-0.36129	-0.7251	-0.759258	-1.05119	-0.909601	-0.511038
YOR140W	SFL1	0.33898	-0.68595	-0.501883	-0.471228	-0.551727	-0.553362	-0.515127	-0.727255	-0.757871	-0.673425	-0.509885
YIL132C	CSM2	0.203794	-0.580763	-0.518144	-0.446567	-0.453673	-0.302784	-0.858138	-0.770092	-0.753894	-0.59455	-0.507481
YEL037C	RAD23		-0.187617		-0.340783	-1.46167	-0.032754					-0.505707
YBL008W	HIR1	-0.913844	-0.0584299	-0.578363	0.40968	-0.870376	-0.554151	-0.719809	-0.601767	-0.598215	-0.541756	-0.502703
YCL013W		-0.291424	-0.772621	-0.312569	-0.495681	-0.641736	-0.226249	-0.615224	-0.659346	-0.396393	-0.598001	-0.500924
YIL077C		1.61081	-1.09994		-0.988357	-0.375879	-0.643283		-0.774896		-1.23459	-0.500877
YOR276W	CAF20	-0.6838	-0.360042	-0.232649	-0.266486	-0.289824	-1.32015	-0.615076	-0.304177	-0.83919	-0.0877976	-0.499919
YOL093W	TRM10	-0.242864	-0.790471	-0.669307	0.123731	-0.956264	-0.620463	-0.473452	-0.470287	-0.442761	-0.440645	-0.498278
YDR135C	YCF1	-0.680542	0.204741	-0.286408	-0.305878	-0.257995	-0.378433	-0.851106	-0.846256	-0.875552	-0.689952	-0.496738
YOR135C		-1.41302	-0.166006	-1.14838	-0.210293	-0.547391	-0.213165		-0.440577	0.0305388	-0.352833	-0.495681
YKL061W		-0.488939	0.0517533	-0.641182	-0.358926	-0.520098	-0.430128	-0.634139	-0.589787	-0.743047	-0.594066	-0.494856
YMR039C	SUB1	-0.231689	X	-0.547757	X	-0.451515	X	-0.478436	X	-0.764748	X	-0.494829
YHR079C	IRE1	-0.278265	-0.872443	-0.0226215	-1.2761	-0.636853	-0.547237	-0.325982	-0.472205	-0.265258	-0.244136	-0.49411
YML109W	ZDS2	-0.549974	-0.133352	-0.211518	-0.263357	-0.783459	-0.444964	-0.590903	-0.654771	-0.695272	-0.610166	-0.493774
YHR136C	SPL2	-0.625832	-0.421828	-0.389964	-0.590591	-0.378021	-0.405853	-0.376999	-0.523001	-0.489972	-0.729548	-0.493161
YCR020C-A	MAK31		-0.378712		-0.812562		-0.241619		-0.499064		-0.533824	-0.493156
YNR067C	DSE4	-0.196105	-0.283542	-0.529862	-0.421385	-0.388742	-0.225435	-0.517833	-0.554529	-0.987359	-0.823264	-0.492806
YCL026C			0.155452		-1.00974		-0.623983					-0.492757
YPL002C	SNF8	-0.161324	0.215892	-0.515948	0.0863529	-0.6019	-0.49301	-1.05507	-0.791214	-0.923924	-0.685129	-0.492527
YBR069C	TAT1		-1.62774	0.478747	-0.517987	-0.423716	-0.405917	-0.740036	-0.669201	-0.0753653	-0.447965	-0.492132
YOR064C	YNG1	-0.268495	-0.7507	-0.623244	-0.441841	-0.439743	-0.635836	-0.32651	-0.398463	-0.455799	-0.575431	-0.491606
YDL128W	VCX1		-0.562611		-0.273497	-1.65177	-0.165084		-0.203944		-0.0829193	-0.489971
YML022W	APT1	-0.29696	-0.28935	-1.01412	-1.54664	-0.120365	-0.437559	-0.291059		-0.570659	0.159183	-0.489726
YAL020C	ATS1		X		X		X	-0.418358	X	-0.560989	X	-0.489673
YMR067C	UBX4	-0.714694		-0.193896		-0.52146		-0.344634		-0.667434		-0.488424
YCL056C		0.789592	0.378949	-0.756036	-1.58965	-0.624048	-0.597672		-0.7419	-0.483456	-0.769749	-0.488219
YPL225W		-0.536575	-0.995583	0.325574	-0.448409	-0.463834	-0.220245	-0.920371		-0.644381		-0.487978
YDL206W		-0.117366	-0.0980173	-2.41226	-0.830553	-0.118145	-0.583931		0.174463		0.0880924	-0.487215
YLR025W	SNF7	0.162549	0.0267801	-0.857415	-0.517215	-0.36058	-0.517038	-0.786384	-0.623279	-0.82784	-0.563357	-0.486378
YDR320C	SWA2	-1.22871	-0.887064	-0.29964	0.0153158	-0.155995	-0.369663	-0.19455	-0.258849	-0.48762	-0.982228	-0.484901
YIL065C	FIS1	0.067678	-0.920021	-1.12454	-0.391287	-0.391414	-0.276405	-0.17891	-0.135705	-0.831105	-0.666101	-0.484781
YOR213C	SAS5	-0.777691	-0.297045	-0.408165	-0.4752	-0.432663	-0.325227	-0.572136	-0.44605	-0.605741	-0.49698	-0.48369
YBL081W		-1.33956	-0.75016	-0.537971	-0.481546	-0.788927	-0.228047	-0.151089	-0.477759	-0.0234245	-0.0565004	-0.483498
YDR310C	SUM1	-0.0715694	-0.34656	-0.154579	-0.816449	-0.513752	-0.313783	-0.454959	-0.537627	-0.950858	-0.671344	-0.483148
YKL168C	KKQ8	-0.151231		-0.409403		-0.368048		-0.750557		-0.729895		-0.481827
YLR273C	PIG1	-0.731466	-0.111525	0.0428588	-0.36405	-0.584902	-0.205348	-0.798434	-0.653075	-0.792187	-0.614106	-0.481223
YNR070W		-0.0703926	-0.0716052	-0.43798	-0.381077	-0.772737	-0.545062	-0.663508	-0.479774	-0.844478	-0.53031	-0.479692
YNL107W	YAF9	-1.10296		0.033557		-0.615026		-0.202883		-0.504983		-0.478459
YLR360W	VPS38	-0.254968	-0.293827	-0.489579	-0.322344	-0.601458	-0.380453	-0.589346	-0.750395	-0.629967	-0.465762	-0.47781
YOR371C	GPB1	-0.200866	-0.336203	-0.122613	-0.247254	-0.579736	-0.147814	-0.796545	-0.697565	-0.796403	-0.846534	-0.477153
YML096W		-0.398243	-0.129549	-0.496789	-0.822972	-0.614266	-0.5823	-0.428948	-0.590281	-0.465545	-0.222098	-0.475099
YKR035C	OPI8				-0.424804		-0.65858		-0.467475		-0.346718	-0.474394
YDL122W	UBP1	-0.822778	-0.153105	-0.876684	-0.245138	-0.689416	-0.396035	-0.398842	-0.469763	-0.303511	-0.369091	-0.472436
YOL084W	PHM7	-0.904805	-1.26889	-1.0321	-0.435151	-0.198505	0.0504526	0.0181244		0.0364308		-0.466806
YJL218W		0.124006	-0.410263	-0.723541	-0.465765	-0.289722	-0.224282	-0.665103	-0.740885	-0.522248	-0.725858	-0.464366
YLR376C	PSY3	-0.933651	-0.0712019	-0.5043	-0.107544	-0.836302	-0.287666	-0.543317	-0.442747	-0.523279	-0.389512	-0.463952
YBR107C	IML3	-0.491174	-0.260811	-0.569492	-0.39819	-0.552408	-0.359461	-0.612741	-0.4086	-0.621863	-0.363568	-0.463831
YDR076W	RAD55	-0.678969	-0.289071	0.202944	-0.0832863	-0.417407	-0.534104	-0.811899	-0.562964	-0.680191	-0.767492	-0.462244
YDR395W	SXM1	-0.240125	-0.25188	-0.799148	-0.27439	-0.55165	0.245775	-0.58204	-0.588804	-0.74725	-0.83145	-0.462096
YLR330W	CHS5		-0.707094		-0.14967		-0.480389		-0.245772		-0.71009	-0.458603
YOR359W	VTS1	-0.397985	-1.12072	-0.447669	-0.253254	-0.100657	-0.612251	-0.475725	-0.339077	-0.453401	-0.38191	-0.458265
YNL291C	MID1	-1.02371	-0.197436	-0.298496	-0.120207	-0.610734	-0.384476	-0.733423	-0.581165	-0.71639	0.0973102	-0.456872
YLR417W	VPS36	-0.395111		0.468914	0.322867	-0.467328	-0.0377294	-0.828923	-0.666957	-1.22884	-1.26619	-0.455477
YIL039W		-0.107642	-0.19379	-1.45792	-0.570518	-0.451028	-0.699211	-0.380979	0.149233	-0.645055	-0.19427	-0.455118
YHR134W	WSS1	-0.360007	-0.436184	-0.761208	-0.212859	-0.275406	-0.27994	-0.927594	-0.390079	-0.523248	-0.38238	-0.45489
YPL061W	ALD6		-0.441174		-0.611409		-0.797543		-0.109008		-0.309785	-0.453784
YDR409W	SIZ1	-0.735887	-0.537901	-1.4254	-0.403034	-0.131392	-0.238804	-1.06639	-0.0203642	0.161193	-0.125557	-0.452354
YBL063W	KIP1	-0.845764	-0.390733	-0.216814	-0.431419	-0.247242	-0.383782	-0.657748	-0.631715	-0.44179	-0.271725	-0.451873
YPL069C	BTS1		-0.0196689		-0.543746		-0.349166		-0.618629		-0.72531	-0.451304
YLR206W	ENT2		-0.179356		-0.702345		-0.273847	-0.464224	-0.526878	-0.480646	-0.526189	-0.450498
YEL015W	EDC3	-1.36549	-0.525208	-0.523193	-0.122668	-0.0935707	-0.14667	-0.27263	-0.544361	-0.166599	-0.744344	-0.450473
YKR007W	MEH1	-0.630666	-0.236372	0.419212	-0.31687	-0.208496	-0.343581	-0.695464	-0.720396	-0.865744	-0.885648	-0.448403
YDR007W	TRP1	-0.143856	-0.145641	-0.428029	-0.226076	-0.585916	-0.320188	-0.750917	-0.780172	-0.513418	-0.550478	-0.444469
YER075C	PTP3	-0.704071	-1.13897	-0.183359	-0.499212	-0.0893858	-0.360033	-0.155073	-0.375573	-0.461718	-0.475418	-0.444281
YLR194C		0.0822373	-2.33683	-0.408875	-0.796626	0.289628	-1.54579	-0.0980614	0.212551	-0.163352	0.337683	-0.442743
YCR086W	CSM1	-1.08623		-0.431535		-0.104555		-0.306208		-0.283008		-0.442307
YCL069W	VBA3	0.0315468	-0.00773307	-0.511268	-0.576681	-0.279693	0.0870054	-0.676934	-0.868284	-0.828239	-0.780339	-0.441062
YHL042W			0.00321894		-0.814879		-0.280838		-0.56081		-0.551988	-0.441059
YPL050C	MNN9	2.21852	-2.10358			-3.34159	-0.156776	0.201671	-0.170615	0.0656485	-0.23717	-0.440487
YMR127C	SAS2		-0.189177		-0.624179		-0.511465		-0.387196		-0.483023	-0.439008
YGL083W	SCY1	-0.0841193	-1.43435	-0.438429	-1.06388	-0.0891677	-0.369831	-0.106823		0.0756062		-0.438874
YJR039W		-0.687258	-0.38928	-0.30805	-0.156452	-0.726783	-0.362477	X	X	X	X	-0.438383
YPR065W	ROX1	-0.467241	-0.585161	0.0830828	-0.339047	-0.444179	-0.27743	-0.46552	-0.852876	-0.450499	-0.575354	-0.437422
YNL040W		0.0354647	-0.832371	0.155906	0.00526791	-0.497173	-0.576299	-0.591225	-0.812384	-0.55802	-0.702207	-0.437304
YLR423C	ATG17		-0.440472		-0.652262		0.301807		-0.872266		-0.519295	-0.436498
YHL008C		-1.0152	-0.0863818	-0.809683	-0.531974	-0.349136	-0.343776	-0.287043	-0.342054	-0.251789	-0.324309	-0.434135
YMR144W		-0.52198	-0.323561	-0.0189791	-0.713838	-0.408876	-0.337393	-0.509413	-0.461473	-0.517773	-0.523804	-0.433709
YOL105C	WSC3	-0.738468	-0.071177	-0.519823	-0.564939	-0.525023	-0.224616	-0.500335	-0.373648	-0.34734	-0.470571	-0.433594
YNR071C		-0.19798		0.105053		-0.70041		-0.794432		-0.575689		-0.432692
YML033W		-0.650335	X	-0.631719	X	-0.284904	X	-0.274805	X	-0.319844	X	-0.432321
YJL169W		0.128732	-0.16389	-0.199284	-0.613005	-0.339207	-0.116663	-0.643275	-0.498715	-0.956339	-0.915986	-0.431763
YFR008W	FAR7	-0.47501	-0.609249	-0.221773	-0.476982	-0.691582	-0.397749	-0.325721	-0.300433	-0.346143	-0.466835	-0.431148
YBL086C		-0.726408	-0.335186	-0.0194371	-0.549548	-0.429488	-0.367459	-0.648886	-0.391777	-0.513934	-0.323128	-0.430525
YNL289W	PCL1	-0.520446	-0.445393	-0.504882	-0.141528	-0.36493	-0.343858	-0.475519	-0.383923	-0.600513	-0.523886	-0.430488
YNL015W	PBI2	-0.0315272	-0.0289499	0.0967039	0.170802	-0.404326	-0.481648	-1.04485	-0.823355	-0.908728	-0.844774	-0.430066
YNL116W	DMA2	-0.754904	-0.157332	-0.429186	-0.433547	-0.589085	-0.352731	-0.374976	-0.511842	-0.201716	-0.484158	-0.428948
YIL092W		-0.288481	-0.283892	-0.84531	0.312932	-0.621274	-0.469135	-0.931602	-0.0634306	-1.09778	0.00687027	-0.42811
YER130C			-0.314324		-0.294829		-0.555604		-0.515285		-0.438629	-0.423734
YBR212W	NGR1	-0.787764	-0.739848	-0.152799		0.151688	-0.483192	-0.476411	-0.539831	-0.673746	-0.107679	-0.423287
YPL177C	CUP9	-0.561634	-0.546486	-0.796741	-0.281729	-0.244682	-0.26069	-0.415449	-0.449619	-0.387992	-0.285038	-0.423006
YOR379C		-0.0760824	0.238349	-1.27918	0.182927	-0.44891	-0.207371	-1.15774	-0.878483	0.0870281	-0.688776	-0.422823
YJL154C	VPS35	0.0953503	-0.109691	-0.537556	-0.186333	-0.665924	-0.317717	-0.626111	-0.591359	-0.676706	-0.601519	-0.421757
YBL019W	APN2	-0.925577	-0.847414	-0.393371	-0.457743	-0.394355	-0.444618	-0.185762	-0.423225	0.0894282	-0.233213	-0.421585
YCR030C	SYP1	-0.533723	-0.789282	-0.108569	-0.39038	-0.449476	-0.44547	-0.290893	-0.304633	-0.391075	-0.495198	-0.41987
YAR002C-A	ERP1	-0.608141	-0.110551	-0.643204	-0.00818281	-0.637577	-0.224123	-0.467371	-0.543833	-0.407284	-0.545093	-0.419536
YML021C	UNG1	-0.325936	-0.600803	-0.625347	0.0266425	-0.2781	-0.203417	-0.532067	-0.435134	-0.643959	-0.552728	-0.417085
YJR106W	ECM27				0.801479	-3.21992	0.14823		0.0681854		0.120838	-0.416237
YOR114W		-0.370395	-0.246823	0.235683	-0.193651	-0.851185	-0.586837	-0.592035	-0.631298	-0.50602	-0.416364	-0.415893
YHL012W		-0.407126	-0.523871	-0.447232	-0.0114646	-0.555596	-0.260467	-0.390998	-0.589428	-0.341855	-0.582744	-0.411078
YLL020C		-0.530488	-0.53923	-0.336683	-0.574384	-0.465139	-0.293484	-0.600588	-0.152519	-0.380762	-0.218439	-0.409172
YGL217C		-0.249735	-0.664619	-0.406952	-0.226067	-0.0681392	-0.297885	-0.597452	-0.600773	-0.418749	-0.55564	-0.408601
YKL176C	LST4		0.124066		-0.25031		-1.21654		-0.763537	0.161673	-0.465575	-0.401703
YHL040C	ARN1	0.0053197	-0.179873	-0.385217	-0.289476	-0.277877	-0.366592	-0.581684	-0.640776	-0.751804	-0.547359	-0.401534
YHL023C	RMD11	-0.75979	-0.149822	-0.083022	-0.0969243	-0.807595	-0.33515	-0.611446	-0.31664	-0.646158	-0.194329	-0.400088
YPL062W		-0.168123	-0.268381	-0.920474	-1.42481	-0.76096	0.0848095	-0.0165409	0.116929	-0.362854	-0.273496	-0.39939
YPR179C	HDA3	-0.501312	-0.257433	-0.264385	0.205316	-0.151847	-0.347297	-0.755413	-0.688745	-0.625026	-0.604203	-0.399035
YPR129W	SCD6	-0.510894		-0.554726		-0.628629		-0.479061		-0.366671	0.150941	-0.398173
YMR174C	PAI3	-0.634022	-0.39789	-0.198257	-0.463675	-0.39719	-0.312061	-0.414953	-0.41431	-0.355104	-0.393349	-0.398081
YDL229W	SSB1	-0.330326	-1.03397	-0.400259	-0.235894	-0.00670272	-0.341579	-0.522149	-0.552287	-0.200123	-0.331453	-0.395474
YML118W	NGL3		0.0058168		0.129979		-0.143544	-2.58586	0.0373883	-0.233509	0.0242692	-0.395065
YKL191W	DPH2	-0.29643		-0.677252		-0.302585		-0.384913		-0.304257		-0.393087
YHR022C		-2.31504	-0.228141	-0.202525	-0.157337	-0.19847	0.040398	-0.356434	-0.230199	-0.167096	-0.115773	-0.393061
YDR540C	IRC4	-0.0582218	-0.492021	-0.479462	-0.205968	-0.168531	-0.466681	-0.455151	-0.56896	-0.550965	-0.475091	-0.392105
YML095C	RAD10	-0.136998	-0.656769	-0.279895	-0.140685	-0.353347	-0.832432	-0.530389	-0.453237	-0.254753	-0.263873	-0.390238
YMR030W	RSF1	-0.839652	X	-0.327105	X	-0.341423	X	-0.313987	X	-0.126844	X	-0.389802
YBL031W	SHE1	-0.337909	-0.539784	-0.011942	-0.404569	-0.376562	-0.116911	-0.496129	-0.558288	-0.612489	-0.427081	-0.388166
YNL053W	MSG5	-1.07131	-0.33757	0.150034	-0.624344	-0.530799	-0.25742	-0.267538	-0.218541	-0.40534	-0.314805	-0.387763
YOR058C	ASE1	-0.22252		0.265431		-0.439261		-0.628787		-0.910267		-0.387081
YCR034W	FEN1	0.753158	-0.433317	0.56926	-0.454967	-0.370059	0.0690097	-0.975522	-0.817243	-1.02845	-1.17627	-0.38644
YOR175C			-0.577987		-0.0508354		-0.405318		-0.525027		-0.369543	-0.385742
YNL111C	CYB5	-0.329593	-0.566442	-0.427028	-0.627769	-0.530742	-0.623254	-0.385843	-0.32956	-0.0157045	-0.0197717	-0.385571
YJL092W	HPR5	-0.411719	-0.0376786	-0.843515	0.332926	-0.353839	-0.633332	-0.511572	-0.355259	-0.76767	-0.269301	-0.385096
YDL179W	PCL9		-0.0542282	-0.443545	-0.0693929	-0.941285	-0.800847	-0.359709	-0.336043	-0.491341	0.0334618	-0.38477
YDR532C											-0.384027	-0.384027
YML124C	TUB3	-0.251797	0.205008	-0.946194	-0.677613	-0.542186	-0.0862706	-0.202126	-0.40921	-0.386766	-0.53207	-0.382922
YAL004W		-0.402508	X	-0.0732272	X	-0.419294	X	-0.52242	X	-0.495504	X	-0.382591
YMR156C	TPP1	-0.0874208	-0.208354	-0.290266	-0.292085	-0.452899	-0.483179	-0.642399	-0.45697	-0.455586	-0.452748	-0.382191
YPL258C	THI21	-0.210895	-0.410857	-0.811098	-0.382587	-0.295374	-0.236028	-0.449086	-0.337256	-0.340157	-0.344695	-0.381803
YIL053W	RHR2	0.59296	-0.0955046	-0.839034	-0.58023	-0.442445	-0.290326	-0.485092	-0.491193	-0.647849	-0.53458	-0.381329
YMR082C		-0.25152	-0.102063	-0.793262	-0.312567	-0.521381	-0.30331	-0.449544	-0.33137	-0.31952	-0.424359	-0.38089
YDL161W	ENT1		-0.208465		-0.483002		-0.372607	-0.3815	-0.46039	-0.335438	-0.42381	-0.380745
YDL219W	DTD1		-0.274456		-0.426026	-0.937049	-0.351889	-0.148234	-0.280651	-0.25633	-0.371151	-0.380723
YGR064W		0.198293		-0.768963	0.0501338	-0.565352	0.167699	-0.810993	-0.387872	-1.39851	0.091672	-0.380433
YBR176W	ECM31	-0.0328992		-0.185438		0.143608	-2.54437	0.190867		0.157451		-0.378464
YAL068C	PAU8	0.161153	X	-0.550256	X	-0.232648	X	-0.642637	X	-0.625264	X	-0.37793
YJL164C	TPK1	-0.541768	-0.286856	-0.343225	0.0178878	-0.328563	-0.265569	-0.629139	-0.532442	-0.299236	-0.56338	-0.377229
YPL261C		-0.0899906	-0.0333226	-0.32357	0.570689	-0.299469	-0.929369	-1.04825		-0.86443		-0.377215
YGR122C-A		-0.421625	-0.940423	-0.54765	-0.275388	-0.188993	-0.235417	-0.220092	-0.398417	-0.16022	-0.382688	-0.377091
YJL053W	PEP8		-0.544148		-0.23043	-0.431565	-0.110312	-0.342974	-0.579667	-0.142647	-0.61874	-0.37506
YIL013C	PDR11	-0.299365	0.0310942	-0.502684	-0.31473	-0.272632	-0.35051	-0.479243	-0.486014	-0.520364	-0.555206	-0.374965
YKR103W	NFT1	0.0810941	-0.186887	-0.14729	-0.382915	-0.349616	-0.327683	-0.625874	-0.600894	-0.54285	-0.663106	-0.374602
YDR289C	RTT103		-0.421853		-0.187979		-0.43081		-0.305782		-0.525865	-0.374458
YOR108W	LEU9	-1.97533	0.184103	-0.834589	-0.406264	0.816459	-0.120248	-1.68333	-0.148613	0.11481	0.317914	-0.373509
YNL115C		0.31182	-0.932656	-0.27157	-0.382014	-0.376895	-0.306336	-0.554217	-0.339833	-0.393333	-0.482734	-0.372777
YLR361C	DCR2	-0.0523834	0.123456	-0.414892	-0.584529	-0.793441	-0.645871	-0.461343	-0.189432	-0.445737	-0.260424	-0.37246
YJR025C	BNA1		-0.180258		-0.624386		0.287372		-0.66124		-0.678468	-0.371396
YBL059W		-0.0862763		-0.349276		-0.204361		-0.510019		-0.70275		-0.370536
YDR495C	VPS3	0.438585	-0.654814		-0.236274	0.202337	-0.287798		-1.00396		-1.04253	-0.369207
YJL215C		-0.452532	-0.168436	-0.295282	0.00391581	-0.35042	-0.326103	-0.568906	-0.595285	-0.419228	-0.511199	-0.368348
YJL214W	HXT8	-0.757136		-0.154487	0.0309165	-0.591658	0.0575821	-0.952246		-0.743601	0.173536	-0.367137
YML035C-A		-0.788319	X	-0.0188761	X	-0.52221	X	-0.312804	X	-0.189238	X	-0.366289
YGL024W			-0.908479		-0.653213		0.364121		0.0263266	-0.450349	-0.567064	-0.364776
YPR046W	MCM16		-0.212615		-0.174762		-0.289169		-0.617151		-0.526203	-0.36398
YMR162C	DNF3	-0.529168	-0.12901	-0.3341	-0.683863	-0.334313	-0.251129	-0.34834		-0.295831		-0.363219
YDR504C	SPG3		-0.0639938		-0.603312		-0.453355		-0.44105		-0.252439	-0.36283
YNR064C		-0.00222709	-0.734787	-0.205381	-0.0692986	-0.38943	-0.433964	-0.448712	-0.446612	-0.289888	-0.607101	-0.36274
YOR279C	RFM1	-0.145915	-0.690035	-0.31166	-0.127839	-0.236876	-0.414892	-0.533292		-0.439607		-0.362515
YDL050C		-0.93932	-0.764318	-0.0113115	0.0436032	-0.369148	-0.231481	-0.245226	-0.352531	-0.355281	-0.398952	-0.362397
YHL019C	APM2	-0.781694		-0.0188272	-0.222742	-0.352444	-0.18161	-0.526055	-0.371331	-0.368527	-0.436053	-0.362143
YNL086W		-0.974853	-0.373467	-0.221113	-0.185162	-0.199265	-0.337365	-0.43525	-0.260491	-0.307852	-0.312994	-0.360781
YMR052W	FAR3	-0.178086	0.061198	-0.137379	-0.419732	-0.623683	-0.396471	-0.603622	-0.319491	-0.454802	-0.51836	-0.359043
YDR399W	HPT1	-0.34674	-0.371116	0.0394331	-0.449433	-0.259238	-0.381346	-0.371545	-0.641721	-0.297898	-0.50565	-0.358526
YLR363C	NMD4	-0.565971	-1.03521	-0.307639	-0.147914	-0.187409	-0.108103	-0.377758	-0.299014	-0.325953	-0.214603	-0.356958
YER064C		-0.678543	-0.808831	-0.0956314	0.223463	-0.657794	-0.134217	-0.359951	-0.280286	-0.514047	-0.252342	-0.355818
YOR301W	RAX1	-0.351881	-0.28771	-0.890743	-0.245517	-0.181902	-0.396088		-0.403322	0.0458019	-0.489188	-0.355617
YHL037C			-0.283045		-0.287805		-0.444222		-0.253721		-0.504692	-0.354697
YNL143C		-0.670712	-0.0385427	-0.790899	-0.415297	-0.172783	-0.535599	-0.40111	-0.0541855	-0.455446	-0.00870015	-0.354327
YPR039W		-0.206345	-0.319944	-0.542832	-0.218585	-0.0555628	-0.182262	-0.601884	-0.38146	-0.471589	-0.547644	-0.352811
YPL006W	NCR1	-0.612967	-0.380001	-0.147553	-0.373506	-0.262994	-0.424175	-0.312002	-0.507375	-0.243856	-0.263485	-0.352791
YPL155C	KIP2	-0.534923		-0.2336		-0.501032		-0.233704		-0.260169		-0.352685
YOR325W		-0.361123	-0.32945	0.374696	-0.210649	-0.399437	-0.199159	-0.81736	-0.673828	-0.368144	-0.527439	-0.351189
YOR113W	AZF1	-0.134315	-0.065456	0.101848	-0.449472	-0.167074	-0.54878	-0.59096	-0.609674	-0.519258	-0.525014	-0.350816
YJL004C	SYS1	0.0146263	-0.576491	0.10207	-0.502232	-0.0519836	-0.515401	-0.339936	-0.771469	-0.172177	-0.688593	-0.350159
YER135C		-0.0561394		-0.294068		-0.0916274	-1.56692	-0.185368	-0.339811	-0.160043	-0.0861087	-0.347511
YLR006C	SSK1	-1.32639	0.450096	-1.09963	-0.0630317	-0.446993	-0.171923	-0.579049	-0.016326	-0.318905	0.101264	-0.347088
YFL010C	WWM1	-0.293605		-0.350526		-0.113038		-0.373791	-0.783142	-0.421696	-0.0937032	-0.347071
YOR023C	AHC1	-1.03579	0.00262539	-0.433347	-0.211752	-0.500536	-0.208298	-0.219226	-0.234191	-0.274335	-0.352044	-0.34669
YDR386W	MUS81	-0.753526	-0.0751826	-0.576261	-0.420822	-0.168225	0.191101	-0.609559	-0.502864	-0.269968	-0.259785	-0.344509
YOR255W	OSW1	-1.25624		-1.1264		0.283928		0.0763751		0.302645		-0.343938
YGR011W		-0.294406	-0.224214	-0.0802504	-0.0963462	-0.319057	-0.292423	-0.39746	-0.754753	-0.473699	-0.499088	-0.34317
YBL069W	AST1	-0.475092	-0.402635	-0.52245	-0.412401	-0.434937	-0.427437	-0.199944	-0.303537	-0.202394	-0.0505799	-0.343141
YMR038C	CCS1	-0.399106	X	0.44223	X	-0.181436	X	-0.847214	X	-0.724809	X	-0.342067
YEL060C	PRB1		0.0201374	-2.39451	-0.00788473	-1.02701	0.339277		0.2981		0.377443	-0.342064
YLR094C	GIS3	-0.879933	-0.421566	0.127311	-0.170943	-0.0552941	-0.269606		-0.469495	-0.179108	-0.759924	-0.342062
YMR244C-A		-0.382006	-0.497431	-0.11431	-0.164988	-0.50724	-0.370087	-0.507382		-0.320824	-0.19868	-0.340328
YLR080W	EMP46	-0.812279	-0.0624057	-0.19866	0.493309	-0.612631	-0.203012	-0.659169		-0.665626		-0.340059
YNR030W	ALG12	-0.360799	-0.303822	-0.0630242	-0.613044	-0.415692	-0.471153	0.000962683	-0.146133	-0.518658	-0.506413	-0.339778
YJR047C	ANB1	0.27406	-0.316971		-0.845275	-0.129943	-0.5998		-0.432477		-0.327659	-0.339724
YER048C	CAJ1	-1.31621	-0.385169	-0.644279	-0.0994672	0.0430261	-0.100667	-0.311499	-0.193653	-0.308132	-0.0751243	-0.339118
YPR017C	DSS4	-0.211189	-0.229136	-0.479971	-0.304025	-0.22292	-0.265333	-0.5414	-0.504559	-0.258724	-0.370585	-0.338784
YBR114W	RAD16	-0.422318	-0.253044	-0.150347	-0.231734	-0.460115	-0.492722	-0.364216	-0.408235	-0.280295	-0.320467	-0.338349
YNL065W	AQR1	-0.125204	0.00312679	-0.539194	-0.333728	-0.372777	-0.31985	-0.387733	-0.358651	-0.429332	-0.505759	-0.33691
YGL179C	TOS3	0.0220214		0.196041		-0.00177142	-1.63549	-0.391399		-0.206821		-0.336237
YMR153C-A		-0.3285	0.188472	0.36946	-0.458225	-0.629689	-0.45019	-0.50567	-0.445019	-0.715946	-0.382256	-0.335756
YPL107W		0.15988		-0.410963		-0.0236468	-2.35995	-0.178427	-0.063218	-0.0772198	0.271194	-0.335294
YDL134C	PPH21	-0.289737	-0.136902	-0.202036	-0.486006	-0.216894	-0.655457	-0.428344	-0.262976	-0.345258	-0.327389	-0.3351
YMR237W	BCH1	-0.0695538	-0.545773	-0.309478	0.00143221	-0.454067	-0.331984	-0.455546	-0.419622	-0.372693	-0.384058	-0.334134
YLR199C		-0.40951	-0.399146	-0.384935	0.0188873	-0.374391	-0.299805	-0.313564	-0.397005	-0.398175	-0.381478	-0.333912
YDR186C		-0.198768		-0.512313		-0.264583		-0.492575		-0.201094		-0.333866
YIR013C	GAT4	-0.0709696	-0.521295	-0.169879	-0.326321	-0.551362	-0.149189	-0.561248	-0.398687	-0.299575	-0.284878	-0.33334
YDL046W	NPC2	2.03843	0.166721	-1.54729	0.380173	-3.36794	0.00536553		-0.182099		-0.157797	-0.333056
YNL136W	EAF7	0.384944	-0.523035	0.187472	-0.399359	-0.125293	-0.0845104	-0.665933	-0.552377	-0.762306	-0.779053	-0.331945
YLR234W	TOP3	-0.67591	0.237955	-0.612875	0.361075	-0.328149	-0.346796	-0.535802	-0.365069	-0.425157	-0.626419	-0.331715
YDR245W	MNN10	-0.401169	-0.823031		-0.850051		0.471573		0.370825		-0.755655	-0.331251
YCL006C		-0.0799321	-0.0262787	-0.318039	-0.487057	-0.235609	-0.362005	-0.486396	-0.52578	-0.370612	-0.41554	-0.330725
YJR139C	HOM6	-0.111163	0.144018	-0.334314	-0.075551	-0.18924	0.159076	-0.729167	-0.551158	-0.845603	-0.765054	-0.329815
YMR062C	ECM40	-0.220905	-0.201453		0.452257	-3.2543	-0.0308749		0.0819002	0.581477	-0.0422338	-0.329267
YNR051C	BRE5	2.6172	0.197774		-1.19321		-1.6659		-1.03153		-0.89656	-0.328704
YJR104C	SOD1	-0.0625956	0.528292	-0.260503	0.230035	-0.335814	-0.780582	-0.639731	-0.635512	-0.797342	-0.53095	-0.32847
YCR083W	TRX3							-0.411715		-0.241035		-0.326375
YDL089W		-0.627336		-0.289713		-0.252847	-0.596726	-0.126336		-0.05572		-0.32478
YOR229W	WTM2	-0.391202		0.46591		0.04868	-2.53165	0.0844439	-0.16222	0.0829092	-0.194524	-0.324706
YDR348C			-0.128287		-0.525681		-0.228025		-0.212386		-0.523806	-0.323637
YGR237C		-0.700389	0.138292	0.0817815	-0.462302	-0.436049	-0.214751	-0.37188	-0.415925	-0.476058	-0.354735	-0.321201
YGL138C		-0.164804	-0.494604	-1.00225	-0.25953	0.0381287	0.0453638	-0.385143	-0.58894	-0.0276874	-0.363986	-0.320345
YNL122C		-0.250674	-0.578928	-0.0857091	-0.482377	-0.609589	-0.335161	-0.15417	-0.19821	-0.295448	-0.209332	-0.31996
YCR010C	ADY2	0.184793	-0.186947	-0.640148	-0.10633	-0.353631	-0.235209	-0.601274		-0.618314		-0.319632
YMR040W	YET2		X	-0.419712	X	-0.470611	X	-0.406542	X	0.0201132	X	-0.319188
YPR125W	YLH47	0.0125879	0.0304259	-0.331273	-0.356514	-0.529161	-0.515811	-0.43131	-0.47856	-0.302578	-0.27932	-0.318151
YBL015W	ACH1	-0.49021	-0.504809	-0.392716	0.000279967	-0.284776	-0.245366	-0.490958	-0.321136	-0.223094	-0.227893	-0.318068
YGL222C	EDC1	-0.61617	-0.482357	-0.169055	-0.22513	-0.23403	-0.0972054	-0.372067	-0.391292	-0.229646	-0.359178	-0.317613
YGL051W	MST27	-0.790452		-0.116127		0.00949881	-0.852041	-0.129736	-0.243631	-0.0819197	-0.335104	-0.317439
YOL129W	VPS68	-0.406852	-0.165742	-0.504696	-0.294889	-0.389369	-0.0612179	-0.446119	-0.31274	-0.247836	-0.336521	-0.316598
YCR024C	SLM5	1.24114		-0.648664		0.0950758	-0.377596	-0.985063		-1.22224		-0.316225
YJR015W		-0.267225	-0.0444847	0.162749	-0.1608	-0.45019	-0.599697	-0.238516	-0.796956	-0.109996	-0.651679	-0.31568
YLR073C		-1.97866		-1.43672		0.489635		0.231842		0.502203	0.307123	-0.314096
YDR507C	GIN4		-1.05872		-0.320278		0.437345					-0.313886
YGL049C	TIF4632	-0.30902	-0.0868869	-0.302803	-0.453921	-0.681547	-0.545158	-0.19417		0.0691762		-0.313041
YAL053W	FLC2	-0.0220893	X	-0.259997	X	-0.448254	X	-0.442305	X	-0.391721	X	-0.312873
YPL223C	GRE1		0.250761		-0.174334	-1.75574	-0.122244		-0.138424		0.067359	-0.312103
YBR005W	RCR1	-0.260413		0.513073		-0.0867542	-1.22757	-0.529318		-0.280342		-0.311888
YAL014C	SYN8	0.0468135	X	-0.000703167	X	-0.551763	X	-0.519225	X	-0.533495	X	-0.311675
YOR028C	CIN5	-0.546563	-0.636728	0.320049	-0.629419	-0.144281	-0.639956	-0.101795		-0.111457		-0.311269
YDR095C		-0.14106	0.102306	-0.294788	-0.322498	0.0860153	-0.375219	-0.475019	-0.520194	-0.578811	-0.588188	-0.310746
YJL099W	CHS6	-0.270042	-0.68966	-0.487736	-0.120051	-0.20641	-0.301075	0.0686671	-0.156724	-0.351382	-0.584498	-0.309891
YBL062W		-0.626698	-0.71504	-0.0472144	-0.55082	-0.105	0.0141874	-0.093148	-0.178329	-0.601693	-0.189802	-0.309356
YNR058W	BIO3	-0.545691	-0.390802	-0.297489	-0.0540378	-0.646566	-0.0461755	-0.372421	-0.208436	-0.255538	-0.275296	-0.309245
YGR026W		-2.81713	-0.307704		-0.0438565	0.762457	-0.385264		-0.123388	0.33895	0.104127	-0.308977
YJL055W		-0.2564	-0.199743	-0.261266	-0.300112	-0.234138	-0.271727	-0.480231	-0.308595	-0.379576	-0.396005	-0.308779
YDR049W		-0.169256	-0.164789	-0.404531	-0.189814	-0.551535	0.0825061	-0.37004	-0.595797	-0.331302	-0.390497	-0.308505
YFL013C	IES1	0.284839	-0.114849	-1.18412	0.0970178	-0.294399	-0.461415	-0.479175		-0.314577		-0.308335
YBR098W	MMS4	-0.575052	-0.268014	0.0439627	-0.399535	-0.272422	-0.507435	-0.251834	-0.359056	-0.346795	-0.131305	-0.306749
YHR087W		-0.102472	-0.165419	-0.333487	-0.396782	-0.34749	-0.372877	-0.320191	-0.260378	-0.327375	-0.439307	-0.306578
YOR015W		-0.205842	-0.202868	-0.496794	-0.180113	-0.743835	-0.132567	-0.23062	-0.359586	-0.221001	-0.286206	-0.305943
YGR110W				-0.490239		-0.912566		-0.0833325		0.26913		-0.304252
YDR444W		-0.292251	-0.0531196	-0.399191	-0.701678	-0.214208	-0.294457	-0.265935	-0.295702	-0.246235	-0.27462	-0.30374
YBR205W	KTR3	-0.870554	-0.174015	-0.568192	0.205582	-0.48999	-0.386358	-0.299127	-0.214026	-0.344333	0.10399	-0.303702
YGL208W	SIP2	-0.25252		-0.0909203		-0.160683		-0.536903		-0.47742		-0.303689
YEL062W	NPR2	-0.643476	0.385103	-0.288663	0.412736	-0.438268	-0.175341	-0.67517	-0.577383	-0.46975	-0.565849	-0.303606
YMR075W	RCO1	0.223563	-0.716119	-0.484278	-0.392884	-0.570612	-0.715109	0.0593701	-0.131149	-0.273812	-0.0327004	-0.303373
YHR112C		-0.523728	-0.254013	-1.19206	-0.036839	0.352877	0.100545	-1.47211	-0.215696	0.372548	-0.15469	-0.302317
YOR115C	TRS33	0.242689	-0.562525	0.172104	-0.307172	-0.491323	-0.32595	-0.452507	-0.518377	-0.32825	-0.451542	-0.302285
YNL288W	CAF40	-0.383635	0.12187	-0.469733	-0.289039	-0.426091	-0.175746	-0.274747	-0.192734	-0.553198	-0.378556	-0.302161
YMR199W	CLN1	-0.54828	-0.328015	0.265161	-0.160438	-0.521248	-0.350218	-0.388267	-0.497992	-0.18653	-0.287813	-0.300364
YBR177C	EHT1	-0.468325	-0.125678	-0.406132	-0.387093	-0.203551	-0.245103	-0.379781	-0.28099	-0.303073	-0.202418	-0.300214
YKR015C		0.241721	-0.429502	-0.18076	-0.17383	-0.179061	-0.326766	-0.656519	-0.266251	-0.534053	-0.490731	-0.299575
YLR335W	NUP2	-0.265616	-0.202052	-0.10142	-0.146236	-0.602583	0.0480014	-0.38409	-0.435382	-0.510359	-0.387666	-0.29874
YOL117W	RRI2	-0.75159	-0.462127	-0.392549	0.154641	-0.578543	0.086793	-0.515826		-0.0878538	-0.140572	-0.298625
YMR209C		-0.154357	0.10326	0.451095	-0.642801	-0.549618	-0.311216	-0.485711	-0.618321	-0.368935	-0.408258	-0.298486
YOR133W	EFT1							-0.333871		-0.262884		-0.298377
YGR163W	GTR2	-0.235486	-0.297352	-0.0587561	-0.430998	-0.100186	-0.0102713	-0.440267	-0.544897	-0.404999	-0.458374	-0.298159
YDL096C	OPI6	-1.57636	0.0648059		-0.226952		0.121831		0.127883		-0.293708	-0.297084
YJL146W	IDS2	-0.190156	-0.154993	-0.379537	-0.111076	-0.16155	-0.118569	-0.474408	-0.411244	-0.495485	-0.463937	-0.296095
YNL029C	KTR5	0.00586264	-0.465455	0.14124	-0.0117497	-0.59825	-0.317048	-0.42118	-0.364386	-0.541786	-0.382926	-0.295568
YDR151C	CTH1	-0.72966	-0.0824718	-0.423171	-0.767596	-0.151994	-0.135785	-0.152535	-0.231145	-0.18289	-0.0894427	-0.294669
YAR015W	ADE1	-0.46986	X	0.00336468	X	-0.522801	X	-0.396799	X	-0.0845927	X	-0.294138
YDR491C		0.162891	-3.97255e-06	-0.252901	-0.2224	-0.332084	-0.785169	-0.511442	-0.192959	-0.534578	-0.270179	-0.293883
YJL098W	SAP185	-0.397479		-0.340336		-0.517321		-0.0993867		-0.112798		-0.293464
YPL125W	KAP120	-0.200136	-0.458106	-0.215878	0.0730829	-0.275875	-0.364444	-0.442368	-0.320416	-0.431535	-0.293863	-0.292954
YJL168C	SET2	-0.348998		-0.709978		-0.956594	2.06021	-0.905479		-0.894021		-0.292476
YOR247W	SRL1	-0.027954	0.064405	0.77251	-0.674856	-0.438993	-0.840813	-0.42525	-0.222743	-0.791925	-0.338995	-0.292461
YBR021W	FUR4	-0.590089	-0.156689	-0.741233	-0.75236	-0.11632	-0.181114	-0.270602	0.0460671	-0.228748	0.0756066	-0.291548
YDR363W	ESC2	-0.655558	-0.700059	0.0770555	0.00777076	-0.187602	-0.0686273	-0.166312	-0.30296	-0.440978	-0.477723	-0.291499
YLL044W		-0.99829	-0.519959	-1.14422	-0.369481	-0.093176	0.49233	0.0783137	0.433299	-0.799681	0.00616581	-0.29147
YDL186W		-0.716133	-0.185812	-0.193063	-0.0758574	-0.43016	-0.371893	-0.331813	-0.291408	-0.16834	-0.140897	-0.290538
YGL250W		-1.4057	0.045306	0.2406	-0.393631	-0.159797	-0.303474		-0.345841	0.0271231	-0.312375	-0.289754
YHR202W		-1.67217	0.273508	-0.044746	0.106876	-0.905965	-0.183301		0.0858303		0.0297262	-0.28878
YFL013W-A		-0.179181	-0.492576	-0.549794	0.0980173	-0.582731	-0.209964	-0.350125		-0.0382538		-0.288076
YDR176W	NGG1		0.478418		0.597877	-1.33549	-0.164077		-0.948014		-0.351503	-0.287132
YOR252W	TMA16		-0.339878		-0.314296		-0.205841					-0.286671
YMR167W	MLH1	-0.749552	-0.66846	-0.442672	-0.453328	-0.435816	-0.129459	-0.285951	0.141463	0.0670643	0.124141	-0.283257
YDR116C	MRPL1				0.278741	-3.59213	0.554155		0.731442		0.614596	-0.282639
YKL066W		-0.327217		-0.0234042		-0.145352		-0.601636		-0.314862		-0.282494
YDR438W		-0.496057	0.199523	-0.385426	-0.719162	-0.40622	-0.373474	-0.25166	-0.207588	-0.19261	0.0101348	-0.282254
YGR107W		-0.54703	-0.885112	-0.161571	-0.961224	-0.548979	0.0745099	-0.148022	-0.112796	-0.0843585	0.557686	-0.28169
YCR005C	CIT2	-0.734861	-0.374038	0.235975	0.201238	-0.189235	-0.231987	-0.519851	-0.557321	-0.344391	-0.294051	-0.280852
YGL006W	PMC1	-0.413512	-0.756516	0.0515384	-0.570412	-0.241267	-0.0792077	-0.130033		-0.101565		-0.280122
YPL052W	OAZ1	-0.0747314	-0.464549	-0.0874035	-0.552247	-0.401701	-0.144323	-0.377425	-0.357612	-0.194092	-0.131246	-0.278533
YDR014W	RAD61	-0.498397	-0.659822	0.166817	-0.498034	0.0206898	-0.271122	-0.392507	-0.197375	-0.28235	-0.166105	-0.27782
YAR044W		-0.132719	X	0.0768674	X	-0.197488	X	-0.674602	X	-0.459756	X	-0.277539
YDL002C	NHP10	-0.606224	0.105925	0.407806	-0.458443	-1.00512	-0.443181	-0.186909	-0.292191	-0.0654474	-0.229207	-0.277299
YNL128W	TEP1	-0.477796	-0.260112	0.80763	-0.478221	-0.478834	-0.424059	-0.45179	-0.498514	-0.0748648	-0.434545	-0.277111
YPR030W	CSR2	-0.290652	-0.123288	-0.417073	0.0155919	-0.250594	-0.189213	-0.476377	-0.535149	-0.258756	-0.244218	-0.276973
YOR346W	REV1	-0.225537	-0.24924	-0.492124	-0.524069	-0.288023	-0.236521	-0.226284	-0.241244	-0.180602	-0.09548	-0.275912
YJR010W	MET3	-0.633919	-0.710731	-0.530287	0.196338	-0.262635	-0.0597535	-0.310013	-0.373382	-0.0690496	-0.00550963	-0.275894
YGR041W	BUD9		-0.697662		-0.12777		-0.421792		0.0339662		-0.162861	-0.275224
YKL110C	KTI12	0.417559	0.138058	0.0947709		-0.657421	-0.325975	-0.220653	-0.418245	-0.74668	-0.757869	-0.275162
YDL231C	BRE4	-0.511369		-0.0458224		-0.150659	-0.624587	-0.182244		-0.128796		-0.273913
YDR330W	UBX5	-0.0511277	-0.0692036	-0.251726	-0.235893	-0.305506	-0.133814	-0.509	-0.426316	-0.381392	-0.372961	-0.273694
YOR111W		-0.0485985	-0.425218	-0.270286	-0.346866	-0.377662	-0.110028	-0.401299		-0.203323		-0.27291
YMR025W	CSI1	-0.345502	X	-0.0697811	X	-0.278294	X	-0.449718	X	-0.220553	X	-0.27277
YHR014W	SPO13	-1.32066	-1.10937	-0.192458		-0.175565	-0.721155		0.624421	0.302665	0.416132	-0.271999
YDR501W	PLM2	-0.090579	-0.217665	-0.467444	-0.291095	-0.142837	0.105148	-0.270226	-0.676551	-0.101207	-0.567337	-0.271979
YLR216C	CPR6	-0.624461	0.272306	-0.662724	0.213317	-0.399249	-0.38295	-1.03396	0.252974	-0.690152	0.338247	-0.271665
YOL007C			-0.114837		-0.294899		-0.098405		-0.318807		-0.529957	-0.271381
YHR012W	VPS29	0.437973	-0.64304	-0.000578156	-0.565007	0.553568	-0.422185	-0.435544	-0.522748	-0.534192	-0.579983	-0.271174
YMR289W	ABZ2	-0.741516		-0.348035	-0.644282	-0.196277	-0.487669	0.275001		0.251621		-0.270165
YMR074C		-0.139675	-0.436085	0.154463	0.0629293	-0.515774	-0.400397	-0.417875	-0.395188	-0.251994	-0.361065	-0.270066
YDR144C	MKC7	-0.64976	-0.134483	0.25512	-0.0165432	0.0398748	-0.107723	-0.169739	-0.156615	-0.837591	-0.918989	-0.269645
YKL071W		-0.245232	-0.111626	0.119787	-0.252382	-0.198397	-0.279102	-0.467585	-0.465665	-0.417224	-0.378709	-0.269613
YOR142W	LSC1	-0.377522	-0.282182	-0.0896482	-0.192924	-0.369458	-0.299984	-0.426634	-0.167397	-0.394779	-0.0930978	-0.269363
YDR420W	HKR1		-0.461551	-0.235485	0.344034	-1.66952	-0.0951018	-0.397877	0.0512136	0.0279697	0.024285	-0.268004
YBL085W	BOI1	-0.418849		-0.479315		-0.199226		-0.412805	-0.037429	-0.305315	-0.019013	-0.267422
YLL013C	PUF3	-0.497309	-0.122611	0.0023433	-0.360053	-0.267316	-0.0125558	-0.372982		-0.506562		-0.267131
YPR079W	MRL1	0.162753	-0.093825	0.0682477	-0.234918	-0.299615	-0.366466	-0.486054	-0.464695	-0.568042	-0.380949	-0.266356
YBR065C	ECM2	-0.312446		-0.0246077	-0.0397989	-0.485247	-0.505885	-0.307776		-0.181397		-0.265308
YGL175C	SAE2								-0.280799		-0.248545	-0.264672
YDL210W	UGA4	-1.31477	0.202565	-0.471845	0.0861931	-0.571565	-0.130676	-0.129908		0.217695		-0.264039
YMR196W		-0.318117	-0.301554	-0.133348	-0.239255	-0.411811	-0.330123	-0.247636	-0.255001	-0.283686	-0.109752	-0.263028
YBR010W	HHT1	0.279602	-0.10695	0.144338	-0.425933	-0.363234	-0.363397	-0.624988	-0.637227	-0.258254	-0.270486	-0.262653
YJR097W	JJJ3	-0.0490999		-0.300464	-0.273356	-0.577807	-0.242714	-0.375469	-0.175716	-0.0976334	-0.260286	-0.261394
YDR346C	SVF1	-0.318204		-0.357409		-0.240479		-0.341473		-0.0382964		-0.259172
YER027C	GAL83	-0.654398	-0.0545132	-0.53455	-0.521818	0.00638642	-0.141135	-0.285024	-0.177134	-0.123168	-0.105235	-0.259059
YGL256W	ADH4	-0.0629662	-0.0997941	-0.79931	-0.0726262	-0.13996	0.0757253	-0.600012	-0.712926	0.0152824	-0.190227	-0.258681
YJL170C	ASG7		-0.310722	-2.52512	-0.00212017	0.344281	-0.105516		0.0967222	0.376178	0.0613067	-0.258124
YOR303W	CPA1	-0.410625	-0.264167	-0.310667	-0.297198	-0.486239	-0.238851	-0.0753974	-0.19924	-0.0771278	-0.214543	-0.257406
YOR027W	STI1	1.00639	-0.3731	-0.2301	-0.196641	-0.485785	-0.278478	-0.452716	-0.593652	-0.395434	-0.57162	-0.257114
YER174C	GRX4	-0.281214	-0.087744	-0.130165	-0.567259	-0.423939	-0.0133816	-0.410043	-0.303513	-0.184819	-0.156105	-0.255818
YOR153W	PDR5	-0.00980604	-0.0105536	0.026092	0.334126	-0.218004	-0.364534	-0.655083	-0.707774	-0.487901	-0.457426	-0.255086
YNL030W	HHF2	-0.678949	-0.1548	-0.544171	-0.0569835	-0.347562	-0.311176	-0.214193	-0.174737	-0.0308698	-0.0370824	-0.255052
YNL145W	MFA2	-0.185722	-0.247632	-0.398819	-0.392831	-0.264333	-0.0298232	-0.316778	-0.31221	-0.200802	-0.19931	-0.254826
YML087C		-0.349248	X	-0.73633	X	-0.215618	X	-0.0863763	X	0.113822	X	-0.25475
YDL226C	GCS1	-0.496075	-0.263082		-0.621041	-0.0418708	-0.376201	-0.195819		0.216449		-0.253949
YNL175C	NOP13	-0.634333	-0.529633	-0.272149	-0.245726	-0.0847273	-0.105498	-0.0466399	-0.28823	-0.184803	-0.146895	-0.253864
YOR036W	PEP12	-0.901936	0.0914681	0.47937	0.591099	-0.171527	-0.296048		-0.888295	0.108378	-1.29591	-0.253711
YJR044C	VPS55	0.78008	-0.273861	-0.0421993	-0.498435	0.0526126	-0.569033		-0.77622		-0.690218	-0.252159
YPL053C	KTR6	0.79777	-0.478421	-0.168914	-1.3937	-0.335329	-0.23193	-0.112604		-0.0867261		-0.251232
YBR162W-A	YSY6	-0.484311	-0.0111647	-0.120246	-0.207082	-0.445038	-0.0861384	-0.275067	-0.29745	-0.335632	-0.248836	-0.251096
YJR124C		-0.181318	-0.490472	-0.321993	-0.355178	-0.310107	-0.144099	-0.157466	-0.367693	-0.066032	-0.111894	-0.250625
YNL194C		-0.274623		-0.154504	-0.515893	-0.0449721	-0.11854	-0.330426	-0.347895	-0.337908	-0.124462	-0.249914
YOR366W				-0.604443		-0.128301	-0.158314			-0.102825		-0.248471
YPL129W	TAF14								0.0625396	-0.677255	-0.128686	-0.247801
YLR453C	RIF2	0.419693	-0.687993	-0.113143	-0.264801	-0.352349	-0.279247	-0.316762	-0.461303	-0.306878	-0.110135	-0.247292
YDR448W	ADA2	-0.46972		0.184548		-0.402154		0.0898187		-0.634635		-0.246428
YGL132W			-0.157757		-0.475552		-0.453248	-0.253503		0.108743		-0.246263
YBR009C	HHF1	-0.380947	-0.298685	-0.0121363	-0.275315	-0.182685	-0.0915374	-0.578125		-0.147336		-0.245846
YDR440W	DOT1	0.237221	-0.290321	-0.0376022	0.361811	-0.612305	-0.259743	-0.753667	-0.42026	-0.517761	-0.165115	-0.245774
YCL058C	FYV5	0.62334	-0.108295	0.116669	-0.177942	-0.0631581	-0.167933	-0.399234	-0.42348	-0.694646	-1.16027	-0.245495
YBR044C	TCM62	-0.41488		-0.553242		0.224624	-0.358127	-0.14538	-0.232104	-0.115706	-0.368763	-0.245447
YNL058C		-0.915418	0.565118	-0.450319	-0.521148	-0.246535	-0.231504	-0.152506	-0.121569	-0.157708	-0.221216	-0.24528
YAL059W	ECM1	-0.581799	X	0.359021	X	-0.0129836	X	-0.599185	X	-0.389571	X	-0.244904
YGL035C	MIG1	-0.00520023		-0.411796		-0.290954		-0.167049		-0.348683		-0.244736
YGR077C	PEX8		-1.21178	0.227221	-0.091872	-0.213954	-0.108639	-0.252411	-0.290163	0.0139539	-0.269573	-0.244135
YJR069C	HAM1	0.189139	-0.416862	-0.350247	0.292939	-0.363961	-0.436865	-0.352329	-0.252547	-0.377179	-0.369017	-0.243693
YIL076W	SEC28	-0.211906	0.157255	-0.154583	0.103244	-0.474947	-0.498696	-0.295838	-0.460954	-0.251414	-0.345518	-0.243336
YGL166W	CUP2	-0.1993	-0.343212	-0.483869	-0.153454	-0.507948	-0.109836	-0.191606	-0.271137	-0.0726941	-0.0898893	-0.242294
YNL071W	LAT1	0.215091	-0.124797	-0.239356	-0.976804	-0.135557	-0.58839	-0.135486	0.000510131	-0.221841	-0.214961	-0.242159
YDR313C	PIB1	-0.159028	-0.780128	-0.48094	-0.471475	0.101137	0.147952	-0.23281		-0.0507165		-0.240751
YCR022C		-1.03907	-0.450508	-0.164517	-0.500545	-0.188364	-0.214586	0.0931962	-0.0998518	0.214707	-0.0553111	-0.240485
YFL056C	AAD6	0.131039	0.0661975	-0.575908	-0.291324	-0.016792	-0.111144	-0.571429	-0.185964	-0.511669	-0.331356	-0.239835
YBR244W	GPX2	0.120825	-0.266705	-0.356575	0.0416562	-0.265856	-0.326889	-0.434459	-0.290829	-0.515455	-0.102181	-0.239647
YDR150W	NUM1	-0.0935895	-0.713018	0.392887	-0.366626	-0.180494	-0.267176	-0.305287	-0.321556	-0.426376	-0.114241	-0.239548
YMR294W	JNM1	-0.365892		-0.500001	-0.281969	-0.55449	-0.0191562	-0.0978938	-0.329283	0.114954	-0.119728	-0.239273
YHL016C	DUR3	-0.0924457	0.0205853	-0.0672314	-0.318816	-0.349413	-0.295408	-0.377034	-0.24374	-0.301824	-0.36651	-0.239184
YGL205W	POX1		-0.360711		-0.393451		0.0385759					-0.238529
YML053C		-0.040458	X	-0.345673	X	-0.423887	X	-0.295631	X	-0.0854849	X	-0.238227
YBR270C	BIT2	0.0806028	-0.195156	0.0175425	0.218872	-0.547276	0.170195	-0.622974	-0.542227	-0.4423	-0.514595	-0.237732
YGL181W	GTS1	-0.0851657	-0.443839	-0.364677	-0.224824	-0.0816896	-0.127862	-0.453259	-0.428272	-0.110711	-0.0542546	-0.237455
YLR235C		0.242128		-0.56512		-0.407704		-0.154421		-0.298789		-0.236781
YDR198C	RKM2	-1.74929	-0.147527	-1.29465	0.251694	-0.255722	0.318124		0.239364	0.349362	0.164783	-0.235985
YDR218C	SPR28	-0.959296	-0.0384362		0.576862	-1.30005	0.0667029		-0.0145558		0.0194757	-0.235614
YNL295W			-0.116673		-0.0822037		-0.218631	-0.500575	-0.418901	-0.170499	-0.138971	-0.235208
YIL024C			0.258524		0.0979817	-2.4568	0.14116		0.382834		0.167971	-0.234721
YLL040C	VPS13		-0.165465		-0.148799		-0.595761		-0.300037	0.0254749	-0.22232	-0.234484
YPL186C	UIP4	-0.11699	-0.173564	-0.332038	-0.0636351	-0.245757	-0.300591	-0.429673	-0.359311	-0.149826	-0.167545	-0.233893
YKR084C	HBS1	0.038303	0.00326817	-0.151663	-0.108243	-0.209946	-0.359669	-0.501248	-0.386718	-0.21608	-0.444898	-0.233689
YAR030C		-0.653785	X	-0.0500994	X	-0.00968812	X	-0.419511	X	-0.0332033	X	-0.233257
YIL152W		-0.242969	-0.0844333	0.195212	-0.128945	-0.273418	-0.431782	-0.338218	-0.537856	-0.183404	-0.301943	-0.232776
YDR128W		-0.1152	0.537128	-0.493743	-0.275729	-0.323419	-0.177383	-0.310404	-0.19952	-0.443762	-0.524625	-0.232666
YKL064W	MNR2	0.0467696	-0.212786	-0.264113	-0.422094	-0.121601	-0.396871	-0.150307	-0.229752	-0.251882	-0.313616	-0.231625
YER182W	FMP10	-0.334977	0.0934218	0.157551	-0.865702	-0.258985	-0.303397	-0.106796	-0.234036	-0.184652	-0.268689	-0.230626
YOR220W	WSP1	-0.986703	-0.109942	0.184636	0.665812	-0.243835	-0.179921	-1.40143	-0.206016	0.153874	-0.182357	-0.230588
YDL230W	PTP1	-0.167778	0.0641385	-0.295336	-0.0837944	-0.320877	-0.378765	-0.383233	-0.25014	-0.310364	-0.176613	-0.230276
YLR454W	FMP27	-0.185754	-0.268609	-0.259014	-0.246555	-0.357631	-0.0266583	-0.246476	-0.199322	-0.300372	-0.208625	-0.229902
YPL003W	ULA1	-0.191036	-0.69297	0.279397	-0.321159	-0.313161	-0.32871	-0.265935	-0.269834	-0.000668096	-0.190049	-0.229413
YCL055W	KAR4	-1.14129	-0.295687	-0.504346	0.426228	-0.248896	-0.314862	-0.11116	0.0425704	-0.110149	-0.0360298	-0.229362
YHR001W-A	QCR10	0.0356363	-0.25597	0.302906	-0.194851	-0.334002	-0.423108	-0.391524	-0.368379	-0.405064	-0.258101	-0.229246
YOR118W		-1.18351	-0.13299	-0.740917	-0.071605	0.0402179	0.0945393	-0.180786	-0.152685	-0.0111734	0.0484483	-0.229046
YPL121C	MEI5		-0.0855607	0.198404	-0.322399	-0.274164	-0.318401	-0.861454	-0.278263	0.0437637	-0.162486	-0.228951
YDR258C	HSP78	-0.334929	-0.200423	-0.577374	-0.173116	-0.244388	0.0760723	-0.284613	-0.412462	0.0132899	-0.149989	-0.228793
YFR014C	CMK1	-0.890348	-0.322664	-0.489608	0.169093	-0.297323	-0.0814027	-0.172446	-0.250789	0.0827764	-0.0319642	-0.228468
YDL184C	RPL41A	-0.453585	-0.596168	-0.429292	-0.149316	0.0285196	-0.218374	-0.239541	-0.268535	0.025244	0.0194837	-0.228156
YLR381W	CTF3	0.000339135	-0.417297	-0.419231	0.0155458	-0.168681	-0.137274	-0.236385	-0.401984	-0.251874	-0.260148	-0.227699
YLR422W		-0.0644728	-0.0504536	-0.113659	-0.151379	-0.197025	-0.088291	-0.448986	-0.289624	-0.387574	-0.483228	-0.227469
YOR233W	KIN4	-0.527171	0.09664	0.0319369	-0.147003	-0.129567	-0.188275	-0.311153	-0.100637	-0.539482	-0.459185	-0.22739
YNL208W		-0.544722	-0.0228496	-0.600169	0.0280112	-0.0590295	-0.164586	X	X	X	X	-0.227224
YBR099C		0.167707	-0.303547	-0.0364454	-0.119461	-0.170452	-0.278171	-0.346662	-0.4512	-0.438522	-0.293459	-0.227021
YBL048W		-0.498637		-0.18492		-0.0370649		-0.362825	-0.294209	-0.17387	-0.0316763	-0.226172
YBR246W		-0.693094	-0.369048	0.801802	-0.79703	-0.647297	-0.753329	0.0677073	-0.145249	0.12151	0.155838	-0.225819
YDR225W	HTA1		0.0345169		-0.140915		-0.0546126		-0.599159		-0.362618	-0.224558
YJR037W		-0.379357	-0.577852	0.361027	-0.0500085	-0.686388	-0.138521	-0.352772	-0.185204	-0.162294	-0.0704166	-0.224179
YLR207W	HRD3	-0.149089	0.075486	-0.371329	-0.132987	-0.352683	-0.110655	-0.3725	-0.22578	-0.44576	-0.15583	-0.224113
YMR140W	SIP5	0.0762321	-0.280575	0.0542237	-0.295711	-0.0842745	-0.510285	-0.282995	-0.279776	-0.250184	-0.385442	-0.223879
YBR280C						-0.334634			-0.948052	0.437514	-0.0479739	-0.223287
YDR508C	GNP1	-0.3954	-0.802568	-0.455323	0.511743	-0.226143	0.104216	-0.629553	-0.378721	-0.190525	0.241024	-0.222125
YNL082W	PMS1	0.527253	-0.810392	-0.726282	1.92658	-1.01759	-0.323675	-0.339245	-0.27289	-0.536227	-0.648377	-0.222085
YLR456W		-0.964683	0.179531	-0.544167	0.225909	-0.223092	-0.112072	-0.110998	-0.1915	-0.127573	-0.351864	-0.222051
YER068W	MOT2									-0.221836		-0.221836
YDL187C		-0.801734	-0.357511	0.176085	0.11182	-0.0478673	-0.278533	-0.39472	-0.278316	-0.173588	-0.173265	-0.221763
YBL052C	SAS3	0.124168	-0.0980264	-0.39208	-0.065202	-0.248601	-0.00571183	-0.613428	-0.409641	-0.521133	0.0124825	-0.221717
YAL031C	GIP4	0.0164493	X	-0.460686	X	-0.307619	X	-0.0424713	X	-0.311917	X	-0.221249
YDR077W	SED1	-2.08388	-0.680818	0.397792	0.199214	-0.330645	-0.20957	0.00216092	-0.0310352	0.366432	0.161554	-0.220879
YJR094C	IME1	-0.426265	-0.2371	-0.428901	0.24632	-0.513966	-0.154667	-0.153225	-0.242651	-0.0631804	-0.232708	-0.220634
YJL207C	LAA1	0.0175493	-0.281244	0.00488788	-0.0828893	-0.300264	-0.159383	-0.446073	-0.44023	-0.21372	-0.302774	-0.220414
YNR027W	BUD17		-0.172483	-0.0304702	-0.414698	-0.61995	-0.139212	-0.319633	-0.154737	-0.052658	-0.0798345	-0.220408
YKL139W	CTK1	-0.586198	0	-0.898698	0	-0.324217	0.487149					-0.220327
YPL265W	DIP5	-0.799606	-0.0474822	-0.156733	0.0958694	-0.309423	-0.193293	-0.468493	-0.399702	0.27515	-0.199311	-0.220302
YER143W	DDI1	-0.182205	-0.528218	0.0615746	-0.482826	-0.154261	-0.423808	-0.189915	-0.327089	0.143757	-0.113012	-0.2196
YFR021W	ATG18	-0.0586976	0.0657982	-0.0869168	-0.362471	-0.130079	-0.232154	-0.384713	-0.387162	-0.347324	-0.270368	-0.219409
YBR272C	HSM3		-0.152253		0.114736		-0.843048		-0.15292		-0.056252	-0.217947
YBL017C	PEP1	-1.20599	-0.175454	0.0497407	0.142853	-0.57326	-0.0983416	0.163213	-0.350825	0.092197	-0.218964	-0.217483
YOR269W	PAC1	-1.04843	-0.343569	0.346903	-0.220009	0.116536	-0.0308642	-0.169767	-0.940344	-0.209921	0.332363	-0.216711
YDR425W	SNX41	-0.246979	-0.81452	0.487871	-0.689803	-0.0676957	-0.939801	-0.0147492	-0.0461318	0.0835289	0.0812539	-0.216703
YGR188C	BUB1	0.158817	0.091831	0.248486	0.0797264	-0.376938	-0.384506	-0.544187	-0.509841	-0.550148	-0.377658	-0.216442
YGR042W		-0.41595	-0.0347079	-0.19109	-0.0844589	-0.167022	-0.232169	-0.253038	-0.313893	-0.160723	-0.31044	-0.216349
YGR108W	CLB1	-0.207127		-0.113551		-0.198252	-0.0123766	-0.504798		-0.477059	0.00417784	-0.21557
YLR041W		-0.187822	-0.531845	-0.294583	-0.385314	0.0676899	-0.014749	-0.382513	-0.25924	-0.173481	0.00669302	-0.215516
YJR038C		-0.768428	-0.163869	-0.0610947	-0.405057	0.0841142	0.226921	-0.423958	-0.28373	-0.107236	-0.251267	-0.215361
YPR053C			-0.163157		0.0232094		-0.216528		-0.400581		-0.317205	-0.214852
YMR316C-A		-1.05437	0.265418	-0.315529	-0.343805	0.511466	-0.00410796	-1.21804	-0.0346344	0.066959	-0.0212653	-0.214791
YKR017C		-2.46552	0.436927		0.257182		0.208203		0.139592		0.135243	-0.214729
YMR295C		-2.16048	0.19394	-0.925593	0.149965	-0.156952	0.0536739		0.274449	0.60414	0.0372373	-0.214403
YMR219W	ESC1	-0.961076	-0.0203329	0.391158	0.0257868	-0.37076	-0.215172	-0.335597	-0.197669	-0.180198	-0.276474	-0.214033
YNR013C	PHO91	-0.456726	-0.311298	-0.328946	-0.0851051	-0.203658	-0.161818	-0.0814201	-0.206697	-0.110256	-0.190311	-0.213623
YER088C	DOT6	-0.191604	-0.324097	0.0549084	-0.619415	0.0154587	-0.439687	-0.244786	-0.19899	-0.0491253	-0.138513	-0.213585
YPR160W	GPH1	0.0110001	0.551602	-0.043167	-0.29634	-0.199148	0.0560453	-0.3983	-0.380166	-0.657226	-0.779122	-0.213482
YOR042W	CUE5	-0.843026	0.180392	-0.331999	-0.484255	-0.136554	-0.0552201	-0.221116	-0.0871152	-0.126167	-0.0160631	-0.212112
YKL063C		-0.192419	-0.15191	-0.23785	0.231394	-0.212079	-0.0351698	-0.417495	-0.390503	-0.428164	-0.285081	-0.211928
YKL157W	APE2	-0.0155838	0.22815		-0.10394	-0.74159	-0.37103	-0.176226	-0.134566	-0.349261	-0.241376	-0.211714
YDL124W		-0.394725	-0.679304	-0.417373	0.420553	-0.215649	-0.230529	-0.431697	-0.146515	-0.0702802	0.0486038	-0.211691
YCR023C		-0.296577	-0.264309	-0.147552	-0.233454	-0.415681	-0.127624	-0.230644	-0.238555	-0.0901604	-0.0615667	-0.210612
YNL230C	ELA1	0.0258087	0.217956	0.169012	-0.462954	-0.220335	-0.486094	-0.369737	-0.395196	-0.281129	-0.302797	-0.210547
YDR467C			-0.0581014		-0.487959		-0.0831386					-0.209733
YDR026C		-0.0761484	-0.501675	-0.906676	0.196667	-0.331352	-0.386864	-0.0574344	-0.0491052	-0.0657912	0.0811572	-0.209722
YBR159W			-0.385981		-0.323413		0.0996152		-0.325055		-0.112423	-0.209451
YPL250C	ICY2	-0.541733	-0.749865	-0.130602	0.315401	-0.551351	0.0482516			0.1449		-0.209286
YPR040W	TIP41		0.235575	0.0628253	-0.366101	-0.327225	-0.073609	-0.368744	-0.578227	-0.188548	-0.278816	-0.209208
YOR090C	PTC5	-0.670999	-0.531096	-0.130348	0.366857	-0.307499	-0.27284	-0.257782	-0.21382	-0.170212	0.0960487	-0.209169
YBR016W		0.299559	-0.70266	-0.0813269	-1.23852	-0.0407185	-0.195941	0.158232		0.128444		-0.209117
YPL115C	BEM3	-0.354962	-0.470518	0.0622133	0.034206	-0.311438	-0.242104	0.0266253	-0.037794	-0.347331	-0.443323	-0.208443
YGR268C	HUA1	0.337451	-0.391916	-0.0408989	-0.281638	-0.255359	-0.264378	-0.44695	-0.40977	-0.0814155	-0.247419	-0.208229
YOR021C		-0.454831	0.162503	-0.380946	-0.11457	-0.338731	-0.582347	0.0804281	-0.204625	-0.0146837	-0.23291	-0.208071
YHL028W	WSC4	-0.482179	0.0351317	-0.580013	0.24465	-0.403721	0.0160166	-0.308444	-0.0718011	-0.278201	-0.248995	-0.207755
YIL145C	PAN6	-2.76554	0.110035	-0.182997	0.548438	0.817993	0.0745056		-0.232743		-0.0304944	-0.207601
YKR036C	CAF4	-0.635577	-0.252924	0.458748	-0.782054	-0.368182	-0.210028	-0.0917236	-0.102741	-0.123657	0.0327515	-0.207539
YGL216W	KIP3	-0.063082		0.298542		0.289827	-1.25689	-0.246746		-0.263327		-0.206947
YAL007C	ERP2		X		X		X	-0.250776	X	-0.161674	X	-0.206225
YOR038C	HIR2	1.01154	-0.2834		-0.531154	-0.0851871	-0.579186		-0.489421		-0.484235	-0.205864
YHR125W		-0.20316		0.187385	-0.76908	-0.26621	-0.10835	-0.293844	-0.24657	-0.203942	0.0538606	-0.205546
YIL102C		-0.0144873	-0.109274	-0.235445	-0.374229	-0.0716452	-0.287589	-0.170062	-0.239965	-0.296956	-0.253686	-0.205334
YPL091W	GLR1	-1.11094		-0.252282		0.0570324		0.143483		0.138258		-0.204889
YPL170W	DAP1	-0.0276722		-0.13864		-0.0171129	-0.767912	-0.234376		-0.0427095		-0.204737
YNL205C		-0.229645	-0.337709	-0.612335	0.198279	-0.245149	-0.615667	-0.13293	-0.139009	-0.0128917	0.0835853	-0.204347
YAL043C-A		-0.909474	X	-0.237213	X	0.210174	X	-0.149701	X	0.0651604	X	-0.204211
YLR420W	URA4	-0.0282072		-0.113839		-0.378569		-0.199162		-0.300887		-0.204133
YNL329C	PEX6		0.673183	-2.60563	0.547408		0.0762557		0.0793553		0.00684208	-0.203765
YHR093W	AHT1	-0.178945	-0.310507	-0.25022	-0.376352	-0.232852	-0.199818	-0.145134		0.0652352		-0.203574
YGL249W	ZIP2	-0.54157	0.366712	-0.0517352	-0.388519	-0.60285	-0.138744	-0.0888011	-0.197701	-0.126685	-0.261989	-0.203188
YOR052C		-0.367856	-0.121248	-0.194243	0.318984	-0.169598	-0.195412	-0.113741	-0.322728	-0.363868	-0.499093	-0.20288
YHR179W	OYE2	0.0509659	-0.234158	0.19021	0.162702	-0.199519	-0.342352	-0.444061	-0.338858	-0.459343	-0.413865	-0.202828
YJL149W		-0.0887465	0.0283681	-0.0963153	0.289262	-0.163527	-0.281085	-0.49985	-0.361687	-0.454561	-0.397797	-0.202594
YDR033W	MRH1	0.140052		-0.547039		-0.558534		-0.146596		0.100219		-0.20238
YOR101W	RAS1	0.101158	-0.556626	0.284301	-0.285732	-0.434076	-0.127889	-0.404767	-0.258657	-0.269623	-0.0709117	-0.202282
YOL048C			-0.699624	-0.0774259	-0.306145	-1.24429	-0.139308	0.0221849	-0.00464375	0.317903	0.313445	-0.201989
YOR193W	PEX27	-0.141716	-0.250273	-0.37582	0.244653	-0.404224	-0.163415	-0.276995	-0.1182	-0.279251	-0.246873	-0.201211
YGR063C	SPT4	0.368642		-0.695453		0.434094		-0.345127		-0.7679		-0.201149
YKL020C	SPT23		-0.377597		0.449519	-1.52579	-0.114441		0.123538		0.239576	-0.200866
YDL216C	RRI1		-0.333217		-0.238328		-0.154501		-0.190607		-0.0854794	-0.200426
YMR029C	FAR8	0.108032	X	-0.198323	X	-0.425363	X	-0.267598	X	-0.218515	X	-0.200353
YMR056C	AAC1	-0.141292	-0.254477	-0.461154	0.262721	-0.393033	0.0672349	-0.414689	-0.245342	-0.131773	-0.290114	-0.200192
YGL004C	RPN14	-0.368789	-0.699889	-0.431937	-0.0748783	-0.289299	0.0740244	-0.136964	0.0278745	-0.101631	0.000730394	-0.200076
YKL002W	DID4	-0.030734	0.279753	0.0944678	-1.35819	-0.371696	0.628395	-0.523316		-0.790205	0.273895	-0.199736
YPL092W	SSU1	-0.181312	-0.0881743	-0.169218	-0.158806	-0.292965	-0.225801	-0.153054	-0.299886	-0.197724	-0.226028	-0.199297
YOR240W		-0.0853796	-0.145559	-0.185853	-0.133428	0.121754	-0.289316	-0.304462	-0.305197	-0.297186	-0.365885	-0.199051
YIR034C	LYS1	-0.72931		0.221438		-0.307171	-1.3567	-0.0721979	0.271041	0.0821287	0.299922	-0.198856
YFR023W	PES4	0.158817	-0.374835	-0.453506	0.0246963	-0.25291	-0.207433	-0.354425	-0.218014	-0.13627	-0.172111	-0.198599
YDR453C	TSA2		-0.594225		-0.42932		-0.259648		0.076867		0.217415	-0.197782
YLR187W	SKG3	-0.162548	-0.0196605	-0.448583	0.0203947	-0.110305	-0.0184267	-0.295154	-0.292113	-0.361981	-0.286784	-0.197516
YJL007C		-0.305528	-0.224496	-0.309174	0.0663654	-0.508772	-0.111257	-0.127683	-0.335269	-0.103231	-0.0125937	-0.197164
YOR184W	SER1	-0.575034		-0.367424	-0.187204	-0.0652032	-0.33914	-0.276803	-0.120058	0.161866	-0.00189013	-0.196766
YHR025W	THR1	-0.269019	-0.0202288	0.843901	-0.264226	-0.694831	-0.240582	-0.503755	-0.341818	-0.294684	-0.181301	-0.196654
YPL048W	CAM1	0.0591598	-0.834582		-0.399598	-0.190065	-0.0732208		0.0573044		0.00633992	-0.19638
YOR172W	YRM1	-0.145634	-0.249993	-0.19202	-0.208308	-0.270633	-0.164767	-0.306914	-0.225197	-0.0752144	-0.122682	-0.196136
YPL183C		0.525833	-0.484993	-0.375924	-0.161719	-0.213947	-0.343749	-0.179452	-0.251194	-0.274654	-0.201368	-0.196117
YLR023C	IZH3	0.0516771	-0.166306	-0.365014		-0.432767	-0.584234	0.0222983		0.104221		-0.195732
YNL269W	BSC4	0.0406943	-0.305929	-0.135982	-0.20486	-0.280964	0.0687641	-0.273775	-0.370073	-0.233626	-0.260063	-0.195581
YLR251W	SYM1								-0.354158		-0.0357843	-0.194971
YNL242W	ATG2	-0.612594	-0.545114	-0.435944	0.104903	-0.108116	-0.129702	-0.0872364	-0.0993854	0.102483	-0.136902	-0.194761
YAL015C	NTG1	-0.422727	X	0.11574	X	-0.307459	X	-0.217983	X	-0.141332	X	-0.194752
YHR033W		-0.167414	-0.0977626	-0.430201	-0.0450744	0.120801	-0.158848	-0.408066	-0.395249	-0.21661	-0.146025	-0.194445
YNL253W	TEX1	-0.0764066	-0.115044	-0.0769076	-0.142984	-0.0345749	-0.213968	-0.351138	-0.463533	-0.175788	-0.287714	-0.193806
YEL053C	MAK10	-0.218589	-0.00669384	-0.602142	0.00523637	0.0413808	-0.239593	-0.225815	-0.103277	-0.23271	-0.355751	-0.193796
YJR140C	HIR3	0.767821	-0.223912	0.143903	-0.313137	-0.130251	-0.133424	-0.495875	-0.633507	-0.373986	-0.543507	-0.193588
YDL211C		-0.01353		-0.364018		-0.170855		-0.171927		-0.247404		-0.193547
YGL255W	ZRT1		-0.137667	-0.383098	-0.0784513	-0.353217	-0.00183698		-0.266548		-0.13312	-0.19342
YJL201W	ECM25	0.0647441	-0.380721	-0.203698	-0.339572	-0.0993645	-0.051584	-0.257006	-0.225931	-0.259136	-0.172088	-0.192436
YDR159W	SAC3	1.25337		-1.41233		-0.0582684				-0.552119		-0.192336
YGR166W	KRE11		-0.15335		-0.835525		0.20072		0.0185386		-0.190943	-0.192112
YJL135W		-0.311935	-0.121882	0.0889214	-0.221627	-0.258399	-0.277101	-0.158693	-0.225019	-0.207555	-0.223916	-0.19172
YMR109W	MYO5	-0.57704	0.147686	-0.246367	-0.414004	-0.596437	-0.43556	0.214224	-0.152595	0.0791179	0.0644764	-0.19165
YLR319C	BUD6	-0.699467	0.10603	-0.0452292	-0.246559	0.115696	0.231799	-0.132187	-0.261536	-0.547071	-0.434161	-0.191268
YKL130C	SHE2	0.406313	-0.18187	-0.170763	-0.148174	-0.555597	0.114747	-0.396634	-0.456669	-0.225622	-0.295244	-0.190951
YPR011C		-1.3622	0.0651975	-0.583019	-0.211269	0.139291	-0.359325	0.0890723	-0.145801	0.370275	0.0895313	-0.190825
YHR081W	LRP1		0.478029	0.113024	-0.16096	-0.0669555	-0.196806		-0.728412		-0.768628	-0.190101
YBR275C	RIF1	-0.0131218	0.0271582	-0.240464	-0.0208711	-0.326918	-0.625378	-0.125867	-0.330068	-0.162135	-0.0684905	-0.188615
YKR077W		0.802078	-0.473842	0.263324	-0.241707	-0.467855	-0.463394	-0.242763	-0.40969	-0.287013	-0.358167	-0.187903
YGR008C	STF2	-0.253412		-0.0572994		-0.384394		-0.160245		-0.083009		-0.187672
YDR233C	RTN1	0.201327		0.245902		-0.0870185	-0.223504	-0.291923	-0.598024	-0.106894	-0.63819	-0.187291
YOR267C	HRK1	-0.00877731	-0.114491	-0.66303	-0.000576295	-0.638591	-0.261561	-0.0904114	0.15079	-0.202312	-0.041885	-0.187085
YER185W		0.0603863	-0.244085	0.0936702	-0.338929	-0.289353	-0.246551	-0.203661	-0.285534	-0.191526	-0.224314	-0.18699
YFR009W	GCN20	-0.329682	-0.266398	-0.013088	-0.254826	-0.102627	-0.324257	-0.288297	-0.0989664	-0.0780394	-0.110376	-0.186656
YGL026C	TRP5	0.321735	-0.589714	-0.10226	-0.751957	0.164352	-0.374591	-0.0395664		-0.116753		-0.186094
YFL033C	RIM15	0.0153939	-0.167998	0.0239734	-0.247725	-0.0625704	-0.245907	-0.494629	-0.0376019	-0.400186	-0.239441	-0.185669
YBL082C	ALG3	-0.322633		-0.312291		-0.138472		-0.228209	0.138655	-0.429432	-0.00642342	-0.185544
YIL130W	ASG1	-1.06325	-0.0400242	0.135115	0.553414	-0.417861	-0.149242	-0.320443	-0.312332	-0.0532063	-0.18563	-0.185345
YOR300W		-0.127782	-0.0553613	0.0423735	-0.0659442	-0.188764	-0.174367	-0.37122	-0.365769	-0.363223	-0.179905	-0.184996
YPL253C	VIK1	-0.449341	-0.102493	0.0528899	-0.231268	-0.1295	-0.0120253	-0.267825	-0.484549	-0.188009	-0.037011	-0.184913
YMR307W	GAS1			0.455106		-0.0674141	-0.0909137	-0.185285		-0.363198	-0.8576	-0.184884
YEL043W		-1.06749	0.446459	-0.269915	-0.173738	0.039381	0.0476599	-0.688878	0.0847694	-0.538632	0.272482	-0.18479
YDR290W		-0.0997508	0.085392	0.221989	-0.663716	-0.901438	2.50772	-1.38033		-1.24592		-0.184507
YOR214C			0.26638	-1.10786	0.000726594	-0.480943	-0.0623397		0.0159986	0.0654169	-0.166703	-0.183665
YJR084W	CSN12	-0.0203024	-0.329799	-0.602986	-0.129497	-0.0340919	-0.300066	-0.010367	-0.137389	-0.0608987	-0.207585	-0.183298
YML104C	MDM1	-0.0128644	-0.112043	-0.201807	-0.375289	-0.32239	-0.384655	-0.0682739	-0.128772	-0.0452426	-0.181552	-0.183289
YPL123C	RNY1	-0.625719	0.0300531	-0.112361	-0.312804	-0.134641	-0.177261	-0.150964	-0.0394677	-0.0586192	-0.249493	-0.183128
YGR092W	DBF2										-0.182876	-0.182876
YEL056W	HAT2	-0.0751448	0.0328773	0.203282	-0.138016	-0.598273	-0.270153	-0.496328	-0.145261	-0.296893	-0.0433595	-0.182727
YJL208C	NUC1	-0.467706	-0.0253628	-0.158371	0.11433	-0.0067776	-0.0909857	-0.583812	-0.188459	-0.202911	-0.214485	-0.182454
YDL238C	GUD1		0.180593		-0.111731		0.176306	-0.442676	-0.362432	-0.437402	-0.279353	-0.182385
YPL273W	SAM4		-0.117475		-0.130467		-0.00804679		-0.405777		-0.24715	-0.181783
YBR149W	ARA1	-0.651921	-0.383819		0.234557		-0.183151		-0.257673	0.178011	-0.207465	-0.181637
YDL051W	LHP1	0.403988	-0.492643	-0.0140133	0.0945066	-0.0206883	-0.237915	-0.462643	-0.458877	-0.320033	-0.307545	-0.181586
YEL004W	YEA4	-0.486779	-0.637613	0.286234	-0.481445	-0.272944	-0.193171	-0.126154	-0.0369087	0.00856741	0.125033	-0.181518
YOR239W	ABP140	-0.582024	0.29534	-0.340519	-0.17689	-0.128478	-0.203761	-0.189655	-0.0575079	-0.268672	-0.162217	-0.181438
YDR158W	HOM2	-0.973792		-0.222188		0.190898		-0.0125512		0.11237		-0.181053
YDR253C	MET32	-0.424728	-0.224847	-0.433617	0.0360087	-0.484813	-0.0154664	-0.118585	-0.306345	0.332074	-0.168145	-0.180846
YDR439W	LRS4	-0.407217	0.189788	-0.927171	-0.0299506	-0.387308	0.164396	-0.202241	0.0456981	-0.368221	0.123075	-0.179915
YOL152W	FRE7	0.267812	-0.40687	-0.214682	0.217312	-0.333745	-0.208066	-0.245882	-0.282375	-0.315471	-0.27406	-0.179603
YDR383C	NKP1	-0.0824726	-0.123246	-0.144377	-0.239854	-0.31937	-0.0671023	-0.148211	-0.276622	-0.220251	-0.168119	-0.178963
YOR129C		-0.939885	-0.382967	-0.0329366	0.203045	0.0491018	-0.262729	-0.230777	-0.234534	0.135339	-0.0904747	-0.178682
YHR209W		-0.269469	0.0607018	-0.457599	-0.178152	-0.303164	-0.100425	-0.173311	-0.0853036	-0.178339	-0.1011	-0.178616
YBL091C	MAP2	0.0434353	-0.833304	-0.295875	-0.0036338	-0.393617	-0.170055	0.156976	-0.196094	-0.107062	0.02763	-0.17716
YKL008C	LAC1	-0.306654	-0.198916	-0.552193	-0.0877611	-0.152613	-0.120026	-0.167147	-0.0374376	-0.325553	0.188083	-0.176022
YCL009C	ILV6	0.115285		0.346302		-0.176001		-0.474477	-0.395276	-0.322704	-0.323495	-0.175767
YER162C	RAD4	-0.215095	0.209495	-0.220517	0.334095	-0.702524	-0.480045	-0.244857	-0.165329	-0.057903	-0.213939	-0.175662
YOR152C		-0.318178	0.0935002	-0.650408	-0.0620569	-0.562362	-0.018658	-0.0194328	-0.132908	-0.0778505	-0.00467385	-0.175303
YHR129C	ARP1	-0.205049	-0.169411	-0.425077	-0.199669	-0.18817	-0.266117	-0.184497	-0.144413	0.0477854	-0.0149928	-0.174961
YDR522C	SPS2	-0.0393737	-0.284321	0.131782	-0.337139	-0.230339	0.0711571	-0.362999	-0.255698	-0.318388	-0.117867	-0.174319
YDL189W	RBS1	-0.567384	-0.277339	-0.773487	-0.0586111	-0.212213	-0.175214	0.0438474	0.140075	-0.0515445	0.190898	-0.174097
YPR064W			-0.278571		0.266587		-0.384157				-0.299513	-0.173914
YGL235W		0.351669	-0.54042	0.201701	-0.380117	-0.23144	-0.144178	-0.212972	-0.49717	-0.0968891	-0.186952	-0.173677
YFR013W	IOC3	-0.0464816	-0.635766	-0.293253	-0.0036075	-0.294578	-0.349708	-0.0055829	0.0335379	-0.289314	0.152837	-0.173192
YAL060W	BDH1	4.78768e-05	X	-0.270505	X	-0.283631	X	-0.228989	X	-0.0826706	X	-0.17315
YKR023W		-0.2616	-0.39862	-0.533893	-0.263357	0.0544701	-0.102058	-0.0494918	-0.143134	-0.0238589	-0.00406268	-0.172561
YLR135W	SLX4	-0.234107	0.360252	0.226377	0.225777	-0.0399135	-0.0953923	-0.581841	-0.607553	-0.495139	-0.482002	-0.172354
YJR145C	RPS4A	0.3522		-0.303575		0.182119		-0.427629		-0.659045		-0.171186
YKL120W	OAC1	-0.768717	0.838904	-0.778023	-0.235733	-0.368147	-0.081844	-0.290175	-0.12325	-0.0385264	0.139039	-0.170647
YDR277C	MTH1	0.197823	-0.663908	-0.00889067	-0.131356	-0.271489	-0.179936	-0.159865	-0.275983	-0.158921	-0.0532078	-0.170573
YNL034W		0.371882	0.224765	-0.350709	-0.0171391	-0.381729	-0.154442	-0.321815	-0.389827	-0.40914	-0.275768	-0.170392
YMR017W	SPO20	-0.459737	X	0.126067	X	-0.713884	X	0.144203	X	0.0546161	X	-0.169747
YLR224W		-0.467166	0.15132	0.0125432	-0.167689	-0.03557	-0.355627	-0.211926	-0.198959	-0.294036	-0.130358	-0.169747
YDR312W	SSF2	-0.112394	-0.348534	-0.360924	-0.0220976	-0.0327058	-0.151054	-0.18154	-0.170695	-0.15445	-0.162098	-0.169649
YHR082C	KSP1	-0.807698	-0.001637	-0.0301379	0.0813249	-0.264505	-0.0941552	-0.452438	0.0422779	-0.375777	0.208203	-0.169454
YNL153C	GIM3	-0.318145	0.0101176	-0.297537	0.553384	-0.398196	-0.564863	X	X	X	X	-0.169207
YKL044W		-0.77568		0.000750636		-0.0698148		-0.00518363		0.00569156		-0.168847
YDL134C-A			-0.330172		-0.19935		-0.0374258		-0.15705		-0.116769	-0.168153
YOR363C	PIP2		-0.563396		-0.10489		-0.0274754		-0.188519		0.0459944	-0.167657
YGR023W	MTL1	-0.458726		0.164949		-0.125842		-0.290468		-0.127463		-0.16751
YNL089C		-0.547264	-0.303492	-0.218828	-0.246425	-0.156962	-0.231595	-0.196717	-0.0852579	0.133722	0.183415	-0.16694
YJR053W	BFA1	0.253684	-0.284317	-0.183824	-0.333285	0.0139077	-0.289289	-0.275842	-0.264439	-0.0832603	-0.219131	-0.16658
YGL013C	PDR1		-0.277652	0.303436	-0.236268	0.254249	0.000734409	-0.228515	-0.438828	-0.353732	-0.522253	-0.166537
YHR123W	EPT1	-0.0375206		-0.187313		-0.437763		-0.200717		0.0307779		-0.166507
YIL001W		0.0788829	-0.249199	-0.487826	-0.00811138	-0.132634	-0.242367	-0.227983	-0.197642	-0.114916	-0.0802903	-0.166208
YIL015W	BAR1		-0.065864		-0.0077853		-0.267809		-0.271095		-0.21398	-0.165307
YHR114W	BZZ1	0.0103355	-0.438194	-0.25051	0.0709114	-0.168897	-0.343465	-0.253701	-0.281599	0.0610954	-0.0567257	-0.165075
YMR138W	CIN4	-0.741212	0.0927713	0.000780761	-0.238233	-0.552802	-0.204335	-0.0644903	-0.0526517	0.023115	0.0888258	-0.164823
YBR294W	SUL1	-0.293969	0.22132	-0.345082	0.0545164	-0.266573	-0.00962547	-0.236683	-0.28322	-0.23391	-0.252258	-0.164548
YAL037W		-0.18803	X	-0.216077	X	-0.128384	X	-0.108903	X	-0.180373	X	-0.164353
YCR008W	SAT4	-0.304523	-0.324007	0.0079786	-0.327643	-0.137854	-0.371973	-0.262876	-0.0260215	0.18634	-0.0823459	-0.164292
YDR336W		-0.0142401	-0.385828	-0.457628	-0.354802	-0.490777	0.176735	0.127348	-0.242059	0.264296	-0.261188	-0.163814
YOL036W		-0.533386	-0.569231	-0.113696	-0.0671107	-0.0601891	-0.00666816	-0.114695	-0.0635461	-0.098018	-0.00880291	-0.163534
YPR013C		0.0429487	-0.585341	-0.135893	-0.43777	0.154246	-0.328832	-0.11992	-0.181462	-0.00524699	-0.0361282	-0.16334
YDR408C	ADE8		0.346706		-0.31389	-1.97925	0.386871		0.240804		0.340534	-0.163038
YGL156W	AMS1	-0.61045	-0.189293	-0.00523197	-0.107303	-0.0759594	-0.0787898	-0.176512	-0.194027	-0.101461	-0.090294	-0.162932
YBL029W		0.106221	-0.198184	-0.696839	-0.16169	-0.145679	-0.0264635	-0.143934	-0.159725	-0.121656	-0.0729468	-0.16209
YPL164C	MLH3	-0.46717	-0.105712	-0.165094	-0.237956	-0.263771	-0.297771	0.137776	0.0277888	-0.150403	-0.0980301	-0.162034
YDR036C	EHD3	-0.161629	-0.0564438	-0.271807	-0.318185	-0.110134	-0.139388	-0.0105967	-0.283564	-0.107743	-0.15975	-0.161924
YNL144C		-0.788692	0.32788	-0.816974	-0.514283	0.742124	-0.375729		-0.1508	0.226414	-0.105325	-0.161709
YDR139C	RUB1	-0.743813	-0.10382	0.592126	-0.547689	-0.370158	-0.0709319	-0.202531	-0.094338	0.0281212	-0.102804	-0.161584
YEL038W	UTR4	-0.0233133		-0.334408		-0.299144		-0.182737		0.0350175		-0.160917
YGR197C	SNG1							-0.0351907	-0.354032	-0.00371514	-0.249413	-0.160588
YLR429W	CRN1								-0.153824		-0.16553	-0.159677
YBR022W	POA1	0.0140458	0.0934152	-0.112515	-0.409957	-0.64138	-0.117214	-0.137409	-0.0682559	-0.153883	-0.0491932	-0.158235
YOL020W	TAT2	0.193119	0.323006	-0.786376	-0.306279	-0.687174	-0.0490404	-0.468291	0.0993686	-0.200075	0.308653	-0.157309
YDR497C	ITR1	0.157869	0.298305	0.216056	-0.390148	-0.321767	-0.111514	-0.357529	-0.515522	-0.321936	-0.218205	-0.156439
YFL003C	MSH4	-0.305713	-0.103232	0.143495	0.278359	-0.187908	-0.426076	-0.17006	-0.953247	-0.0776562	0.243809	-0.155823
YDR534C	FIT1	-0.0389372	-0.190112	-0.190903	-0.192443	-0.323329	-0.0791323	-0.179173	-0.194979	-0.11226	-0.0516829	-0.155295
YGR097W	ASK10	-0.526667		0.0792529		-0.326731		0.0141139		-0.0158498		-0.155176
YJL130C	URA2		-0.193048		-0.212903		0.0468511		-0.264855		-0.147247	-0.15424
YOR186W									-0.42535		0.117334	-0.154008
YJL172W	CPS1	0.183878		-0.0685354		-0.369913		-0.403718		-0.110692		-0.153796
YDL169C	UGX2	0.110751	0.101235	-0.425356	-0.15144	-0.256794	-0.300638	-0.152358	-0.147287	-0.191929	-0.121959	-0.153578
YLR011W	LOT6	0.01976	-0.153073	-0.182047	-0.292724	-0.147936	-0.249997	-0.252151	-0.26204	-0.0070447	-0.00690182	-0.153415
YCL034W	LSB5		-0.264729		0.114247		-0.454113		-0.0669673		-0.093592	-0.153031
YOL116W	MSN1	0.132519	-0.727514	0.124097	-0.132956	-0.34942	-0.405683	-0.108573	0.00903113	0.0671519	-0.135528	-0.152687
YDR018C		-0.290137		0.0219536		-0.308529		-0.14897		-0.031422		-0.151421
YDR248C		-0.253108		0.180666		-0.0552841		-0.58874	-0.255659	-0.107949	0.025956	-0.150588
YBR057C	MUM2	-1.46462	0.0820821	-0.70787	0.226412	-0.0876709	-0.0275162		0.0550199	0.358905	0.211278	-0.150442
YOR093C		0.195178	0.181594	-0.510165	-0.180282	-0.138909	-0.161045	-0.362269	-0.297487	-0.128337	-0.102362	-0.150409
YGL039W		-0.423795	0.126125	-0.25476	-0.149941	-0.292488	-0.27308	0.00711251	-0.0931151	-0.0689982	-0.0777638	-0.15007
YBR145W	ADH5	-0.326629	-0.260659	-0.206542	0.234495	-0.248336	-0.0522478	-0.272104	-0.254568	-0.0380897	-0.0746703	-0.149935
YGL209W	MIG2	-0.0854495	-0.217802	-0.0161035	-0.404605	0.183929	-0.211567	-0.331688	-0.27684	-0.112966	-0.0259113	-0.1499
YOL075C		-0.0901287	0.453656	0.493797	-0.687875	-0.342211	-0.230845	-0.316348	-0.33541	-0.190675	-0.251511	-0.149755
YNL193W		-0.277829	0.00281308	0.188242	-0.450435	-0.100075	-0.049099	-0.28661	-0.174839	-0.169396	-0.178673	-0.14959
YNL328C	MDJ2		0.0471982		0.0210926		-0.266362		-0.227287		-0.322513	-0.149574
YPL087W	YDC1	-0.435355		0.0583654		-0.268868		-0.0485167		-0.0527639		-0.149428
YJL028W			-0.559691		-0.0577038		-0.0743767		0.0184394		-0.0733301	-0.149332
YHR015W	MIP6	-0.698666	-0.113124	-0.535196	0.0563283	-0.305227	0.271682		-0.158439	0.211428	-0.072454	-0.149296
YDR359C	VID21								-0.183057		-0.115429	-0.149243
YMR147W		-0.434026	-0.670331	-0.0200611	0.140982	-0.228314	-0.152102	-0.0599555	0.0188029	-0.163439	0.0762966	-0.149215
YKL040C	NFU1	0.284256	0.213319	-0.953352	-0.281077	-0.302431	-0.171451	-0.0661634	-0.023	-0.0362805	-0.150753	-0.148693
YIL105C	SLM1	0.0194449		-0.265038		-0.185335		-0.448842	-0.260513	-0.201574	0.301715	-0.148592
YBR245C	ISW1	-0.334956	-0.0915566	0.203158	0.240629	-0.54458	-0.166754	-0.197427	-0.268325	-0.258401	-0.0673923	-0.14856
YIL059C		-0.604673	-0.517608	-0.392625	0.277594	0.0128149	-0.0539771	-0.103448	-0.109099	0.0253918	-0.0182979	-0.148393
YGR196C	FYV8	-0.561434	-0.414391	-0.391597	0.00641209	-0.42639	-0.00810932		-0.0300056	0.362814	0.128726	-0.14822
YPL168W		0.022919	-0.387116	-0.243105	-0.108251	-0.274117	0.0407122	-0.257449	-0.183513	-0.0452283	-0.0438612	-0.147901
YOL113W	SKM1	-0.0964523	-0.690202	0.095817	0.261754	-0.421854	-0.254978	-0.251788	-0.118901	0.110272	-0.110419	-0.147675
YOR130C	ORT1		0.272097		0.866413	-1.87642	-0.0604516		-0.0820847		-0.00390922	-0.147392
YDL192W	ARF1	-0.679287		-0.0421217		0.737452				-0.605487		-0.147361
YKL164C	PIR1	-0.655557	-0.361723	-0.12178	-0.0634163	-0.25374	0.252828	-0.183228	-0.101612	-0.010969	0.0267786	-0.147242
YDL023C			0.021761		0.115109	-2.28354	-0.151482	0.259269	0.182346	0.464676	0.214066	-0.147225
YGL194C	HOS2	-0.217117		-0.190617		-0.161469		-0.00313025	0.017233	-0.270951	-0.2018	-0.146836
YDL170W	UGA3	0.00179605	0.106119	-0.315369	-0.238732	-0.191449	-0.082127	-0.281362	-0.0989464	-0.203885	-0.160488	-0.146444
YOR365C		-0.169294	0.444342	-0.202704	-0.260604	-0.19782	0.0821659	-0.297903	-0.317216	-0.243773	-0.299094	-0.14619
YNL277W	MET2	-0.281519	-0.395644	0.0157492	-0.309925	-0.0348496	0.13068	X	X	X	X	-0.145918
YLR297W		-0.983903	0.0446101	-0.891715	-0.101509	0.265307	-0.197839	0.0142138	-0.0233211	0.161793	0.259633	-0.145273
YOR099W	KTR1	-0.295504		0.119256		-0.266033		-0.272319	-0.0592003	-0.408959	0.166538	-0.145175
YIL168W		0.412018	-0.1781	-0.415465	0.185101	-0.0975083	-0.292415	-0.314991	-0.283723	-0.20149	-0.263337	-0.144991
YLL054C		-0.0314387	-0.262718	-0.496192	0.301749	-0.113356	-0.168975	-0.296953	-0.041734	-0.164691	-0.175577	-0.144989
YOL107W		0.0884638	0.0661357	-0.309674	-0.239669	-0.154372	-0.546123	-0.0173337	-0.157873	0.00995859	-0.188191	-0.144868
YGL131C	SNT2	0.164759	-0.325331	-0.419018	0.000788133	-0.072734	0.171303	-0.332619	-0.348161	-0.212697	-0.0675962	-0.144131
YBR259W		0.41539	-0.84215	0.21428	-0.622518	-0.274492	-0.170338	-0.187314	0.145048	-0.36189	0.246222	-0.143776
YBR201W	DER1		-0.271086		0.238722	-0.537816	-0.0503511		-0.215531		-0.0258685	-0.143655
YOL092W		-0.624163	-0.451635	0.0313439	0.166533	-0.485739	-0.204225	0.0233203	0.0356451	0.0754567	0.00254463	-0.143092
YBR113W		-0.226449	-0.421322	0.200561	-0.305679	-0.379655	-0.261968	-0.0845049	-0.239408	0.165088	0.133194	-0.142014
YBR100W		-0.157798	-0.262714	0.290127	-0.218812	-0.19701	-0.138512	-0.09183	-0.23392	-0.181746	-0.22419	-0.14164
YMR201C	RAD14		-0.227458		0.0174856		-0.299591		-0.177673		-0.0201213	-0.141471
YPL257W			0.002126		-0.258314		-0.166271		-0.240884		-0.0429141	-0.141252
YJL027C		-2.60801	0.545585		0.438904	-0.404389	0.243176	0.182699	0.0996648	0.204419	0.0289183	-0.141004
YFR045W		0.171438	0.0899774	-0.268759	0.105801	-0.0609544	-0.247324	-0.327055	-0.304483	-0.346528	-0.220875	-0.140876
YBL053W		-0.086416	-0.637028	0.207933	0.0485956	-0.361868	-0.1805	-0.334564	-0.150808	-0.218316	0.304925	-0.140805
YKL015W	PUT3	-0.0541098	-0.00821424	-0.431377	-0.745284	-0.310604	0.00617625	-0.276441	0.198053	-0.0745006	0.293454	-0.140285
YLR396C	VPS33										-0.140131	-0.140131
YHR008C	SOD2			-0.452976	0.893924	-1.45063	-0.393512	-0.255995	0.118526	0.236301	0.184855	-0.139938
YML013W	SEL1	0.144429	X	-0.480481	X	-0.302077	X	-0.122125	X	0.0611977	X	-0.139811
YCL002C			-0.343391		-0.556006		-0.183825		-0.0995109	0.536367	-0.191718	-0.139681
YHL044W		0.346557	-0.11638	-0.669456		-0.104853	0.38174	-0.380448		-0.434106		-0.139564
YDR265W	PEX10	-0.663866	0.340106	-0.767065	-0.246323	-0.421347	0.158719		-0.00807327	0.43262	-0.079192	-0.13938
YHL010C		-0.0939275		-0.334424		-0.194471		0.0585399		-0.131342		-0.139125
YOR189W	IES4	-0.271109	0.198702	-0.257933	-0.436899	0.0291419	-0.113239	-0.214318		-0.0465575		-0.139027
YKL080W	VMA5									-0.138756		-0.138756
YBL071C		-0.197684	-0.336944	0.332921		-0.413732		-0.125798		-0.090762		-0.138667
YOL160W		-0.649035	-0.296798	0.110811	-0.481679	-0.0310159	-0.0204797	-0.025815	0.181545	-0.00680077	-0.164506	-0.138377
YKR049C	FMP46	-0.832785	0.407968	-0.0370599	0.00715009	-0.306821	0.0402421	-0.334975		-0.0486708		-0.138119
YMR018W		-0.456148	X	-0.0491942	X	-0.236245	X	-0.0508683	X	0.102264	X	-0.138038
YOR134W	BAG7	0.125368	-0.354258	-0.140729	0.119277	-0.349188	0.0637455	-0.206423	-0.246836	-0.0971966	-0.293763	-0.138
YKL030W		0.00528414	-0.0141484	-0.680019	0.329993	-0.171461	-0.231095	-0.182918	-0.232647	-0.111491	-0.088071	-0.137657
YDR326C		-0.11397	0.30264	-0.175668	-0.468622	-0.0967449	-0.276443	-0.204672	-0.00146303	-0.182116	-0.158295	-0.137535
YJL070C		0.332415	-0.232801	0.0973849	0.139108	-0.596457	-0.280153	-0.00268667	-0.366533	-0.17147	-0.293119	-0.137431
YKL162C-A		-0.0934221	0.173191	-0.0346936	-0.850342	-0.304578	-0.326787	-0.101315	-0.147428	0.168248	0.145227	-0.13719
YER044C	ERG28	2.78795	-2.47399	-0.290194		-0.303406	1.62334	-0.767497		-1.10756	-0.559625	-0.136372
YGR224W	AZR1	-1.73712	-0.10657	-0.0214262	0.416473	0.174948	0.0333593	-0.0938402	-0.0277234	-0.0638241	0.0747799	-0.135094
YDL149W	ATG9	-0.425545	-0.171669	0.160138	0.143141	-0.0879726	-0.0569654	-0.175142	-0.29924	-0.204451	-0.231134	-0.134884
YBL010C		-0.442209	-0.150059	-0.424649	0.134339	-0.257828	0.0221278	-0.204413		-0.156308	0.265171	-0.13487
YBL070C		0.309157	-0.147662	-0.313383	-0.279321	-0.128243	-0.220469	-0.356245	-0.0935649	-0.266383	0.151411	-0.13447
YLR231C	BNA5	-0.190894		-0.213052	-0.211642	-0.131221	-0.371251	-0.0966373		-0.221475	0.362115	-0.134257
YNL217W		-1.03752	-0.499847	-0.237637	0.25583	-0.0630037	0.181379	0.0807751	-0.0697879	0.107474	-0.0574844	-0.133982
YDR278C		-0.378265	0.204287	-0.447818	0.35921	-0.136488	-0.214608	-0.282789	-0.339962	0.157438	-0.253283	-0.133228
YOR208W	PTP2	0.0533739	-0.240037	-0.057755	-0.111103	-0.0860697	-0.0995645	-0.149014	-0.272858	-0.195639	-0.173444	-0.133211
YNL057W		-0.61775	-0.236076	0.503726	0.025286	-0.0280595	-0.171416	-0.101576	-0.169873	-0.261188	-0.272115	-0.132904
YDR031W		-0.252088				-0.295217		-0.118066	-0.158105	-0.105211	0.131898	-0.132798
YOR364W		-0.586593	0.0179706	-0.4864	0.118883	-0.251489	0.0431891	-0.0718697	-0.166022	0.0572944	0.00941561	-0.131562
YBL104C		0.313297	0.04399	-0.311522	-0.170061	-0.239336	-0.128643	-0.252793	-0.273027	-0.16851	-0.127391	-0.1314
YER044C-A	MEI4		-0.327365	-0.283587	-0.0961579	-1.22331	0.133155	0.0133995	0.167284	0.368406	0.0716836	-0.130721
YGR258C	RAD2	0.0950708	-0.506055	-0.547302	0.164454	-0.193154	-0.15642	0.0303725	-0.133559	0.0132687	-0.0725917	-0.130592
YER134C		-0.0170538	-0.371962	0.056786	-0.36116	-0.122091	-0.182674	0.0953322	-0.181969	0.0480542	-0.267451	-0.130419
YLR254C	NDL1	0.0931061	-0.172214	-0.449406	-0.100106	-0.312751	-0.133965	-0.080293	-0.0294416	-0.0035282	-0.113332	-0.130193
YAL024C	LTE1	-0.015097	-0.879012	-0.101009	-0.358899	0.136281	-0.0121906	0.0443756	0.065252	-0.0995824	-0.081608	-0.130149
YNL296W		-0.576372	-0.390755	-0.108213	0.569792	0.212218	-0.158991	-0.532958	0.100839	-0.681874	0.267925	-0.129839
YML062C	MFT1	1.01054	X	-0.542274	X	-0.366816	X	-0.300969	X	-0.447085	X	-0.12932
YMR086W		0.149925	-0.0162402	-0.232365	-0.211647	-0.282272	-0.273033	-0.10025	-0.143031	-0.14661	-0.0373823	-0.129291
YDR169C	STB3	-0.188615	-0.142296	-0.278492	0.298716	-0.432616	-0.0793295	-0.176647	-0.231562	-0.0462453	-0.0150538	-0.129214
YOL013C	HRD1	-0.146059	-0.98527	-0.0885679	-0.208748	0.289452	0.0545923	0.0806598		-0.0288384		-0.129098
YER011W	TIR1	-0.460687		-0.540592		-0.390799		-0.11691	0.31799	-0.0226938	0.311543	-0.128878
YNL279W	PRM1		-0.288251	-0.320633	0.246465	-0.17967	-0.405698	-0.00103767		0.0473295		-0.128785
YOL108C	INO4	-0.843757	0.340878	0.181189	-0.0778526	-0.146192	-0.173478	-0.179474	-0.0402325	-0.140904	-0.207736	-0.128756
YNL138W	SRV2										-0.128612	-0.128612
YOL065C	INP54	-0.633829	0.410446	-0.397843	0.00606413	-0.0742696	-0.262878	-0.147137		0.0708615		-0.128573
YMR114C		-0.00134321	-0.161064	-0.0571793	0.382823	-0.353475	-0.363236	-0.231614		-0.242032		-0.12839
YML076C	WAR1		-0.218394		0.162522		-0.359622		-0.26371		0.0400189	-0.127837
YJL182C		-0.270411		-0.00416677		-0.0523		-0.313074	-0.159122	-0.159806	0.0679153	-0.127281
YBL060W		-0.482833		-0.183917		-0.246073		-0.240617	0.289593	-0.201517	0.177231	-0.126876
YGR012W		-0.556979		0.0871446		-0.0364969		-0.0509135		-0.0766064		-0.12677
YBL095W		0.279175		0.241447		-0.337703		-0.331052	-0.222597	-0.373749	-0.140859	-0.126477
YDL131W	LYS21	-0.323929	-0.0954196	-0.103567	-0.0768065	-0.0764974	-0.324712	-0.113576	-0.140326	0.0786499	-0.0882212	-0.126441
YLR128W	DCN1	-0.387398	-0.19586	-0.0806339	-0.0690765	-0.0310609	-0.111022	-0.0453133	-0.108147	-0.0261439	-0.204033	-0.125869
YDR105C	TMS1		0.117609		-0.0115568		-0.222754		-0.221223		-0.286544	-0.124894
YDR384C	ATO3		-0.225238		-0.280257	-1.25196	0.125719		0.208237	0.454152	0.100102	-0.124178
YBR147W		-0.28647	-0.557719	0.0213067	0.189833	-0.0870627	0.0982856	-0.365416	-0.529953	-0.00767391	0.283433	-0.124144
YOR314W		-1.17489	-0.100907	-0.925917	0.47791	0.416642	-0.0753559		-0.0580176	0.394145	-0.0679954	-0.12382
YDR360W	OPI7		-0.0684797		0.181258	-2.32948	0.506003	0.028483	0.191908	0.309271	0.191095	-0.123743
YGL146C		0.153545	-0.32061	-0.412992	-0.218736	-0.0763179	-0.282134	-0.150497	-0.0509535	-0.116642	0.241817	-0.123352
YJR099W	YUH1	0.424716	0.0906767	0.115897	-0.00250466	0.0812659	-0.212668	-0.39129	-0.454988	-0.445806	-0.435645	-0.123035
YPR155C	NCA2	-0.184355	-0.00921369	-0.423915	0.401491	-0.132556	-0.18681	-0.253819	-0.273814	-0.0278969	-0.138851	-0.122974
YER024W	YAT2	-0.44449	-0.644196	0.0789997	0.0539551	-0.36934	0.10135	-0.0603147	-0.0582053	-0.0303611	0.145097	-0.122751
YPL176C	TRE1	-0.262192	-0.363366	0.017499	-0.230753	-0.148661	0.0712493	-0.137178	-0.076917	-0.0477986	-0.0448033	-0.122292
YGL101W			-0.204617		0.271574		0.0704489		-0.537875		-0.210741	-0.122242
YOR182C	RPS30B	0.473808	0.452982	-0.154004	-0.489761	-0.0174518	-0.171989	-0.437467	-0.15645	-0.485383	-0.229585	-0.12153
YOL011W	PLB3	-0.671943	0.0210819	-0.243837	0.262793	0.161532	-0.253463	-0.0190312	-0.188027	-0.0898261	-0.194383	-0.12151
YKR014C	YPT52	-0.152926	-0.000786181	-0.509497	0.492879	-0.365783	-0.239628	-0.159159	-0.0427945	-0.173195	-0.0639142	-0.12148
YMR276W	DSK2	0.207397	0.367111	0.114563	-0.286311	-0.140548	-0.277818	-0.31256	-0.311858	-0.301296	-0.273314	-0.121463
YLR241W		-0.391534	-0.445937	0.086147	0.0211417	0.0909146	0.240246	-0.114793	-0.621067	0.2433	-0.322581	-0.121416
YOR112W		-0.167752	0.0072386	-0.378204	-0.442339	-0.0580364	-0.164219	-0.115267	0.0461013	-0.0684984	0.127846	-0.121313
YDR005C	MAF1	-0.455349	-0.205552	-0.0143669	0.164791	-0.110414	-0.225133	-0.180008	-0.10715	0.135499	-0.213564	-0.121125
YKR100C	SKG1		-0.288604		0.346495		-0.0239756		-0.10249		-0.535461	-0.120807
YER180C	ISC10	-0.152586	-0.220014	-0.323405	-0.134969	-0.154647	0.0662939	-0.217444	-0.00823337	-0.189013	0.126201	-0.120782
YHR105W	YPT35	-0.0553536	-0.199791	-0.152269	-0.308454	-0.0840681	-0.337037	-0.137319	-0.143248	0.195182	0.0172737	-0.120508
YOL131W		0.14579	-0.153629	-0.167464	0.0593615	-0.121388	-0.295829	-0.18283	-0.173827	-0.136565	-0.178685	-0.120507
YOR185C	GSP2	0.0570263	0.0336995	0.326495	-0.261235	-0.240119	-0.162131	-0.253712	-0.159006	-0.18604	-0.351541	-0.119656
YGR010W	NMA2	-0.210149	-0.0787627	0.314653	-0.140435	-0.322152	-0.217335	-0.130241	-0.245835	-0.152717	-0.00655476	-0.118953
YDR214W	AHA1	-0.529345	-0.195744	0.169063	-0.0430187	0.120524	-0.0864843	-0.293796		-0.0921419		-0.118868
YJR111C		-1.89369	-0.0629844	-0.273371	0.292146	0.326879	-0.00181924	0.0205131	-0.11594	0.608593	-0.0875389	-0.118721
YFR047C	BNA6	-0.0371064	0.365804	-0.310806	-0.148021	-0.0282172	0.00480648	-0.287698	-0.240928	-0.286122	-0.217876	-0.118616
YHR210C		-0.0599316	-0.0505117	-0.966303	0.234029	-0.00407992	-0.0267249		-0.0304984		-0.0447831	-0.1186
YDL234C	GYP7		0.205886		-0.264913		-0.332302		-0.0951551		-0.106094	-0.118516
YDR426C		0.169171	0.289327	0.0575761	-0.541378	-0.188391	-0.000936845	-0.290322	-0.171537	-0.239045	-0.269149	-0.118469
YMR255W	GFD1	-0.416389	-0.0646832	-0.601182	-0.16736	0.118765	0.00572338	0.10077	-0.142254	0.00784969	-0.0257754	-0.118454
YNL155W		0.0924799	0.0446163	-0.0529578	-0.0617475	-0.128099	-0.412365	-0.213573	-0.197724	-0.193531	-0.0598926	-0.118279
YGL110C	CUE3		-0.0414835		0.81494		0.12214		-1.23685		-0.248689	-0.117989
YDR321W	ASP1	-0.64519	0.426933	-0.152222	0.223651	-0.00499031	-0.274799	-0.214194	-0.18093	-0.223469	-0.133569	-0.117878
YMR206W		-0.446775	-0.0489805	-0.0642505	-0.10551	-0.116797	-0.117159	-0.116579	-0.150325	0.0230441	-0.0352254	-0.117856
YCR089W	FIG2		-0.0816289		0.267083		-0.215115		-0.531287		-0.0261869	-0.117427
YDL001W	RMD1	-0.206738		0.424553	-0.356978	0.0999449		-0.340182		-0.324651		-0.117342
YOR029W		-0.239677	0.373785	-0.337054	0.193968	-0.289345	-0.11793	-0.169951	-0.176129	-0.178629	-0.230768	-0.117173
YEL012W	UBC8	-0.442114	-0.61495	-0.0210716	-0.304122	-0.263427	-0.111555	0.140799	-0.107915	0.21063	0.342668	-0.117106
YDR222W		-0.401131		0.138332		-0.407599		0.0605338		0.024502		-0.117072
YDR357C			-0.295115		-0.365681	-0.210334	0.0603324		-0.0144542		0.124928	-0.116721
YOR342C		-0.360818	0.162694	-0.294931	0.213989	0.0414569	-0.434233	-0.259852	0.0167205	-0.224986	-0.026672	-0.116663
YOR289W		-0.0107209		-0.0842482	-0.343719	0.177972		-0.0649242	-0.156122	-0.285332	-0.165666	-0.116595
YCR028C	FEN2	0.0111597	-0.118551	0.0210595	-0.0951759	0.0652983	-0.0159237	-0.19699	-0.312564	-0.308761	-0.214003	-0.116445
YBL037W	APL3	-0.842208	-0.407756	-0.290058	-0.257897	0.0611368	0.134571	0.0728242	-0.0510145	0.232756	0.184563	-0.116308
YOR263C		-0.189565	-0.211394	-0.0367357	-0.230332	0.0520007	-0.355786	-0.160617	0.0795253	-0.018185	-0.0881841	-0.115927
YPL263C	KEL3	0.0823941	-0.175149	0.175613	-0.0606419	-0.167873	-0.150297	-0.24747	-0.256099	-0.119051	-0.238284	-0.115686
YAL017W	PSK1	-0.0440609	X	0.11121	X	-0.381695	X	-0.18086	X	-0.0824035	X	-0.115562
YGR043C			-0.430601	-0.477344	0.357346	-0.123872	-0.204601		-0.235769	0.343234	-0.151724	-0.115417
YNL196C		0.188086	0.160821	-0.589764	0.08954	-0.166792	-0.161408	-0.328946	-0.176246	-0.0882539	-0.0795766	-0.115254
YOL035C		-0.866316	0.207351	-0.377321	-0.0118932	-0.0176233	0.111802	-0.130721		0.164015		-0.115088
YGL230C		0.0886124		0.00716241		-0.0513302		-0.353963		-0.265527		-0.115009
YML057W	CMP2	-0.202812	X	-0.346275	X	-0.090947	X	-0.022177	X	0.0872924	X	-0.114984
YDR262W		0.208461	0.216467	-0.180641	-0.203595	0.164249	-0.185216	-0.27318	-0.494588	-0.0681593	-0.330058	-0.114626
YCL028W	RNQ1	0.375096	-0.512878	-0.565652	0.0214088	-0.0926464	-0.307805	-0.115027	0.026845	-0.00154029	0.0304954	-0.11417
YMR137C	PSO2	-0.125068	-0.140865	-0.0988595	-0.324287	-0.265257	-0.129424	0.0780129	0.017368	-0.0785059	-0.0747006	-0.114159
YIR018W	YAP5	-0.0701046	-0.199134	-0.093041	-0.456076	-0.174017	0.102146	-0.0712855	-0.25189	0.0880826	-0.0144254	-0.113975
YOL153C			-0.414434	0.148829	-0.341778	0.146632	-0.271002		-0.000965008		-0.0645162	-0.113891
YHL039W		-0.0759162		-0.120729	0.141232	-0.350361	0.283236	-0.213085	-0.125949	-0.290677	-0.272068	-0.113813
YGL034C		-0.835711		0.339184		-0.115094		0.0960542	-0.101038	-0.0567073	-0.123272	-0.113798
YKL217W	JEN1	0.0448989	-0.162476	0.0694789	-0.0853992	-0.116859	-0.0133942	-0.188539	-0.286229	-0.19173	-0.203924	-0.113417
YDL242W		-0.400507	-0.154394	-0.582011	0.3943	-0.0942362	0.373397	-0.179834	-0.173393	-0.234424	-0.0822466	-0.113335
YER115C	SPR6	0.00240413	-0.832326	0.148156	0.487549	-0.322064	-0.121151	-0.130543	-0.341626	-0.183299	0.160686	-0.113221
YDR143C	SAN1	-0.130661		0.0086659		-0.102872		-0.116365		-0.222638		-0.112774
YGL114W		0.0124048	-0.292429	0.543286	-0.269574	-0.110898	-0.149714	-0.387419	-0.215512	-0.0912676	-0.164898	-0.112602
YLR312C		-0.481882	0.268967	-0.563832	0.139089	-0.572525	0.0129506	-0.0654636	-0.00815185	0.152085	-0.00487205	-0.112363
YEL017C-A	PMP2	0.27657	-0.0663491	-0.327262	-0.0168591	-0.4113	-0.194922		-0.3941	0.292705	-0.168924	-0.112271
YPL135W	ISU1	0.353557		-0.390592		-0.29126		-0.212733		-0.0199084		-0.112187
YDR488C	PAC11	-0.193481	-0.144968	-0.129582	0.289906	-0.503303	-0.100675	-0.280284	0.0279227	-0.266167	0.179672	-0.112096
YDL177C		-0.280949	-0.0210276	0.252722	-0.220311	-0.222031	-0.280412	-0.321378	-0.144467	-0.0234853	0.140756	-0.112058
YNL037C	IDH1	-0.311368	-0.340094	0.306078	0.0372846	-0.0293849	-0.199333	-0.0466788	-0.0079145	-0.190977	-0.33701	-0.11194
YLR380W	CSR1	-0.510226	0.374106	-0.407927	0.321569	-0.721167	-0.269787	-0.0134041	0.177719	-0.0407278	-0.0281807	-0.111803
YOL031C	SIL1	0.0845586	0.148404	0.304051	-0.287377	-0.286795	-0.238782	-0.113562	-0.294177	-0.177606	-0.255741	-0.111703
YPL200W	CSM4	-0.40369		-0.563151		0.0650956		0.115865		0.227829		-0.11161
YHR155W	YSP1	-0.222996	0.245708	-0.482401	-0.407854	-0.556092	-0.0203815	0.0801839	0.00926903	0.183692	0.0585205	-0.111235
YNL219C	ALG9	-0.298806	-0.0539113	-0.510471	0.39622	-0.47246	-0.441929	-0.213943	0.46819	-0.641886	0.663157	-0.110584
YAL027W		-0.139486	X	0.600733	X	-0.544561	X	-0.282245	X	-0.186552	X	-0.110422
YPL041C		0.591635		0.457686		-0.586167		-0.920586		-0.0916241		-0.109811
YDR401W			-0.240739		-0.219023		0.118614		-0.113415		-0.0924647	-0.109405
YNL052W	COX5A		-0.305263		-0.206747	-1.10371	0.530929		0.203456		0.230578	-0.108459
YPL014W		-0.188343	0.335502	0.148854	-0.000877704	-0.462088	-0.127922	-0.290598	-0.264626	-0.151146	-0.08329	-0.108453
YDR535C		0.0424039	-0.185318	0.332041	-0.328475	-0.105381	-0.337484	-0.128187	-0.240112	0.0171457	-0.150192	-0.108356
YOR320C	GNT1	-0.259606	0.692451	-0.507489	-0.377122	-0.119376	0.0650408	-0.125177	-0.187676	-0.182809	-0.0808414	-0.10826
YGL162W	SUT1		-0.38858		0.218979		-0.255577		-0.169386		0.0534604	-0.108221
YGL242C		0.146207	-0.233653	-0.223716	-0.0521207	-0.129208	0.0918797	-0.262916	-0.0533376	-0.167483	-0.195908	-0.108025
YLR209C	PNP1	-0.0957043	-0.334881	0.0635673	-0.534446	0.0589217	-0.137506	0.0616208	-0.123985	-0.165022	0.129993	-0.107744
YNL047C	SLM2	-0.126713	0.0114478	-0.0485286	-0.17848	-0.281158	-0.277316	-0.0362817	-0.0965607	0.0718093	-0.113668	-0.107545
YER092W	IES5	-0.207038	0.133937	-0.65401	0.108181	-0.284849	-0.0303621	-0.107662	-0.114096	0.0345731	0.0462293	-0.10751
YOR192C			-0.791626		0.345944		0.0493248		-0.158297		0.0180518	-0.107321
YFL023W	BUD27		1.34599		-1.19376	-0.231858	0.808125	-0.750608		-0.621734		-0.107308
YBR053C		-0.444516	-0.429446	-0.208698		-0.0617521	-0.357538	-0.000692682	0.14009	0.21937	0.178346	-0.107204
YHR153C	SPO16	-0.580284	0.107871	-0.268445	0.227679	-0.113711	-0.0974032	-0.110196	-0.187171	0.0617279	-0.111504	-0.107144
YGL139W	FLC3	-0.0260784	-0.407728	-0.210892	-0.20086	-0.099903	-0.196845	-0.255898	0.209704	-0.311403	0.429897	-0.107001
YOR380W	RDR1	-0.174392	-0.000350697	-0.406464	0.00463914	0.113547	-0.00426472	-0.117574	-0.221007	-0.139053	-0.122549	-0.106747
YDR287W		-0.457829	-0.0136676	-0.575806	-0.0565653	-0.0196	-0.188329	0.172813	-0.0667904	0.300651	-0.161089	-0.106621
YPL232W	SSO1	-0.660905	-0.189219	0.0520933	-0.0544821	0.183962	0.0251148	-0.267092	-0.162826	0.0410754	-0.033458	-0.106574
YDR234W	LYS4	-0.385604	-0.0867349	-0.481692	-0.158264	-0.361847	-0.261875	-0.00539818	0.071625	0.295257	0.310181	-0.106435
YAL045C			X		X		X	-0.00927589	X	-0.202438	X	-0.105857
YBR221C	PDB1		-0.380239		0.140577	-1.91156	0.257512		0.545651		0.7159	-0.105359
YPL227C	ALG5	-0.417625	0.521083	-0.489763	-0.475658	-0.124817	0.152802	0.0647988	0.111919	-0.228109	-0.167128	-0.10525
YBL066C	SEF1	-0.405108		0.00945356	0.820011	-0.43303		-0.357308		-0.264116		-0.105016
YNL078W	NIS1	-0.216115	-0.275332	0.00425962	0.253196	-0.138193	-0.0519741	-0.181419	-0.14294	-0.134192	-0.166927	-0.104964
YHR156C	LIN1	-0.0230794	-0.214667	0.0380763	-0.226013	-0.320869	-2.0702e-06	-0.142694		0.0511665		-0.10476
YIR033W	MGA2	-0.0236411	-0.218292	0.131028	-0.540082	0.473547	-0.226513	-0.0789355	0.0925017	-0.388497	-0.268573	-0.104746
YHR115C	DMA1	-0.368314	-0.197236	-0.06243	-0.0214779	0.0283879	-0.218633	-0.328081		0.0177222	0.207475	-0.104732
YJL078C	PRY3	-0.235821	0.0933447		-0.267478	-0.286747	-0.0160527		0.164357		-0.183058	-0.104493
YJL144W		-0.0623237		-0.179419		0.145844		-0.257738		-0.167568		-0.104241
YHR096C	HXT5	-0.792283	-0.147053	-0.132926	-0.0382145	-0.0846661	-0.173032	0.158664		0.0623606	0.210112	-0.104115
YDL137W	ARF2		-0.164542		0.031997		-0.139867		-0.295481		0.0486719	-0.103844
YDL233W			-0.112285		-0.0776434		-0.118033	-0.121351	-0.143476	-0.0227841	-0.130085	-0.103665
YGL126W	SCS3	-0.284506	-0.263928	-0.257877	-0.0637236	-0.147031	0.00962237	-0.120302	-0.0379271	0.0940384	0.0351023	-0.103653
YNL104C	LEU4	-0.375454	-0.409085	0.319159	-0.0850169	-0.0658766	-0.0492225	-0.109457	-0.106107	-0.111633	-0.0397392	-0.103243
YDR090C		-0.608697	-0.295491	0.200181	0.0188371	0.0349044	0.137213	-0.120889	-0.23584	-0.0647354	-0.0955841	-0.10301
YDR019C	GCV1	0.351285	-0.553926	-0.225121	-0.582464	-0.00605251	-0.0288964	-0.0882756	-0.00426478	-0.0692042	0.177953	-0.102897
YLR096W	KIN2	-0.0885706	-0.0656181	0.0219763	-0.010774	-0.377874	0.0665692	-0.222856		-0.144195		-0.102668
YLR446W		0.0498574	-0.176283	0.00589307	0.0757222	-0.187474	-0.0706954	-0.391173	-0.115978	-0.317133	0.100667	-0.10266
YLR364W			-1.73387		0.634848		0.157771	-0.129125	0.37787	-0.115688	0.0904729	-0.102531
YML084W		-0.240843	X	0.292485	X	-0.203107	X	-0.204326	X	-0.155572	X	-0.102273
YPL081W	RPS9A		-0.141622		0.507401	-1.91573	0.0981643		0.390597		0.450398	-0.101799
YGL226W			-0.280413		-0.0988601		0.0126158		-0.143597		0.00139813	-0.101771
YAL046C		0.255597	X	-0.218076	X	-0.331139	X	-0.18451	X	-0.0295937	X	-0.101544
YGL244W	RTF1	-0.362866	-0.0560321	0.351994	-0.842843	-0.722172	1.47882	-0.297544		-0.360155		-0.10135
YPR027C		-0.338488	0.330192	-0.121559	0.467974	-0.256112	-0.162981	-0.27994	-0.254338	-0.239509	-0.155952	-0.101071
YML072C	TCB3	0.0871352	0.360769	-0.332087	0.110959	-0.295257	0.156688	-0.342013	-0.351949	-0.207814	-0.192688	-0.100626
YLR213C	CRR1	-0.755276	-0.615416	0.301087	0.0719807	0.0119699	-0.0421439	-0.113963	0.083051	0.00364167	0.0513645	-0.10037
YIR036C		-0.04218	-0.162681	-0.40152	-0.335431	-0.10486	0.587354	-0.220742	-0.270199	0.00976375	-0.0580855	-0.099858
YLR283W			-0.512961		-0.370253	-0.0603899	-0.312035	0.0672749	0.0200409	0.00650667	0.363518	-0.0997873
YER163C		0.157398	0.24489	-0.585299	-0.362494	-0.427524	-0.131619	-0.170977	-0.0164948	0.242385	0.0540755	-0.0995659
YGR066C		-0.567671	-0.21363	-0.107023	-0.0687173	0.1191	-0.0406416	-0.136768	-0.140161	0.01143	0.149113	-0.0994969
YDR424C	DYN2	-0.114119	-0.109219	-0.151434	-0.0355484	-0.263583	-0.267768	0.000374424	-0.0387209	0.0982355	-0.112812	-0.0994594
YOR104W	PIN2	0.808918	0.28814	-1.29402	0.104925	-0.371563	0.0432517	0.0446212	-0.397404	0.0381906	-0.254524	-0.0989467
YMR278W		-0.441601	-0.504178	-0.525591	0.0589366	-0.0903918	-0.0787381	0.0260463	0.144498	0.293243	0.128512	-0.0989263
YPR026W	ATH1	-0.276565	-0.827213	0.675526	0.0601909	-0.178318	-0.256157	-0.145259	-0.245532	0.18076	0.0238774	-0.098869
YDR263C	DIN7	-0.448307	0.451011	0.185353	-0.0726897	-0.134407	0.0230922	-0.269656	-0.36042	-0.102735	-0.258117	-0.0986876
YIR019C	MUC1	-0.180996	-0.24995	0.225257	-0.0386336	-0.372434	-0.340917	-0.101991	-0.116716	0.132596	0.0577629	-0.0986022
YGR039W		-0.244028	-0.42717	0.455404	-0.184021	-0.026451	-0.151259	-0.165519	-0.00867613	-0.186533	-0.0475625	-0.0985816
YDR443C	SSN2	0.97874	-1.14104	0.431781	-0.951848	1.17712	-0.719396	1.07757	-1.00965	0.574968	-1.40247	-0.0984221
YML066C	SMA2	0.135227	-0.0894093	0.0963888	-0.147418	-0.514159	-0.264934	-0.0778475	-0.0752479	0.0507974	-0.097285	-0.0983888
YDR153C	ENT5	0.183329	-0.333771	-0.627388	-0.88876	0.148916	0.246369	0.206188		0.27914		-0.0982472
YDR029W		-1.22656		0.516929		-0.0161118		-0.00578932		0.242383		-0.0978302
YKL220C	FRE2	-0.509897	0.523099	0.0647018	-0.325424	-0.182684	-0.251837	-0.111864	0.0304105	-0.362777	0.148873	-0.0977399
YBR203W	COS111	0.0146816	-0.547097	-0.396876	-0.167478	-0.11629	-0.142853	-0.0267583	-0.0486571	-0.0274621	0.482853	-0.0975936
YPR126C			0.042965		-0.0860803		-0.0858339		-0.220511		-0.136297	-0.0971513
YDR126W	SWF1	0.161665		-0.056029		0.352906		-0.477577		-0.464303		-0.0966676
YBR068C	BAP2	-0.205925	-0.530288	-0.207613	-0.206243	-0.0902106	0.132552	-0.0519587	-0.0662441	0.172074	0.0899446	-0.0963912
YMR300C	ADE4	-0.961456	-0.154278	0.0882942	-0.162349	0.241352	-0.251261	0.196455	-0.127324	0.230951	-0.0611681	-0.0960784
YGL117W			0.131215		-0.0601528		-0.13473		-0.317863		-0.0987682	-0.0960597
YDR273W	DON1	-0.989968	-0.15193		-0.106145	-0.195952	0.0319519		-0.0354506	0.481759	0.199267	-0.0958084
YNR072W	HXT17	-1.27198		1.24353		0.319448	-1.55851	-0.684226		0.458268	0.823855	-0.0956577
YPR117W		-0.316722	-0.0684849	0.107497	-0.00581515	-0.199772	-0.362867	-0.0479055	-0.152281	0.135878	-0.0445444	-0.0955018
YOL063C	CRT10	-0.688059	-0.0175551		-0.117996	-0.532647	0.120039		-0.041102	0.306653	0.208238	-0.0953035
YGR123C	PPT1	-0.16288	-0.141042	0.189334	-0.272376	-0.189611	-0.296033	-0.145124	-0.0686772	0.0529999	0.085404	-0.0948006
YBL005W	PDR3	0.123512	-0.249019	-0.0523281	-0.248682	-0.0739672	0.148991	-0.229888	-0.247784	-0.0573085	-0.0555878	-0.0942061
YDL127W	PCL2		-0.542646	0.246222	-0.227762		-0.226859	0.252588	-0.21626	0.185967	-0.224855	-0.0942007
YKR009C	FOX2	-0.135339	-0.147685	0.0623225	0.28245	-0.373205	-0.193662	-0.118573	-0.147639	-0.0233848	-0.145279	-0.0939994
YCR043C		-0.0589955		0.118397		-0.190918		-0.215265		-0.12314		-0.0939842
YHR003C		-0.566531	0.139724	-0.110132	0.172298	-0.325759	-0.144143	-0.0400387	-0.0171713	-0.0584655	0.0113223	-0.0938896
YDR291W	HRQ1	0.509226	-0.110652	-0.215158	-0.165696	-0.144611	-0.287007	-0.381915	-0.171374	0.0469269	-0.0158864	-0.0936147
YKR010C	TOF2							-0.202531		0.0153816		-0.0935745
YML020W		0.203754	X	-0.0826047	X	-0.227232	X	-0.192359	X	-0.169054	X	-0.0934991
YGR016W		-0.520839	0.313965	-0.147947	0.19571	-0.368725	0.182316	-0.203445	-0.171274	-0.118623	-0.0954463	-0.0934309
YDR215C			-0.399254		-0.0877824		-0.0655246		-0.0772866		0.163785	-0.0932126
YLR211C		-0.402293	-0.532027	-0.1742	-0.0303259	-0.182109	0.0617335	0.0477769	0.0033828	0.0707041	0.207844	-0.0929513
YFR033C	QCR6	-1.85568	0.552387	-0.365305	0.142571	0.00342975	0.268029	-0.0510724	0.129651	0.0393311	0.20738	-0.092928
YJR090C	GRR1		-0.357779		-0.0509612		-0.123951				0.161001	-0.0929227
YOR266W	PNT1	-0.936236	0.317111	-0.559112	0.311026	-0.0844355	0.0133964	0.0106869	0.202695	-0.0524618	-0.149261	-0.092659
YOR076C	SKI7	0.175616	0.276619	0.239853	0.0992224	-0.207107	-0.109574	-0.439401	-0.392233	-0.223549	-0.345545	-0.0926099
YHR181W	SVP26	0.362334	-0.190689	-0.453333	0.424594	-0.148221	-0.163647	-0.160624	-0.27182	-0.190035	-0.133153	-0.0924593
YDR056C		-0.464701		0.0887776		-0.182726		0.0659667		0.0313569		-0.0922651
YPL163C	SVS1	0.0515146	-0.0896613	-0.287188	-0.0314534	0.0387711	-0.202416	0.0610375	-0.234176	-0.128271	-0.0981886	-0.0920032
YLR191W	PEX13	-0.778389	0.443195	0.235096	0.0395003	-0.199119	0.0543463	-0.0757296	-0.235704	-0.0282815	-0.374567	-0.0919652
YHR109W	CTM1		-0.320137		-0.1433		0.138059		-0.182267		0.0480506	-0.0919188
YOR284W	HUA2	-0.195557	-0.024867	-0.17237	-0.135585	-0.135015	-0.0312044	-0.117557	-0.129234	-0.0218216	0.0440721	-0.091914
YCL001W	RER1	-0.118332	0.0440364	-0.553126	-0.505895	0.0270513	0.00963302	-0.0378621	-0.0119307	0.0757901	0.152432	-0.0918204
YLR250W	SSP120	-0.225192	-0.135174	0.124881	0.159202	-0.40252	-0.204258	-0.0302983	-0.0931586	-0.0232904	-0.0839437	-0.0913752
YHL030W	ECM29	-0.247917	-0.0976214	-0.167495	0.165004	-0.284969	-0.00901823	-0.0796348	-0.0720758	-0.161899	0.0454771	-0.091015
YMR068W	AVO2	0.0687387	-0.226185	-0.137718	-0.228604	-0.198728	-0.170572	0.0564416	0.0323615	0.0655495	-0.171205	-0.0909921
YPR051W	MAK3	-0.072624	0.650066	-0.098678	0.317728	-0.15322	0.126521	-0.456329	-0.529038	-0.329576	-0.362931	-0.0908081
YCR015C		-0.672634	-0.611803	-0.11844	0.095108	-0.0667662	-0.00919508	0.108422	0.0494536	0.2602	0.0623116	-0.0903343
YBR090C-A		0.439834	-0.182195	-0.101403	-0.149856	-0.285187	-0.112602	-0.147054	-0.0513892	-0.160457	-0.152662	-0.0902972
YDL223C	HBT1	-0.114294	0.458321	-0.320735		0.0553776	0.252765	-0.492134	-0.859516	0.0453744	0.167912	-0.0896587
YIL103W	DPH1		0.0646113		-0.23376		0.0629582		-0.14875		-0.193217	-0.0896316
YKR058W	GLG1	0.146767	0.00904441	0.032773	0.00379874	-0.32719	-0.270392	-0.103384	-0.178352	-0.213968	0.00489301	-0.0896011
YIL036W	CST6	0.542716	-0.0705797	-0.00102488	-0.159391	-0.313876	-0.827018	-0.389045	0.27328	-0.163352	0.213489	-0.0894802
YGL077C	HNM1		0.208092	0.566244	-0.276446	0.423075	-0.321167	-0.28307	-0.465084	-0.222848	-0.432974	-0.0893531
YDR199W			0.0164879		-0.0199268		-0.11553		-0.319116		-0.00610816	-0.0888386
YJR100C		-0.105744	-0.175509	-0.0869384	0.00807412	0.023679	-0.195649	-0.125206	-0.128904	-0.00422333	-0.0948519	-0.0885272
YOR003W	YSP3	0.31968		-0.41526		-0.176648		-0.177446		0.00746791		-0.0884414
YMR009W	ADI1	-0.165849	X	-0.398075	X	0.0188798	X	-0.0678425	X	0.170782	X	-0.0884208
YCL063W	VAC17		0.0657071	0.0742647	-0.840793	-1.08007	0.332781		0.40608	0.248119	0.0867162	-0.0883992
YJL213W		0.130611	0.0897658	-0.307461	-0.0362257	-0.191318	0.177435	-0.33228	-0.334377	0.0446918	-0.123936	-0.0883094
YHR006W	STP2	-0.263891	-0.161912	-0.0581593	-0.00956529	0.00934334	-0.145803	0.0586107	-0.169493	-0.160994	0.0191467	-0.0882717
YMR226C		-0.510538	0.287519	0.0940475	0.363417	-0.260931	-0.210866	-0.220598	-0.197183	-0.128279	-0.0972894	-0.0880701
YMR173W-A		-0.0999181	-0.0152879	-0.448205	-0.334017	-0.127243	0.0614755	0.029701	-0.0475296	0.0712487	0.0326754	-0.0877099
YLR079W	SIC1	-0.669535	0.446111	-0.627315	0.34074	0.984159	0.763826	-0.498184	-0.495687	-0.54126	-0.577091	-0.0874235
YER179W	DMC1	-0.0121296	-0.18927	0.305591	-0.500191	-0.198272	-0.0158657	-0.144196	-0.0632048	-0.01865	-0.0366438	-0.0872833
YKL107W		-0.628432	-0.0695533	-0.264531	-0.0647266	-0.068284	0.0234761	-0.00605888	-0.136432	0.21206	0.132909	-0.0869572
YGL080W	FMP37		-0.114647	-0.522226	-0.41053	0.201049	0.122317	0.0511953	-0.0835497	-0.0191015	-0.00665701	-0.0869056
YJL042W	MHP1	-0.473988	-0.0164586	0.097037	-0.0552811	-0.254652	-0.22469	-0.0123588	-0.0370162	0.0618334	0.0469709	-0.0868604
YPR073C	LTP1	0.140331	-0.0260726	-0.294264	-0.0803282	-0.0758108	0.0204601	-0.0683297	-0.138074	-0.24473	-0.0971607	-0.0863979
YGR170W	PSD2	-0.0819123	0.106785	-0.235404	0.219308	-0.144488	-0.0687532	-0.330407	-0.243953	0.0458974	-0.12903	-0.0861957
YOR190W	SPR1	-0.154966		-0.521134	0.252562	-0.224192	0.175406	-0.171795		-0.0917892	0.0465873	-0.0861649
YCL022C		0.445706	-0.00208443	-0.0891792	-0.111207	-0.174313	-0.121863	-0.121942	-0.349444	-0.117962	-0.216915	-0.0859202
YJR103W	URA8	-0.159672	0.00672642	-0.532794		0.0084039	-0.116213	-0.0309974	-0.0548521	0.0421235	0.0657419	-0.0857259
YLR311C		0.273938	-0.198329	-0.610889	-0.181301	-0.320632	-0.029568	0.0768675	-0.0149036	0.0420248	0.106472	-0.085632
YPL270W	MDL2				0.0642818		-1.01154	0.0872877	0.143865	0.0646056	0.13879	-0.0854522
YGR021W		-0.225223	-0.9206	0.133575	0.00565342	-0.145727	-0.225809	0.139335	0.0231229	0.0341359	0.328344	-0.0853193
YJR052W	RAD7	-0.865202	-0.21483	-0.0546282	0.113837	0.16315	-0.078691	-0.120843	-0.0167079	0.16766	0.0546318	-0.0851624
YJR133W	XPT1	-0.175715	-0.13024	0.188402	-0.275614	-0.296065	-0.00483965	0.0330287	-0.0417126	0.00153	-0.150157	-0.0851383
YGR244C	LSC2	-0.951901	0.012339	0.738894	-0.573838	-0.0521162	0.0210891	-0.0696241	-0.224485	0.120104	0.129956	-0.0849581
YNR059W	MNT4	0.489691	0.134011	0.0865858	-0.403374	0.118984	-0.329855	-0.14916	-0.250574	-0.218594	-0.326781	-0.0849065
YIL088C	AVT7	-0.0327558	-0.0664064	-0.395713	-0.172675	-0.194408	-0.0898886	-0.0287526	0.0323406	0.0604479	0.0389064	-0.0848905
YPR003C		-0.351504	-0.13704	-0.231844	-0.0531231	-0.27143	-0.298295	-0.00439175	0.10367	0.20615	0.190041	-0.0847766
YDR387C			-0.3058		0.504075		-0.124803	-0.154519	-0.321762	0.066479	-0.25691	-0.0847485
YPL108W			0.101202		-0.0515361		-0.311473		-0.0152853		-0.145904	-0.0845993
YBR170C	NPL4		0.783593	0.53881	-0.55921	-0.058909	-0.965571	0.0616292	-0.385082	0.211812	-0.38612	-0.0843386
YER019W	ISC1	0.667119	0.130441	-0.0348548	0.0344543	0.143654	-0.163876	-0.322703	-0.348749	-0.530345	-0.418021	-0.0842881
YLL047W		-0.19593		0.085903		-0.111388		-0.21752		0.0190358		-0.0839797
YOR085W	OST3	-0.392369	-0.778966	0.0994397	0.0564133	0.33997	0.155449	0.184573	0.160537	-0.413363	-0.24939	-0.0837705
YER055C	HIS1	-0.156224	-0.186069	-0.0951277	-0.0549075	0.137928	-0.162889	-0.136406	-0.129351	0.0533348	-0.107908	-0.083762
YOR356W			0.162659		-0.202245		-0.166918		-0.0770229		-0.134591	-0.0836237
YKL150W	MCR1							-0.220826		0.053763		-0.0835315
YGR109C	CLB6	0.0112669	-0.201949	-0.0494863	0.609951	0.0327217	-0.251965	-0.385551	-0.272878	-0.284108	-0.0426191	-0.0834617
YNL333W	SNZ2	0.0542736	-0.353426	-0.381941	-0.0294547	-0.0754326	0.0320616	0.0113874	-0.0594433	0.0494899	-0.0793194	-0.0831804
YJR109C	CPA2	-0.590703	0.219957	-0.896682	0.235412	-0.608776	0.298003	0.108351	0.147619	0.0599508	0.196157	-0.0830712
YJL217W		-0.12905	-0.125984	0.330576	-0.123377	-0.0208902	-0.0666211	-0.279242	-0.308544	-0.109501	0.00293478	-0.0829699
YDR250C		0.0374349	-0.0975676	-0.129687	-0.585958	-0.0541033	-0.223336	-0.0653834	-0.119199	0.27255	0.13617	-0.0829079
YER033C	ZRG8	-0.225931	0.0260154	-0.394379	-0.12442	-0.0176516	-0.141342	-0.0568166	0.0583413	0.0616158	-0.0131961	-0.0827764
YKL005C	BYE1	-1.03282	0.14731	0.230844	-0.0294135	-0.43672	-0.101897	0.0994178	0.119635	0.0796389	0.0997734	-0.0824236
YGL041C			0.212741		-0.223141		-0.236331					-0.0822433
YCL030C	HIS4		-0.398533		0.0470122		0.0608533		-0.00989223		-0.110002	-0.0821124
YBR041W	FAT1	-0.579408	0.402877	0.168161	-0.463596	-0.107289	-0.160596	0.00532686	-0.0589697	0.162297	-0.187779	-0.0818976
YGL236C	MTO1	-0.15358	0.263197	-0.362452	-0.00833375	-0.337887	0.0815607	-0.248531		0.111679		-0.0817932
YOL147C	PEX11		-0.302674		0.163229		-0.129519	-0.0210687	-0.0155098	-0.245193	-0.0214955	-0.0817471
YBR148W	YSW1	-0.436429	0.378547	-0.17773	-0.1994	-0.195682	-0.0328564	-0.202993	-0.0394969	-0.00687182	0.0971918	-0.081572
YNL239W	LAP3	0.156239	0.090169	0.132593	-0.349511	-0.0951301	-0.0533948	-0.274791	-0.17477	-0.207752	-0.0361521	-0.08125
YHL014C	YLF2	-0.18055		-0.159457	-0.0182539	-0.119858	-0.16755	-0.0937152		-0.0327464	0.125931	-0.0807749
YMR086C-A		-0.0857239	-0.216865	-0.457862	0.26531	-0.170942	-0.130562	-0.16339	0.118075	-0.0321839	0.0673812	-0.0806764
YDR133C		-0.037108	-0.486876	0.127348	-0.151786	-0.258064	-0.225972	-0.0661749		0.00474889	0.371035	-0.0803166
YER158C		-0.143012	0.113387	-0.414822	-0.233252	0.0583922	-0.0203193	0.0293425	-0.203867	0.0168999	-0.0042621	-0.0801512
YOR016C	ERP4		0.211845		-0.221767		-0.141223		-0.171172		-0.0766881	-0.0798009
YAL040C	CLN3	0.175684	X	0.0760484	X	-0.230259	X	-0.0723286	X	-0.34797	X	-0.0797649
YFL011W	HXT10	-0.11821		-0.147406		-0.352584		-0.0804333	0.0095624	0.0672808	0.0667945	-0.0792851
YOR040W	GLO4	-0.421083	-0.109427	0.177026	0.026502	-0.0365134	-0.0749037	-0.0428457	-0.0879492	-0.127695	-0.0873738	-0.0784263
YDR282C			-0.29695		0.480864		-0.307246		-0.178828		-0.0898562	-0.0784033
YAL066W		-0.0467169	X	0.0074706	X	-0.132177	X	-0.14691	X	-0.0734347	X	-0.0783538
YHR046C	INM1		-0.337448		0.107957		0.0597674	-0.182121	-0.22824	0.26546	-0.233484	-0.0783012
YDR481C	PHO8	0.404365	-0.469286	-0.29873	-0.165546	-0.33784	0.0228695	-0.114492	0.0132836	-0.109469	0.273081	-0.0781764
YOR316C	COT1		-0.266402	0.0429243	0.296986	-0.437164	-0.449467	-0.0270493	0.0419352	0.0410298	0.0538156	-0.0781547
YDR249C		-0.0415553	0.177079	-0.351462	-0.514886	-0.00361432	0.0411262	-0.232937	-0.196507	0.228022	0.113519	-0.0781216
YDR015C		-0.234686	-0.0170482	-0.195453	-0.095292	-0.0610372	-0.112641	0.0487767	-0.143961	0.0500535	-0.0190131	-0.0780302
YPL158C		0.382939	-0.238968	0.0316444	-0.003668	0.557134	0.796825	-0.109337	-0.185926	-0.892937	-1.11672	-0.0779016
YDL197C	ASF2		0.242159		-0.211409		-0.00698108		-0.235423		-0.175863	-0.0775034
YML058W	SML1	0.210475	X	-0.0398902	X	-0.573293	X	-0.0506027	X	0.0665055	X	-0.0773611
YER096W	SHC1	0.196232	-0.21696	-0.165477	-0.125716	-0.329297	0.0365668	-0.0685894	0.0155862	-0.125565	0.0119829	-0.0771237
YER150W	SPI1	0.0386101	-0.618278	0.134559	-0.529905	-0.0616547	-0.165342	-0.0172554	0.0594444	0.327133	0.061824	-0.0770864
YOR299W	BUD7	-0.910725	-0.103984	0.0340371	-0.0453553	-0.0179626	0.0795631	0.223707		0.12515		-0.0769462
YDR400W	URH1	0.250861	-0.218383	-0.274018	-0.218676	-0.0139873	-0.299239	0.0174146	-0.180494	0.121466	0.0456276	-0.0769428
YER108C		0.058749		0.0697197		-0.191174		-0.127636	-0.145635	-0.110791	-0.0916419	-0.0769156
YCL048W	SPS22	0.0997359	0.362926	0.237209	-0.19226	-0.0125984	-0.14372	-0.251214	-0.255075	-0.273909	-0.338178	-0.0767082
YDR252W	BTT1	-0.00412461	-0.396495	0.0181006	0.554671	-0.143719	-0.136816	-0.265897	-0.158517	-0.0958881	-0.136021	-0.0764706
YCL049C		-0.538868	0.326762	0.295436	-0.504667	0.338839	-0.233814	-0.175148	-0.136389	-0.000639782	-0.135074	-0.0763564
YKL075C		-0.222339	-0.0688156	0.0634951	0.167584	-0.134823	-0.0281396	-0.291761	-0.221117	-0.0404333	0.0166133	-0.0759736
YBL068W	PRS4	-0.670501	-0.114657	0.519636	0.022608	-0.415421	0.00321775	-0.171363	-0.00857267	-0.00169713	0.0776225	-0.0759128
YPR115W		-0.0169248		-0.149645		-0.0359978		-0.0125971		-0.163993		-0.0758316
YDR533C	HSP31	0.0101251	0.0855031	-0.314428	-0.436485	0.406854	-0.159564	-0.163689		-0.0345065		-0.0757738
YOR225W		-0.0648183	0.0312906	0.134187	0.0340532	0.020028	-0.211671	-0.217401	-0.176861	-0.167904	-0.13681	-0.0755907
YDR203W		-1.27527	0.0941537		0.277602	0.592867	0.0190472	-0.025881	-0.180726	-0.0149211	-0.166312	-0.0754931
YMR302C	YME2	0.279389		-0.461577	0.118856	-0.34274	-0.307904	0.125383		0.0610301		-0.0753661
YOL126C	MDH2	-0.11555	0.218865	0.555004	-0.263337	-0.283458	0.00242498	-0.21081	-0.279759	-0.170243	-0.204331	-0.0751194
YBL078C	ATG8	-0.188043	0.149457	-0.192656	-0.199123	-0.293995	0.115706	-0.274066	0.040979	-0.158122	0.251006	-0.0748857
YOL162W		0.262418	-0.351742	-0.0741243	-0.370329	0.0412786	-0.177983	-0.0231756	0.14598	-0.180723	-0.0152531	-0.0743654
YHR037W	PUT2	0.196742	-0.228683	0.0743536	-0.133943	-0.296258	-0.15343	-0.263205	0.00725882	-0.110673	0.16444	-0.0743398
YDR423C	CAD1	-0.00139436	0.128259	0.0297962	0.0270563	-0.305093	0.0622082	-0.178951	-0.28854	-0.126415	-0.0902653	-0.0743338
YPL109C			0.340431		-0.418242	-0.30675	0.157084	-0.198204	-0.122381	0.00388209	-0.0480569	-0.0740296
YLR227C	ADY4	-0.342181		0.127018		-0.187863		-0.0357978		0.0688792		-0.0739887
YDR132C			-0.0253921		-0.132248		0.00227569		-0.124426		-0.0882329	-0.0736046
YBR290W	BSD2	-0.231776		0.00712755		0.000274655	-0.103024	-0.065915		-0.0480506		-0.0735605
YGL062W	PYC1	0.466399	-0.231169	0.142448	-0.103488	-0.208225	-0.132555	-0.141373	-0.259797	-0.0438209	-0.223155	-0.0734736
YMR232W	FUS2	-0.300257	0.161972	0.241475	-0.219474	0.0159002	-0.251599	-0.206461	-0.141975	0.00504629	-0.0375054	-0.0732877
YAL062W	GDH3	0.520697	X	-0.393435	X	-0.180438	X	-0.167506	X	-0.145328	X	-0.073202
YGL176C		-0.507182	-0.0708488	-0.461428	0.596219	-0.392122	0.131439	-0.0396783	-0.156014	0.272991	-0.100156	-0.072678
YIR020C		-0.480058	-0.131232	-0.364358	0.0703047	-0.0606729	0.00921619	-0.0378332	-0.135141	0.322513	0.0807654	-0.0726496
YCR090C		-0.405404	0.343671	0.0465406	-0.00983728	-0.130469	-0.0880179	-0.221273		-0.115088		-0.0724848
YKL171W		0.0308069	-0.321408	0.247643	-0.955325	-0.188597	0.673309	-0.165581	0.00918316	-0.107686	0.0555394	-0.0722116
YBR137W		0.103594		-0.385441		0.0176494		-0.052626		-0.041898		-0.0717444
YJL067W		-0.644367	0.5019	-1.09107	-0.0908148	0.174045	0.228801	0.107201	-0.165155	0.272347	-0.0102192	-0.0717335
YDR411C	DFM1	-0.00508507	-0.12602	-0.0822995	-0.317385	-0.188456	0.189938	0.0160179	-0.138663	0.0211676	-0.085454	-0.0716239
YGL180W	ATG1	-0.188615	-0.391178	-0.301909	0.200006	-0.0444125	0.0634723	-0.31542	0.0022309	0.0438232	0.216869	-0.0715133
YNL011C			0		-0.103187	-0.351706	0.00302007	-0.0673441		0.0973781		-0.0703065
YIL137C	TMA108	0.0263594	0.218255	-0.458037	-0.263756	-0.277307	0.116782	0.0659034	-0.0754418	-0.0569784	0.00262302	-0.0701597
YAL067C	SEO1	-0.40364	X	0.127607	X	-0.0194919	X	-0.12421	X	0.0696872	X	-0.0700095
YER042W	MXR1	-0.720773	-0.216524	0.0911369	0.2585	-0.00908589	0.0585527	-0.0670335	-0.0821764	0.00514841	-0.015143	-0.0697397
YKL129C	MYO3	0.0575149	-0.233079	-0.248289	0.220106	0.0599599	-0.0352831	-0.168082	-0.270718	0.00522098	-0.0805402	-0.069319
YDR259C	YAP6	-0.145387	0.308071	-0.407142	0.0148345	-0.176766	-0.165089	0.012109	-0.111198	-0.00127161	-0.018939	-0.0690778
YNL179C		0.447396	-0.0631602	-0.128503	0.00151733	-0.129501	-0.116283	-0.215751	-0.204616	-0.236142	-0.0451614	-0.0690204
YHR059W	FYV4	-0.0246739	-0.365181	-0.198316	0.28188	-0.0389245	-0.0636089	-0.171273	-0.158542	0.0146772	0.0347561	-0.0689205
YIL060W		-0.0611783	-0.314222	-0.20956	-0.0845262	0.0726153	0.0357559	-0.0344874		0.0452523		-0.0687938
YKR041W		-0.397186	-0.114374	-0.65726	0.142758	-0.0723809	0.377588	-0.141593	0.166687	-0.198374	0.206631	-0.0687504
YDR220C		-1.40299	-0.461904	0.0445951	-0.211355	-0.0234401	0.0721394	0.298203	0.249447	0.348781	0.399789	-0.0686736
YLR449W	FPR4	-0.0360071	0.00327934	-0.070973	0.144413	-0.249223	-0.00782694	-0.301826	-0.012366	-0.318799	0.163038	-0.0686291
YBR047W	FMP23		0.0810906		-0.0946316		-0.149633	-0.0505526	-0.113224	-0.0326718	-0.120458	-0.0685828
YHR080C		-0.460815	0.0517842	0.281263	0.227686	-0.142415	-0.00985265	-0.137922	-0.224408	-0.101363	-0.167075	-0.0683117
YKR032W		-0.635146	-0.158513	0.595413	-0.100402	0.0119983	-0.304341	0.0284525	-0.0497041	0.16215	-0.232934	-0.0683026
YCR007C		-0.119812	-0.186406	0.0266119	-0.179712	-0.0806703	0.125342	0.0504688	-0.213927	-0.00508838	-0.0973409	-0.0680535
YNR002C	ATO2	-0.3092	-0.231163	-0.218885	0.116818	-0.06061	0.127793	-0.0272598		0.0619819		-0.0675655
YGL167C	PMR1		-0.172902		-0.51186		0.167682		0.295984		-0.116696	-0.0675584
YCR011C	ADP1		-0.263577	-0.126491	-0.536329	0.26631	0.0166407	-0.031043	-0.0820699	0.135926	0.0131234	-0.0675011
YER085C		-0.602965	0.034336	0.548685	-0.00673438	-0.268362	-0.141515	-0.0249662	-0.240257	-0.00469449	0.0321161	-0.0674358
YMR065W	KAR5	-0.245184		-0.00972189		-0.0905673		0.0427504	-0.160119	0.220419	-0.228874	-0.0673281
YNL010W		-0.065801	0.161543	-0.0947788	0.0925076	0.0556867	-0.184506	-0.237799	-0.051787	-0.380789	0.0331073	-0.0672616
YMR292W	GOT1	-0.0706651	0.486645	0.231468	-0.114274	-0.130174	-0.140744	-0.193741	-0.370406	-0.202348	-0.166871	-0.0671108
YMR170C	ALD2	0.0768412		-0.342557		-0.0486055	0.759792	-0.298307	-0.767476	-0.121219	0.20465	-0.0671102
YJR148W	BAT2	-0.0638124	-0.0740606	-0.105861	-0.187033	-0.11843	0.103157	-0.0218953	-0.0720042	-0.00778953	-0.12234	-0.0670068
YDR517W	GRH1	0.196842	-0.0510286	-0.000952018	-0.236079	-0.0093399	-0.079972	-0.14803	-0.0996556	-0.162932	-0.0778651	-0.0669011
YDR428C		-0.121576		-0.0846444		-0.242502		0.0975745		0.0167568		-0.0668782
YML083C		0.113508	X	0.00371571	X	-0.244929	X	-0.203652	X	-0.00271349	X	-0.0668141
YJR095W	SFC1		0.147651		-0.074219		-0.0232545		-0.195793		-0.18829	-0.0667812
YDR503C	LPP1	0.126985		0.120225	-0.571609	0.0850076	-0.1046	-0.0541336	-0.0406115	-0.0526272	-0.106796	-0.0664621
YCL025C	AGP1		-0.0818635		0.103828		-0.0513115		-0.237443		-0.0653334	-0.0664247
YLR265C	NEJ1	-0.356696	-0.147351	0.0228423	0.154587	-0.0201671	-0.346865	-0.0550362	-0.159294	0.1926	0.053719	-0.066166
YGR284C	ERV29	-0.427994	0.256396	0.121643	-0.0817092	-0.0528401	0.0796869	-0.221107	-0.0843528	-0.10411	-0.147023	-0.066141
YGL165C		-0.0295424	-0.225396	0.116335	-0.143246	-0.00314562	0.111995	-0.221714	-0.161367	-0.031898	-0.0729891	-0.0660969
YDR305C	HNT2	-0.562029	-0.43532	-0.334815	0.0391269	0.368414	-0.0503606	0.0541099	-0.0326165	0.300639	-0.00767812	-0.0660529
YNL013C			-0.116463		0.45811	-0.569589	-0.107155	-0.981602	0.0499181	0.495403	0.243652	-0.0659658
YDL024C	DIA3	-0.967977	-0.0310455	-1.44278	0.282972	0.314575	0.199433	0.370333	0.0714691	0.387263	0.156151	-0.0659606
YKR088C	TVP38	-0.439074	0.0102686	0.093013	0.414239	-0.195277	-0.0813633	-0.137972	-0.119453	-0.0501242	-0.149805	-0.0655547
YPL110C	GDE1	0.377051	-0.533352	0.254133	0.0852472	-0.0336239	-0.446318	-0.0959741	-0.0924793	-0.0683949	-0.0995639	-0.0653275
YPR140W	TAZ1	-0.0739424	-0.246177	-0.0309011	0.189439	-0.156312	-0.0702254	-0.154374	-0.0959513	0.0243819	-0.0342344	-0.0648296
YMR261C	TPS3	0.282713	-0.0171105	-0.12583	-0.161975	0.055841	-0.0650127	-0.165064	-0.133838	-0.270864	-0.0438005	-0.064494
YPR109W		0.250911	-0.246212	-0.202746	-0.189995	0.0757385	-0.186633	0.0163002	-0.111006	-0.00862424	-0.0423946	-0.0644662
YIL072W	HOP1	-0.109675		0.373053		-0.288425		-0.0703653		-0.224659		-0.0640141
YLR124W									-0.378934		0.251486	-0.0637237
YDL085W	NDE2	-0.566046	-0.209629	-0.0399533	-0.44812	0.180567	-0.0341721	-0.0422372	-0.0135696	0.485913	0.0514729	-0.0635776
YGR155W	CYS4	-0.268068	0	-0.420684	0.224946	-0.318308	0.477631	-0.273241	0.277016	-0.476679	0.142898	-0.0634488
YBR019C	GAL10	0.271042	-0.434482		-0.228708	0.446097	-0.341745	-0.212107	-0.149953	0.117045	-0.037384	-0.0633551
YGL161C	YIP5	0.0627196		0.420042		0.0991091	-1.01957	-0.0687094		0.12662		-0.0632982
YDR519W	FPR2	0.142761	-0.299718	0.167905	-0.197183	0.205594	-0.209026	-0.145697	-0.183333	-0.138916	0.025807	-0.0631807
YGR235C		-0.226905	-0.196387	0.0892806	0.395039	-0.567639	-0.0163674	-0.205627	-0.0422833	0.125084	0.0204706	-0.0625334
YMR139W	RIM11	-0.0930024	-0.229053	-0.0110842	-0.247941	-0.236503	0.00584001	0.00195016	0.146277	-0.00582269	0.04561	-0.0623728
YGL027C	CWH41	-0.152654	-0.504458	-0.430477	-0.104142	0.132073	0.101863	0.176643	0.228764	-0.158665	0.0874764	-0.0623578
YLR295C	ATP14							-0.0781895		-0.0456913		-0.0619404
YHL002W	HSE1	-0.15227	-0.253467	-0.104677	-0.00460409	-0.19128	-0.0900791	-0.130646	0.134943	-0.00826464	0.183094	-0.061725
YDL011C		-0.116636		-0.286656	-0.211677	-0.0900338	-0.301428	-0.0662194		-0.0228956	0.602013	-0.0616915
YDR314C	RAD34	0.2265	-0.29083	0.453288	0.216338	-0.243825	-0.150426	-0.252272	-0.466214	0.0933359	-0.200389	-0.0614494
YEL049W	PAU2	-0.50244	0.0792018	-0.841555	0.350045	-0.0180546	-0.0142281	0.0963077	0.195327	-0.103667	0.145696	-0.0613368
YML070W	DAK1	0.246721		-0.0880453		-0.256778	-0.249872	0.0245496		-0.044392		-0.0613028
YOR011W	AUS1	-0.430337	0.0154974	-0.229475	-0.286338	-0.199142	0.187745	0.218893	-0.019463	0.0211399	0.109445	-0.0612035
YGR201C		-0.344154	0.039722	-0.514854	0.0253107	0.0252501	0.0573188	-0.105272	-0.0732889	0.164356	0.114091	-0.0611519
YBR061C	TRM7	0.185916	-0.173532	0.207307	0.0941794	-0.324652	-0.355306	X	X	X	X	-0.0610148
YKR018C		0.0334292	-0.241328		-0.0692432	0.279547	-0.283218		-0.0212388		-0.124987	-0.0610055
YOL085C		-0.290551	-0.0922612	-0.111556	0.357811	-0.400328	0.0357621	-0.18719	-0.0821086	0.129303	0.0358984	-0.0605221
YER188W		-0.679192	-0.173877	-0.0215053	-0.188035	0.0937859	-0.0538976	0.121764	0.039515	0.134643	0.123386	-0.0603413
YEL014C		0.129747	-0.386408	0.248035	-0.736726	0.113892	-0.167454	-0.0866744	0.0549634	0.0693708	0.160551	-0.0600704
YBL013W	FMT1	-1.33582		-0.0435223	-0.391783	-0.108741	-0.286965	0.209777	0.591515	0.223686	0.602146	-0.0599675
YOR018W	ROD1	-0.505225	0.0174308	-0.407977	-0.0931085	-0.146385	0.0219727	0.082958	0.131665	0.110172	0.18893	-0.0599567
YBR103W	SIF2		0.139254	-0.458254	0.544983	-0.763324	0.541774	0.0534724	-0.04901	-0.133326	-0.415114	-0.0599495
YOR288C	MPD1	0.0286136	-0.000502135	0.315992	-0.237795	-0.106095	-0.267633	-0.0836461	-0.117171	-0.0562196	-0.0747356	-0.0599192
YDR130C	FIN1	-0.927169	0.291686	-0.752142	0.159434	0.148137	0.0230162		0.0952578	0.413738	0.00925137	-0.0598657
YDL201W	TRM8	0.0949513	-0.342856	0.361806	-0.27803	-0.0361229	-0.298032	-0.120547	-0.110657	0.0158683	0.116655	-0.0596966
YNL334C	SNO2		0.0598934		-0.0823272		0.000453168		-0.073438		-0.202131	-0.0595099
YKL123W		-0.379746	-0.0353685	-0.130981	0.465607	-0.414767	-0.188272	-0.0138663	-0.203634	0.103882	0.204934	-0.0592213
YKL178C	STE3	0.148452		-0.106056		-0.36289		0.00208889		0.0225259		-0.0591758
YPR188C	MLC2	-0.0238908	0.0421371	0.0612237	-0.00202773	-0.0633325	-0.0817352	-0.107776	-0.0888653	-0.163525	-0.162649	-0.059044
YDL112W	TRM3	0.405866	-0.197493	-0.588302	0.0784566	-0.164972	0.0933971	-0.0159765	-0.191091	0.0200188	-0.0292471	-0.0589344
YML029W	USA1	-0.192253	X	0.0295151	X	-0.349215	X	0.0907615	X	0.126625	X	-0.0589133
YJL057C	IKS1	0.178767	0.405706	-0.399246	-0.355199	-0.00246033	-0.261197	-0.143006	-0.0891341	-0.0244039	0.102075	-0.0588097
YCL035C	GRX1	-0.023571	0.207118	-0.406974	0.0521638	-0.378808	0.0485999	-0.122747	-0.0153738	-0.052624	0.104764	-0.0587451
YDL178W	DLD2	-0.180936	-0.0988934	0.165601	-0.0913836	-0.44758	-0.0180849	-0.2165	0.00646194	-0.0338372	0.328811	-0.0586342
YER091C-A		-0.137762	-0.137244	0.321255	-0.0107847	-0.301673	-0.169944	-0.0957092	-0.115884	0.075313	-0.0135419	-0.0585974
YFR015C	GSY1	0.16126	-0.263728	-0.280187	0.0757422	-0.192509	-0.00835666	-0.083859	-0.0647754	0.0615962	0.00888529	-0.0585932
YGR292W	MAL12	-0.178468	0.404104	-0.0442972	0.0243465	-0.0549742	-0.268614	-0.144611	-0.0577578	-0.0204509	-0.245179	-0.0585902
YGR205W		-0.183417	-0.208775	-0.196197	0.105781	-0.318438	0.0202236	-0.136488	-0.135261	0.239443	0.230127	-0.0583
YJL155C	FBP26	-0.129144	0.055067	0.0172344	-0.222409	-0.261462	0.0809437	0.0203676	-0.0953086	-0.0301741	-0.0179078	-0.0582794
YLR035C	MLH2		0.0243336		-0.232443		-0.0963474		-0.0485118		0.0616068	-0.0582723
YDR193W			-0.315184		-0.215666		0.101227		0.00830851		0.131386	-0.0579857
YPL245W		-0.166059		0.361712		-0.538737		-0.103756		0.157407		-0.0578869
YBR215W	HPC2	-0.187601	-0.260082	-0.106244	0.667529	-0.328039	-0.128222	-0.348908	-0.0999023	-0.0347739	0.249316	-0.0576927
YJR035W	RAD26	1.61126	0.0948892	0.139339	-0.278533	-0.578089	-0.321279		-0.748981	-0.0269396	-0.410829	-0.0576841
YDL048C	STP4	-0.134273	-0.163986	-0.478251	-0.0377112	0.096341	-0.0326972	-0.0745352	-0.00620449	0.015367	0.24109	-0.057486
YCL023C		0.0815423	-0.265462	-0.140133	0.0652724	0.0383277	-0.0412306	-0.0677067	-0.12606	-0.00624503	-0.112925	-0.0574621
YGL090W	LIF1	-0.217501	0.0386572	-0.019195	-0.453714	-0.135473	-0.0422288	-0.149796	-0.0507953	0.100691	0.356711	-0.0572644
YLL057C	JLP1	0.0929213		-0.0702427		0.148145		-0.343729		-0.112557		-0.0570926
YPR066W	UBA3	-0.0400943		-0.150443		-0.142134	-0.483918	-0.220041	0.427915	-0.230456	0.382826	-0.0570433
YNL049C	SFB2	-0.437803	-0.186266	-0.234068	0.163631	-0.178417	-0.0910444	0.1423	0.022347	0.201744	0.0321076	-0.0565469
YPL149W	ATG5	-0.913387	0.0599333	-0.228161	0.387751	-0.0925227	-0.0675507	0.199084	-0.012424	0.134365	-0.030512	-0.0563425
YOR374W	ALD4	-0.0857056		-0.0895546		-0.0498074		-0.156988		0.102205		-0.0559701
YGR035C		0.0679514	-0.222348	-0.107815	-0.200873	-0.164293	0.0245477	0.0563621	-0.0150199	0.0729492	-0.0689939	-0.0557533
YOR163W	DDP1	-0.581061		0.0448445	-0.157653	-0.148573	0.390339	0.135958		-0.0724045		-0.0555071
YPL147W	PXA1	0.14617	-0.312627	-0.239462	-0.17054	-0.128491	-0.256543	0.0748912	0.133959	0.174028	0.024305	-0.0554308
YNL020C	ARK1	0.0753465	-0.241467	0.501235	-0.225996	-0.153505	-0.232611	-0.0361411	-0.0265489	-0.142241	-0.0669912	-0.054892
YBR058C	UBP14	0.233643	0.141867	-0.0992638	0.0824904	-0.219436	0.158088	-0.318277	-0.315648	-0.0399405	-0.172073	-0.0548552
YOL118C			-0.21166	-0.662469	-0.000788459	0.00257623	-0.165223	-0.144995	0.31345	0.266539	0.111726	-0.0545384
YOR131C		0.400517	-0.425591	0.261874	0.0409649	-0.150196	-0.743923	-0.0417023	0.014317	0.08363	0.0181589	-0.0541951
YOR178C	GAC1	0.300778	-0.484248	-0.0413257	0.0736261	-0.0588695	-0.278415	-0.0845381	-0.185254	0.310457	-0.0897465	-0.0537535
YML003W		0.0703515	X	-0.413154	X	-0.217083	X	0.116349	X	0.174947	X	-0.0537178
YJL175W		-0.0580204	-0.342639	-0.844298	0.301914	0.114016	0.310435	-0.204749	0.366381	-0.69166	0.512412	-0.0536208
YHR139C-A		-0.225427		0.116208		-0.0524973		-0.146841		0.0407379		-0.0535639
YMR103C		-0.946957	-0.516119	0.271538	0.181504	0.0785174	-0.20848	0.0969095	0.26404	0.111553	0.135211	-0.0532283
YDR030C	RAD28	-0.683997	0.100163	0.176232	-0.158815	0.156648	0.0758136	-0.135992	-0.217157	0.110308	0.0464224	-0.0530373
YLL058W		-0.210757	0.220762	-0.450536	-0.123699	-0.00295202	-0.0874671	-0.0230745	-0.0432112	0.052761	0.138087	-0.0530087
YDR528W	HLR1	-0.201487	0.224182	-0.40001	-0.108216	-0.170102	-0.0102933	-0.0154801	-0.0544993	0.247748	-0.041719	-0.0529877
YPR096C		0.247713	0.201575	0.770623	-0.0670266	-0.172761	-0.301479	-0.312387	-0.303158	-0.270741	-0.319849	-0.052749
YER183C	FAU1	-0.0574555	0.110618	-0.00823732	-0.135521	-0.282807	0.0788406	-0.173285	0.000196655	-0.0537424	-0.004336	-0.052573
YPL024W	RMI1	-0.148303		0.144045		-0.103624					-0.101886	-0.0524419
YBR287W	ZSP1	-0.223616	0.249446	-0.0721627	-0.202931	-0.0217553	0.0953394	-0.156622	-0.156627	-0.0881804	0.0527588	-0.052435
YJL162C	JJJ2		-0.429755		0.0276752		0.117798	-0.0480689	-0.00440014	0.0331225	-0.0607311	-0.0520514
YIR039C	YPS6	-0.486698	-0.0113172	0.31285	0.0424265	-0.239929	-0.016488	-0.140309	-0.108133	0.0612989	0.0686672	-0.0517632
YPL017C		0	0.255145	0.541048	-0.552786	-1.80909	-0.377738	0.571712	0.222647	0.641339	-0.00908782	-0.0516808
YHR127W		-0.0326855	-0.0321474	-0.248662	-0.272952	-0.262381	0.130466	-0.0788505	0.0451351	0.107021	0.130676	-0.051438
YGL096W	TOS8	0.354895	-0.559551	0.108669	0.125951	-0.027919	0.182498	-0.336665	-0.206563	-0.151296	-0.00228124	-0.0512261
YGL196W		0.180611		0.157004		-0.120366		-0.426172		-0.0466099		-0.0511065
YBR015C	MNN2	-0.452781		-0.296223		0.595931						-0.0510242
YNL332W	THI12	0.101877		0.167842	0.14464	0.000764825	-0.19523	-0.225638	-0.0253917	-0.16934	-0.256268	-0.0507493
YNL204C	SPS18		0.0488586	-0.591799	-0.352999	-0.296475	0.173783	0.0708956	-0.00382611	0.344946	0.151226	-0.0505989
YML121W	GTR1	1.40317	-0.475594	0.939004	-0.444565	-0.235425	-0.316352	-0.167803	-0.356871	-0.336917	-0.513329	-0.0504684
YGL259W	YPS5	0.089221	-0.37251	-0.307846	-0.0995204	-0.389986	-0.129215	-0.0746965	0.366569	-0.284644	0.700521	-0.0502105
YLR218C		0.122668		0.443154	0.0390205	-0.222527	-0.628225	0.0160496		-0.121544		-0.0502005
YPL074W	YTA6	-0.398533	-0.401833	-0.114117	-0.0486151	-0.0188841	0.0854892	0.0924507	0.110419	0.0538845	0.138797	-0.0500942
YML089C		-0.195877	X	-0.104076	X	-0.146045	X	0.013497	X	0.183049	X	-0.0498905
YNL257C	SIP3	0.03195	-0.119146	0.0803095	-0.191447	-0.197674	-0.0319417		-0.138714	0.261823	-0.143482	-0.0498135
YOL090W	MSH2	-0.460309	-0.399436	-0.119746	0.329969	-0.0223387	0.154097	0.132969	0.110852	-0.0441187	-0.178951	-0.0497013
YJL066C	MPM1		-0.240265	-0.287902	0.0868431	-0.197324	-0.0488826		0.178941		0.160986	-0.0496577
YGR144W	THI4		-0.27627	-0.069053	-0.23854	-0.271177	0.112016	0.0761048		0.319794		-0.0495893
YFR048W	RMD8		-0.14042	-0.656348	0.333413	-0.358847	0.456139		-0.0876549	0.0560125	0.00191743	-0.0494735
YLR165C	PUS5	0.0967399	0.0476334	0.198668	-0.148899	-0.178832	-0.107638	-0.101103	-0.186032	-0.0417835	-0.0731346	-0.0494382
YOR264W	DSE3	-0.261314		-0.303026		-0.249738	0.335343	-0.0491256	0.0564174	-0.10924	0.187034	-0.0492062
YMR183C	SSO2	0.261957	0.129647	-0.0796808	-0.309545	-0.00623712	-0.223263	-0.10292	-0.115277	-0.0291175	-0.0173881	-0.0491824
YNR009W	NRM1	-0.120125	-0.0964395	0.414542	-0.092467	-0.206786	0.0380963	-0.0763983	-0.0960101	-0.207889	-0.0479469	-0.0491423
YGR022C		0.288952	0.147358	-0.0130116	-0.0444742	-0.3335	-0.049022	-0.020428	-0.320951	0.0467677	-0.192874	-0.0491183
YOR105W		0.253692		0.20254		-0.296652		-0.1916	-0.171284	-0.136851	-0.00345603	-0.0490874
YGR249W	MGA1	-0.0937192		-0.312935		0.143695		-0.0498007		0.0686665		-0.0488186
YDL121C		-0.00677023	0.254239	-0.455754	0.301486	0.0940386	-0.381515	-0.219631	-0.105885	0.0130683	0.0190254	-0.0487699
YPL113C		-0.178105		0.148968		0.200207		-0.31359		-0.101229		-0.04875
YGL042C		-0.75974	0.133988	-0.0957313	-0.438624	0.75366	0.294717	-0.0985807	-0.0988841	-0.151113	-0.0248029	-0.0485111
YKR091W	SRL3	0.0382283	0.122414	0.253892	-0.302589	-0.248217	0.0537349	-0.134798	-0.120445	-0.0848783	-0.0621434	-0.0484802
YMR264W	CUE1	0.192488	0.341031	-0.0917454	-0.227326	-0.15684	-0.13865	-0.222633	-0.0784522	-0.0835149	-0.018552	-0.0484195
YAR035W	YAT1	-0.164648	X	0.302696	X	-0.429235	X	-0.0955008	X	0.146806	X	-0.0479764
YJR154W		-0.382649	0.493885	-0.10716	-0.0231253	-0.0372737	0.0481574	-0.168099	-0.123014	-0.0397343	-0.140471	-0.0479484
YGR033C	TIM21	-0.262299	0.0227188	0.183402	-0.127842	-0.117169	-0.15477	0.102918	-0.135529	-0.0407447	0.0523113	-0.0477003
YDR406W	PDR15	-0.00916829		-0.149453		-0.299481		0.0964875		0.125121		-0.0472987
YOR377W	ATF1	0.487948	0.732505	-0.672895	-0.334735	-0.182926	0.143996	-0.356696	-0.0994491	-0.0247736	-0.163816	-0.0470842
YKL215C		-0.151117	-0.0209444	-0.0186686	-0.195608	-0.0623528	0.153342	-0.0605227	-0.0611494	-0.00258199	-0.0509128	-0.0470516
YMR099C		-0.378199	-0.043064	-0.521025	0.332847	-0.105711	-0.222186	0.0758207	0.206467	0.07555	0.110857	-0.0468644
YNL336W	COS1	0.0307481	0.231692	-0.182534	0.1462	-0.213893	-0.0912507	-0.0828805	-0.164753	-0.0748168	-0.0642446	-0.0465733
YOR382W	FIT2	0.11723	-0.18334	0.0447821	0.148519	-0.378049	-0.0979975	-0.0376994	-0.178106	0.132569	-0.0332428	-0.0465334
YML080W	DUS1	0.537439	X	0.0599882	X	-0.290978	X	-0.386712	X	-0.151806	X	-0.0464139
YOL119C	MCH4	-0.337013	0.190174	0.565153	-0.486182	-0.140619	-0.0843188	-0.111881	-0.0927603	0.0388911	-0.00364055	-0.0462197
YGL109W			-0.152953		0.166978		0.155521		-0.315284		-0.0851872	-0.0461851
YDR179C	CSN9		-0.136047		-0.087701		-0.138388		-0.108869		0.24199	-0.0458029
YLR016C	PML1	-0.247765	0.00841117	-0.390049	-0.115374	-0.0979343	-0.0387702	-0.00915081	-0.0557372	0.32304	0.167353	-0.0455975
YOR358W	HAP5		0.579772		0.534161	-4.21405	0.892898		1.27315		0.66069	-0.0455628
YGL121C	GPG1	0.210469	-0.189593	0.0245678	-0.0448814	0.280987	-0.0769388	-0.268325	-0.164582	-0.111296	-0.115072	-0.0454665
YAR028W		-0.111973	X	0.197556	X	-0.247646	X	-0.0753743	X	0.0105967	X	-0.0453681
YJL079C	PRY1	-0.263005	-0.255306	-0.135904	0.00673913	0.137461	-0.0318652	-0.0227928	-0.0497754	0.106808	0.0543589	-0.0453281
YOR107W	RGS2	-0.0848673		-0.039226		-0.0429196	0.04604	-0.332286	0.087632	-0.107031	0.112552	-0.0450133
YBR235W		0.72265	-0.209751	0.051661	-0.0427628	-0.0306436	-0.401065	-0.337016		-0.112824		-0.044969
YLR130C	ZRT2	0.141721		0.136115		0.217325		0.116498	-1.18281	0.0872966	0.16926	-0.0449425
YDR061W		-0.660176	-0.529631	0.138219	0.25669	-0.0518957	-0.161778	0.121532	0.123136	0.180411	0.135307	-0.0448184
YJL171C		0.0311781	-0.046496	0.058674	0.168252	-0.0431186	-0.0665363	-0.241054	-0.182428	-0.0884321	-0.0380673	-0.0448028
YMR148W		-0.220771	-0.281168	0.0461906	-0.0591119	-0.00643801	-0.177626	0.190908	-0.0854506	0.180989	-0.0354756	-0.0447953
YER119C	AVT6	-0.36151	0.0315842	0.161289	-0.216688	-0.212032	0.0183284	0.00634414	-0.00982885	0.124617	0.0116461	-0.044625
YPL114W		-0.134387	-0.137905	0.453431	-0.0543478	-0.577187	-0.0310256	0.129274	-0.0148201	0.127923	-0.206323	-0.0445368
YOR202W	HIS3	0.0925229	0.0226917	0.346167	-0.387354	0.00102909	-0.17654	-0.14925	-0.178896	2.43192e-05	-0.00881212	-0.0438416
YOR177C	MPC54	-0.203073	0.508988	-0.184309	0.219278	-0.198214	0.31728	-0.322381	-0.103961	-0.262978	-0.208785	-0.0438155
YJL048C	UBX6	0.171672	-0.383969	-0.0831539	-0.0668547	-0.118692	-0.252936	-0.0452842	0.0654917	0.111929	0.168883	-0.0432913
YLR299W	ECM38	-0.155284	-0.470869	-0.0167129	0.346897	-0.036433	0.0554063	-0.164233	-0.185361	0.163121	0.0320416	-0.0431428
YAL042W	ERV46	-0.303026	X	-0.0103157	X	-0.0830369	X	-0.0274543	X	0.208183	X	-0.0431301
YDR352W		-0.204043	-0.308921	-0.398805	-0.156046	0.0655258	0.0687118	0.163445	0.0268822	0.213743	0.100753	-0.0428754
YER137C		0.0560285	0.0183052	-0.0513388	-0.00610978	-0.120919	-0.0219296	-0.170326	-0.12073	0.0665517	-0.075505	-0.0425973
YGL050W	TYW3	-0.686137	-0.624861	0.822045	0.0787679	-0.23892	-0.0840887	-0.01141	-0.133331	0.330167	0.123586	-0.0424183
YGL260W		-0.3347		0.526835		0.0841304		-0.20002	-0.197395	-0.110359	-0.0643365	-0.0422638
YKR039W	GAP1	-0.395727	0.27242	-0.398448	-0.298059	0.0211772	0.240596	0.162281		0.0577862		-0.0422467
YOR100C	CRC1		-0.331782	0.31231	0.236152	-0.0930815	-0.222624		-0.208007	0.0569675	-0.0878349	-0.0422374
YMR280C	CAT8	-0.121946		-0.327014		0.343354	-0.22792	-0.0528918		0.133305		-0.0421854
YGR100W	MDR1	-0.204832	-0.0225522	0.275539	0.0330758	-0.314194	-0.175081	-0.0838494	0.00112507	-0.00956145	0.0784775	-0.0421853
YDR431W		-0.0879875	-0.185738	-0.653659	-0.268137	-0.0146963	0.391546	0.330067	0.0304701	0.215471	-0.178306	-0.042097
YBR045C	GIP1	0.107297	-0.178988	-0.424145	-0.185203	0.0665199	0.0311547	0.0359562	-0.0812858	0.147125	0.0633916	-0.0418177
YBR292C		-0.00166958	-0.446461	0.0121938	0.0741081	0.163087	-0.0467792	-0.134597	-0.134412	0.0705001	0.0264049	-0.0417626
YOL128C	YGK3	-0.467968	0.134655	0.0857497	-0.444783	0.0129515	0.289743	0.0774133		-0.0212393		-0.0416846
YGL263W	COS12	0.0683848	-0.130133	0.19757	0.0153361	0.090358	-0.00339777	0.0645847	-0.239608	-0.16411	-0.315535	-0.0416551
YIL056W	VHR1	0.138312	-0.384915	0.235954	-0.132536	-0.0391398	-0.109355	-0.0553889	0.0252414	-0.106938	0.0135002	-0.0415265
YIR042C		-0.01701	-0.447903	0.0405261	-0.88054	0.146313	0.281112	0.298646	0.155576	0.0995664	-0.0903564	-0.041407
YHR157W	REC104	-0.105003	-0.156548	0.41069	0.074884	0.143825	-0.121052	-0.26734	-0.283022	-0.0935271	-0.0166286	-0.041372
YBR066C	NRG2	-0.440358	0.0259931	0.403101	-0.2381	-0.204815	-0.201134	0.0165432	-0.167481	0.302005	0.0923515	-0.0411894
YOR219C	STE13	-0.407568	0.113298	0.0198075	0.0424949	-0.0241803	0.204168	-0.0864185	-0.014167	-0.171857	-0.0859936	-0.0410416
YPR028W	YOP1	-0.758848	-0.215495	0.092245	0.603032	0.118571	-0.0792197	-0.171692	-0.0478769	0.0865809	-0.0366484	-0.0409351
YNL146W		-0.688823		-0.0953304		-0.10403		0.0759169		0.141863	0.428336	-0.0403445
YOL106W		-0.0318188	-0.00842039	-0.500188	0.316697	0.0747955	-0.0963396	-0.0325309	-0.0231746	-0.0146272	-0.0861915	-0.0401798
YDL039C	PRM7	-0.134867	0.237228	-0.403706	0.0729271	-0.314798	-0.168059	0.0485758	-0.0856182	0.131056	0.215885	-0.0401377
YDL018C	ERP3	-0.180455	0.296714	-0.236013	-0.189398	-0.251686	-0.130985	0.0575712	-0.0171649	0.136306	0.115244	-0.0399866
YBL106C	SRO77	0.169923	-0.28192	0.0765691	0.0289834	-0.041487	0.0867074	-0.198104		-0.160057		-0.0399233
YEL066W	HPA3	-0.0253803	0.01088	0.0815304	-0.203702	0.163324	-0.337488	0.0290893	-0.129243	-0.0382158	0.0524939	-0.0396711
YPL072W	UBP16		0.0297716		-0.260081	-0.792187	0.0642605	0.141506	0.0998137	0.257991	0.141639	-0.0396607
YKL177W		-0.318988	0.44232	0.0432472	-0.478849	-0.17157	0.141465	0.000445787	-0.160791	0.177965	-0.0715685	-0.0396325
YPL248C	GAL4	-0.0921928	-0.0177453	0.00171735	-0.106548	-0.149704	-0.269523	-0.104919	0.0547513	0.253886	0.0369404	-0.0393338
YHR176W	FMO1	0.552115		0.11177		-0.047141		-0.395757	-0.0284825	-0.579157	0.112374	-0.0391827
YPL166W	ATG29	-0.270176	-0.262362	-0.350422	-0.0505248	-0.0231535	0.0810879	0.0752109	0.0942087	0.191522	0.123238	-0.039137
YPR151C	SUE1	0.0524026	-0.106182	-0.605839	-0.0899236	0.221094	-0.177361		0.109329	0.21785	0.0277984	-0.0389812
YDR436W	PPZ2	-0.10172	-0.110387	-0.399604	-0.0661144	0.0418758	0.304726	0.162446	0.160601	-0.152918	-0.228294	-0.0389389
YOL014W		-0.143768	-0.0990413	-0.194554	0.184188	-0.0165814	-0.215632	0.107624		0.0689031		-0.0386078
YKR050W	TRK2	-0.04325		-0.593561		-0.0979064		0.242294		0.299564		-0.0385718
YJR128W		0.108098	0.065495	0.412606	-0.512485	-0.00137914	-0.339109	-0.0616772	0.0544527	-0.079507	-0.0321511	-0.0385657
YOR013W		-0.0915124	-0.0125283	0.330432	-0.244431	-0.0170644	0.0020057	-0.00457487	-0.208065	-0.0841557	-0.0535161	-0.0383409
YIR020W-B		-0.0294341		0.231282		-0.286179		-0.21049		0.1032		-0.0383241
YPL058C	PDR12	0.0852284	0.145449	-0.288726		-0.333404	-0.0628765	-0.100423	0.136471	-0.0358049	0.110348	-0.038193
YBR007C	DSF2	0.0962321	0.129651	0.147385	-0.0679236	-0.123129	-0.300552	-0.121841	-0.154891	0.00754512	0.00717663	-0.0380346
YGL036W			-0.307971		0.180806		0.0256367		0.0102971		-0.0982427	-0.0378949
YGL152C			-0.145118	0.0137984	0.0666924	-0.175379	0.304154	-0.046319		-0.281715		-0.0376981
YKL151C		0.212147	-0.0528011	-0.349642	-0.251482	-0.0345717	-0.0603716	0.00374441	-0.0876756	0.0440635	0.202021	-0.0374567
YPL025C			-0.131475	-0.182337	-0.269921	-0.172225	0.0171933	0.117957	-0.239544	0.376843	0.147457	-0.037339
YGR202C	PCT1	0.23991		-0.153592		-0.00309995		-0.247045	0.0130576	-0.113964	0.00445567	-0.0371825
YNL195C		0.621213	-0.636573	-0.28975	-0.0821756	-0.302993	-0.106806	-0.185091	0.0892145	0.217544	0.311145	-0.0364271
YER091C	MET6	-0.659169		-0.0869352		-0.15322		0.250166	0.0834341	-0.0224184	0.333943	-0.0363143
YFL034W			-0.427703		-0.553016	0.542861	-0.153978	-0.0666235	0.03089	0.268115	0.069098	-0.0362946
YBR129C	OPY1	0.0450931	-0.265249	-0.0841675		0.0635903	0.0357931	-0.0370232	-0.198423	0.149255	-0.035314	-0.0362716
YER129W	SAK1	0.207914	-0.114823	-0.203555	-0.319465	-0.0313442	-0.351061	0.0493822	0.0450975	0.248805	0.107716	-0.0361334
YJL045W		-0.170068	-0.508378	0.638073	-0.264732	-0.0349292	0.014388	0.101611	-0.183593	0.0625737	-0.0158095	-0.0360864
YOL019W		-0.0463708	0.231943	0.0117093	0.0708338	-0.171728	0.0353036	-0.238815	-0.167231	-0.0634988	-0.0229497	-0.0360803
YKL105C		-0.106723	0.140782	-0.0417184	0.18762	0.039371	0.0974182	-0.189721	-0.254458	-0.0815875	-0.146759	-0.0355776
YBR158W	AMN1	-0.30854	0.0066444	-0.00425335	-0.041295	0.0158609	0.319957	-0.0411432	-0.167484	-0.036231	-0.0992865	-0.0355771
YEL048C		0.455888	-0.360608	0.163622	-0.340699	-0.158378	-0.042884	-0.0224729	-0.0290881	-0.0425365	0.0247641	-0.0352392
YAR027W	UIP3	0.320215	X	-0.248429	X	-0.0601936	X	-0.21423	X	0.0273009	X	-0.0350673
YHR150W	PEX28	-0.244373	-0.0213346	0.386058	-0.104363	-0.139995	-0.132385	-0.0384677	-0.0658214	-0.0052254	0.0169007	-0.0349006
YNL087W	TCB2	0.444113	-0.465301	-0.146721	-0.114427	0.17348	-0.0944751	0.0153463	-0.139877	0.154133	-0.174475	-0.0348203
YGL149W		0.284147	-0.0249162	-0.00107356	-0.0845372	-0.29873	-0.163345	-0.0890369	-0.0951108	-0.115677	0.245599	-0.034268
YCL027W	FUS1	-0.110369	-0.154417	-0.372731	0.414967	0.0397863	-0.087321	-0.0547067	-0.160383	0.198215	-0.055058	-0.0342018
YKR051W		0.828865		-0.062955		-0.443685		-0.190532		-0.302389		-0.034139
YPL033C		-0.538111	0.324995	-0.506522	-0.110842	-0.0857124	-0.157144	0.152287	-0.0232257	0.30576	0.297816	-0.0340699
YNL249C	MPA43	0.0421874		-0.068186	0.231643	-0.184084	-0.119454	-0.135046	0.0260978	-0.0979465	0.000250816	-0.0338376
YGR221C	TOS2	0.279702	-0.0283239	0.319172	-0.361022	-0.0115836	-0.111928	-0.147863	-0.089344	-0.0159961	-0.168642	-0.0335828
YER109C	FLO8	-0.186253	0.296264	0.158237	0.011377	-0.187573	-0.192605	-0.119246	-0.0965568	0.0555519	-0.0745902	-0.0335393
YAL051W	OAF1	0.263183	X	-0.0142092	X	-0.218363	X	-0.222023	X	0.0238525	X	-0.0335118
YGR031W		0.0601007	0.0853543	-0.291761	0.446984	-0.155833	-0.231392	-0.148736	-0.0564761	-0.0270675	-0.0155502	-0.0334377
YDR070C	FMP16		-0.196857	0.300305	-0.35929	0.385686	-0.104038	-0.0397924	-0.188793	0.20082	-0.297161	-0.0332356
YFL026W	STE2	-0.259081	0.0238638	0.17894	-0.315014	-0.105733	-0.044457	-0.119494	0.124955	-0.101404	0.286903	-0.0330523
YHR184W	SSP1	-0.0961478	-0.198865	-0.0815874	0.184796	-0.0993015	-0.192709	0.10604	-0.113802	0.229406	-0.0682952	-0.0330468
YOL044W	PEX15	-0.481502	0.693016	-0.269663	0.642235	-0.223055	-0.246305	-0.174463	-0.0862506	-0.0752906	-0.107857	-0.0329134
YMR164C	MSS11	0.659976	-0.111051	0.258393	-0.659637	-0.122506	-0.271272	-0.146518		0.130035		-0.0328223
YGL159W		-0.0656343	-0.312262	0.109432	0.128093	0.149016	-0.137272	-0.106193	-0.267457	0.100755	0.0748937	-0.0326628
YLR288C	MEC3				0.621059	-0.935764	0.789549	-0.37724		-0.260438		-0.0325669
YNL316C	PHA2	-0.187948	0.64083	-0.470674	0.120603	0.183495	-0.132592	-0.127979	-0.121134	-0.215786	-0.0134713	-0.0324657
YCR032W	BPH1	-0.228904	-0.0359498	0.119177	-0.166034	-0.172951	0.0420411	-0.180335	0.0270859	0.161146	0.112127	-0.0322596
YDR476C		-0.495438	-0.115874		0.0913613	-0.146644	-0.24018		0.216378	0.0666557	0.366977	-0.0320955
YKL084W	HOT13	-0.275262	0.141877	-0.187672	0.207064	0.0561027	-0.0961751	-0.0657436	-0.165764	0.0658173	4.0851e-05	-0.0319715
YDR379W	RGA2		0.292573	0.0932952	-0.497402	0.15786	-0.0300946	0.0580421	-0.250553	0.0495055	-0.158324	-0.0316776
YBR156C	SLI15		-0.0572588		0.0400614		0.12599		-0.351619		0.0856116	-0.031443
YGR275W	RTT102	-0.830443	0.0473118	0.645994	0.172461	0.17191	-0.0451537	-0.151168	-0.336345	0.166867	-0.155625	-0.0314191
YNL301C	RPL18B	-0.119672	-0.0295763	-0.0680173	0.290013	-0.402265	-0.0157135	-0.0422803	0.0925859	-0.0354127	0.0170332	-0.0313305
YNR025C		0.385296	0.127785	-0.189438	-0.117032	-0.181682	0.0134311	-0.109702	-0.0628162	-0.0781702	-0.0961679	-0.0308496
YJL083W	TAX4	-0.139983	0.0520407	-0.454006	-0.0754161	-0.0517314	-0.0594177	0.0295474	0.151661	0.13268	0.106146	-0.0308479
YDR285W	ZIP1	-0.561961	0.160863	-0.0278719	0.064879	-0.165988	0.115145	-0.091674	-0.0902188	0.164317	0.126176	-0.0306334
YEL023C		-1.10096	-0.0620917	-0.0149428	0.263181	-0.00407549	-0.0534386	0.161808	0.0108068	0.315023	0.179232	-0.030546
YOL002C	IZH2	-0.0263196	0.417344	-0.0777086	-0.180335	-0.0467178	-0.212254	-0.00268715	-0.0727645	-0.0511009	-0.0524339	-0.0304977
YBR138C		-0.571481	0.0918395	-0.00872804	0.185995	-0.0100373	0.0175846	-0.0126775	0.0469129	-0.0845926	0.044237	-0.0300948
YGR061C	ADE6	-0.0127236	-0.102059	-0.263142	0.139866	0.101522	-0.0574288	-0.103412	-0.0910069	0.0652976	0.0263513	-0.0296735
YNL278W	CAF120	-0.545197	-0.139385	0.0385817	-0.197163	0.266962	0.101277	0.0323638	0.0376789	0.116693	-0.00783288	-0.0296021
YNL134C		-0.15113	0.185596	-0.306108	-0.244364	0.212642	-0.136502	0.0558246	-0.0356173	0.151492	-0.0274195	-0.0295586
YMR169C	ALD3	-1.03149	0.48373	-0.10958	0.380565	0.178592	-0.340263	0.0773601	-0.0198392	0.116944	-0.0286085	-0.0292592
YAL030W	SNC1	0.402554	X	-0.125535	X	-0.252656	X	-0.0789359	X	-0.091546	X	-0.0292238
YER101C	AST2	0.255796	0.0037378	0.183435	-0.276752	-0.00380262	-0.124718	-0.11611	-0.252344	0.0799307	-0.041149	-0.0291975
YNL045W		-0.223002	0.154029	0.0440707	-0.300876	0.128255	-0.116659	0.0873203	-0.0369865	0.00278606	-0.0303072	-0.029137
YCL029C	BIK1	0.470882	-0.138631		0.202004	1.01372	0.116933		-0.466366	-0.446115	-0.985139	-0.0290892
YHR163W	SOL3	0.0132432	0.0500614	-0.355855	0.0638583	-0.0980594	-0.0606737	0.0457959	-0.0481282	0.11492	-0.0152381	-0.0290075
YPL116W	HOS3	-0.109429	-0.228596	-0.0645023	0.192434	-0.278725	-0.162436	0.211749	0.0929652	0.0808738	-0.0220728	-0.0287739
YJL084C		0.466578	0.45174	0.0984248	0.411186	-0.212706	-0.367708	-0.249325	-0.222832	-0.243584	-0.419008	-0.0287235
YOR171C	LCB4	-0.298906	0.291739	-0.260954	-0.219389	-0.0229226	0.011837	0.0364225		0.233866		-0.0285382
YDL172C		-0.515442	-0.241146	-0.712753		0.15078	-0.0424168	0.121367		0.61808	0.39421	-0.028415
YPL088W			0.146464		0.0575458		-0.14043		-0.153547		-0.0508967	-0.0281728
YOL013W-A			-0.942751	-0.227125	0.110696	0.338522	-0.0651965			0.617345		-0.028085
YER004W	FMP52							-0.232802		0.176773		-0.0280146
YNR048W		0.261548	0.0384944	-0.127093	-0.0716435	-0.155105	0.0414248	-0.145169	-0.0506898	-0.0352083	-0.0366226	-0.0280063
YML071C	COG8	-0.383239	-0.419736	0.554382	0.323824	-0.0728918	0.0385544	-0.0507795	-0.0914407	-0.00755654	-0.167827	-0.027671
YDL237W			0.159204		-0.225853		-0.0663694		-0.0673097		0.0619908	-0.0276674
YML060W	OGG1		X		X		X	-0.0459877	X	-0.00901101	X	-0.0274994
YJR116W		-0.129303	-0.0730923	0.157766	-0.00692576	-0.036363	-0.199066	-0.0647979	0.0663212	0.0255834	-0.0119967	-0.0271874
YPL039W		0.151887	-0.600349	-0.0725735	0.191831	-0.104438	-0.0698561	-0.0500703	-0.0345932	0.163609	0.152727	-0.0271826
YPR050C			0.0822258		0.351483		0.023611		-0.37439		-0.218614	-0.0271368
YPL046C	ELC1	-0.404279	0.148092	0.657215	-0.0698908	-0.589245	-0.307246		-0.0601535	0.314234	0.0692438	-0.0268923
YLR451W	LEU3	0.381247	-0.126273	0.0161479	-0.046166	-0.111354	0.0217563	-0.154509	-0.196746	-0.0285948	-0.0207095	-0.0265201
YBR227C	MCX1	-0.824858	0.0481525	-0.391418	0.427763	0.0729328	0.0719741	0.126017	-0.144244	0.188726	0.162255	-0.02627
YBR264C	YPT10	-1.77941	0.717033		0.377287		0.150324		0.310607		0.0673186	-0.0261403
YDR104C	SPO71	-0.303006	-0.205822	0.0415242	0.142252	0.207157	-0.0584885	-0.0628214	-0.172406	0.135177	0.0169154	-0.0259518
YER066C-A		-0.50973	-0.188822	0.0793563	-0.0673811	0.0132296	-0.0268079	0.153123	-0.0579686	0.391273	-0.0447277	-0.0258455
YBL065W		-0.668178	-0.173457		-0.051307	0.666009	-0.0566552		-0.0190437		0.121939	-0.0258133
YGL015C		-0.231135		0.378542		-0.228315		-0.145767		0.0984362		-0.0256475
YDR516C	EMI2	-0.327743	0.315587	-0.0977368	0.226988	-0.222805	0.136531	-0.0938107	-0.0284707	-0.175778	0.0148008	-0.0252438
YLL041C	SDH2	0.114472		-0.156442		0.0572091		-0.0573461		-0.0822604		-0.0248735
YEL009C	GCN4	0.106032		-0.414212		0.0217806		0.018791	-0.016551	0.0330725	0.0774107	-0.0248109
YBR293W	VBA2	-0.0331342	0.554878	-0.572514	-0.270213	0.20742	-0.0644907	-0.0366537	-0.101147	0.185711	-0.116655	-0.0246798
YNR040W		0.153219	0.0924096	-0.216336	-0.0119473	0.0978211	-0.231672	-0.0605027	-0.07153	-0.040511	0.0426252	-0.0246424
YGR025W		-0.342941	0.40626	0.21294	0.256238	-0.444712	-0.02551	-0.0616694	-0.0251032	-0.110492	-0.11047	-0.0245461
YKR056W	TRM2	-0.143823	-0.426335	0.170121	0.00188526	0.0146815	-0.105497	0.0372351	0.0321286	0.0263737	0.149322	-0.0243909
YBR180W	DTR1	-0.137106	-0.309928	0.0110676	0.131388	-0.511502	-0.0149243	0.0747021	0.0979264	0.230258	0.184262	-0.0243855
YDR456W	NHX1	0.141863	-0.524416	-0.0822983	0.331315	-0.17683	0.456024	-0.090918	-0.106912	0.133881	-0.324097	-0.0242389
YOR121C		-0.158377	0.211965	0.000408159	-0.0504554	-0.0535468	-0.0857149	-0.192988	0.0594495	-0.0680403	0.0973106	-0.023999
YGL258W	VEL1	0.304926	-0.462715	0.110391	-0.00737172	-0.131654	-0.0753117	0.101421	0.0472368	-0.0448313	-0.0795945	-0.0237503
YKR094C	RPL40B	-0.198485	0.554362	0.0541919	-0.0495394	-0.296284	0.395119	-0.0668289	-0.081497	-0.348236	-0.200134	-0.023733
YKL221W	MCH2	-0.208885		-0.0424087		-0.00510981		0.102468		0.0356696		-0.0236531
YPL208W	RKM1	-0.0744888	-0.134462	0.287175	-0.278874	-0.195048	-0.0268662	-0.0903432	0.0169448	0.150103	0.109806	-0.0236054
YLL042C	ATG10	-0.137297	-0.103918	-0.625288	-0.142778	-0.134391	0.190451	0.020437	0.193498	0.0660415	0.439898	-0.0233347
YDR163W	CWC15		-0.279006	-1.71795	0.69752		0.532602		0.301787		0.32557	-0.0232459
YLL017W			-0.104599	0.147446	-0.462505	0.0224599	0.0975484	-0.073382	-0.0116231	0.0916718	0.0848884	-0.0231216
YOR321W	PMT3	-0.0200073	0.279186	-0.353855	-0.172178	0.0334326	0.0596537	-0.0799884	0.0979168	-0.0690516	-0.00565348	-0.0230544
YLL015W	BPT1	0.0321147	0.0258962	0.210776	-0.0731185	-0.101249	-0.179989	-0.0216129	-0.134392	-0.0559026	0.0680912	-0.0229386
YNL095C		-0.457557	-0.176704	0.154278	0.464892	-0.135115	-0.0819381	-0.114526	-0.0256032	0.159813	-0.0140158	-0.0226476
YHR146W	CRP1		0.0624016		-0.366032	-1.01975	-0.171304		0.307881	0.51046	0.518489	-0.0225507
YOR034C	AKR2	-0.383517	-0.473752	0.166269	0.386489	-0.1675	-0.039752	0.0942717	-0.0283128	0.1262	0.0970241	-0.022258
YFR038W	IRC5	0.562236	0.389787	-0.358379	0.163661	-0.210359	-0.174789	-0.0288142	-0.095142	-0.219579	-0.250754	-0.0222133
YKL159C	RCN1		-0.0675362		0.564755	-0.708552	0.122889					-0.0221112
YDR281C	PHM6	-0.256032		0.404738		-0.0492333		-0.198382		-0.0114268		-0.0220671
YCL044C	MGR1		0.0730177		-0.125922		-0.0548706		-0.100836		0.0999023	-0.0217418
YGR146C		-0.328294	0.151666	-0.181381	0.0412678	-0.0172385	0.0957712	-0.132973	-0.0061722	0.138968	0.0210662	-0.0217319
YMR181C		-0.279471	0.0875778	-0.323341	0.318247	-0.0130234	-0.104517	-0.0422892	0.0167404	0.114168	0.0114285	-0.021448
YAR031W	PRM9	0.0465468	X	-0.0133492	X	0.0213182	X	-0.248956	X	0.0892658	X	-0.0210349
YNL304W	YPT11		-0.306013	-0.0020759	-0.22098	0.295618	-0.0271034	-0.146922	0.0993193	-0.0349988	0.153847	-0.0210343
YOR348C	PUT4	0.235184	0.221571	-0.0200655	-0.0332322	-0.0763615	-0.105913	-0.0995922	-0.25851	0.0343727	-0.107363	-0.020991
YBL057C	PTH2	0.102159	-0.117174	0.223759	0.00178903	-0.238021	0.290433	-0.249325	-0.268774	0.030807	0.0144532	-0.0209894
YDL175C	AIR2								-0.10952		0.0682956	-0.0206122
YKR052C	MRS4	0.372442	-0.101546	-0.198762	-0.0301928	0.077754	-0.0554403	-0.186801	-0.162758	0.0544218	0.0255549	-0.0205327
YOL058W	ARG1	-0.0800455	-0.396022	0.371767	-0.285447	0.314638	-0.17773	-0.05373		0.142483		-0.0205108
YHL035C	VMR1		0.33233	0.129811	-0.0688662	-0.157451	-0.00660964	-0.0697162	-0.186425	-0.0603922	-0.0953217	-0.0202935
YJR040W	GEF1	-0.0674829	0.222616	-0.189435	0.0973991	0.126103	0.280584	-0.17032	-0.273454	-0.0302979	-0.198002	-0.0202289
YLR059C	REX2		0.627422	0.415499	1.30034	-3.52088	0.162777	0.523766		0.350195		-0.0201244
YML068W	ITT1	-0.581041	0.633595	-0.604915	0.601232	0.131763	-0.185347	-0.207824	-0.211279	0.125202	0.0985752	-0.0200039
YLR150W	STM1	-1.712	0.332901	-0.302979	0.201092	0.397746	0.406796		0.185601	0.357858	-0.0469926	-0.0199973
YPL079W	RPL21B		1.4854		0.281096	-10	1.4253	1.93606	1.65665	1.62067	1.43507	-0.0199698
YHR139C	SPS100	0.100917	-0.284127	0.137597	-0.184344	0.00563152	-0.211095	-0.0545798	-0.000648148	0.175585	0.116054	-0.019901
YKR029C	SET3	0.377238	-0.60493	0.174195	0.434733	0.0356394	0.0183742	0.0029083	-0.0263381	-0.261897	-0.347769	-0.0197848
YGL017W	ATE1	-0.186889	0.241226	0.113254	-0.124207	-0.343984	0.139752	0.0235509	0.00625332	0.0543903	-0.119297	-0.019595
YLR268W	SEC22		-0.247976		0.0365856		-0.32172		-0.0236915	0.213542	0.226056	-0.0195341
YNL309W	STB1	-0.0487772	0.0877587	-0.199839	0.0636553	0.0305217	-0.0504009	X	X	X	X	-0.0195135
YMR019W	STB4	-0.133196	X	-0.184614	X	-0.18208	X	0.218414	X	0.18407	X	-0.0194814
YMR132C	JLP2	-0.0172393	0.179111	0.0242081	-0.49946	0.0246056	-0.24602	0.226409		0.153732		-0.0193317
YLR413W		-0.426852	-0.111217	0.397417	0.00539401	-0.122905	-0.101989	0.0183275	0.158965	-0.0478488	0.0386665	-0.0192041
YDR205W	MSC2	0.209023	-0.0184108	0.091171	-0.236929	-0.0769944	-0.12818	-0.066559	0.15643	-0.202858	0.0826921	-0.0190615
YKL187C		-0.518635	0.0161766	-0.473782	0.218337	-0.132491	0.200216	0.0386594	0.287743	-0.0067543	0.182158	-0.0188372
YDR051C		-0.218708	0.187801	0.0600097	-0.220568	0.392813	-0.155117	-0.0253901	-0.162595	-0.0143006	-0.0282051	-0.018426
YBL049W	MOH1	0.0150592	0.267521	0.0923479	-0.27293	-0.00165081	0.0228724	-0.213037	-0.185787	0.0104455	0.0829094	-0.018225
YAL064C-A		0.272298	0.239443	-0.255009	0.0346519	0.0389259	-0.0743141	-0.0814537	-0.223107	0.0718286	-0.205009	-0.0181745
YOR378W		0.251124	-0.00904653	0.0460466	0.324252	-0.0825618	-0.336856	-0.213268	-0.0683644	-0.0446799	-0.0473422	-0.0180696
YIL162W	SUC2	-0.00979729	0.364931	-0.592257	-0.151514	0.00312798	0.0896498	-0.00886347	-0.0747161	0.241986	-0.0417863	-0.017924
YHR094C	HXT1	-0.544397	-0.0643822	0.0909754	0.0544051	0.273369	-0.0549911	-0.12792	-0.017053	0.156974	0.0572864	-0.0175733
[truncated: 2,653 more rows]
