# Supplementary material for: Systematic Validation and Atomic Force Microscopy of Non-Covalent Short Oligonucleotide Barcode Microarrays
Source: PLoS One. 2008 Feb 6;3(2):e1546. doi: 10.1371/journal.pone.0001546 (PMC2212718; doi:10.1371/journal.pone.0001546)
Supplement: Data S2 — Numerical data used to generate Figure 3E. The yeast cell size cluster was derived from reference [28]. (6.45 MB ZIP) [file pone.0001546.s016.zip]

Archive with 1 entries (1 files):
- overlay of cell size and barcode.xls
