# Supplementary material for: Systematic Validation and Atomic Force Microscopy of Non-Covalent Short Oligonucleotide Barcode Microarrays
Source: PLoS One. 2008 Feb 6;3(2):e1546. doi: 10.1371/journal.pone.0001546 (PMC2212718; doi:10.1371/journal.pone.0001546)
Supplement: Data S2 — Numerical data used to generate Figure 3E. The yeast cell size cluster was derived from reference [28]. (6.45 MB ZIP) [file pone.0001546.s016.zip › overlay of cell size and barcode.xls]

## Sheet: WorkSheet
5053	165	2	4	2
70
80
90
100
110
120
130
140
150
155
160
165
170
180
190
200
210
220
235
255

## Sheet: Database Settings
Options	Column Number
Unique ID Column	Must be in Column 1
Gene Name Column	2
Description Column
EWEIGHT Included (YES/NO)? (If included then must be in the second row of the Unique ID Column)	no
GWEIGHT Column
Number of Columns in your database Template (The number of columns not including the experiments)	2

## Sheet: Quick View
10.0787	10.7708	11.494	12.2489	12.9026	13.7173	14.4218	15.15	15.9024	16.5219	17.3186	17.9741	18.646	19.5091	20.2185	20.9448	21.5008	22.2574	23.0315	23.8234	24.429	25.2524	25.8819	26.7374	27.3913	28.0558	28.7309	29.4167	30.1134	31.0593	31.5396	32.2693	33.0101	33.7622	34.5257	35.3006	36.0869	36.6176	37.4233	38.2408	38.7924	39.6296	40.1944	41.0516	41.6297	42.5071	43.0989	43.9967	44.6022	45.2132
2.744	2.578	2.468	2.439	2.115	1.966	1.767	1.643	1.419	1.319	1.095	1.095	1.095	0.9209	0.9955	0.9955	0.8711	0.8213	0.8213	0.7466	0.5724	0.4978	0.4978	0.6222	0.7466	0.7964	0.6969	0.6471	0.5973	0.5973	0.4729	0.2987	0.4729	0.5724	0.6969	0.6969	0.6969	0.7466	1.02	0.8462	0.8462	0.7715	0.896	1.02	0.9209	0.8213	0.896	0.8462	0.9209	0.7466
2.394	2.154	2.371	2.261	2.033	1.71	1.482	1.52	1.615	1.254	1.349	1.159	1.349	1.425	1.33	1.33	1.33	1.007	1.14	1.007	0.8359	0.8359	0.5699	0.5319	0.5699	0.3989	0.4749	0.6079	0.4749	0.4749	0.3799	0.3799	0.5129	0.3799	0.3419	0.4749	0.5129	0.6079	0.5699	0.4369	0.5319	0.6079	0.4369	0.4939	0.4939	0.5889	0.5889	0.5509	0.3799	0.5129
3.957	3.722	3.565	3.155	2.932	2.758	1.988	1.938	1.863	1.466	1.64	1.714	1.54	1.54	1.416	1.143	1.317	1.217	1.317	0.9938	0.8199	0.7702	0.8944	0.8199	0.7453	0.5217	0.6957	0.7453	0.7453	0.6708	0.6708	0.6211	0.5714	0.3975	0.2981	0.2981	0.2484	0.1988	0.1491	0.1491	0.2484	0.4224	0.3727	0.3727	0.3727	0.4224	0.5217	0.472	0.2981	0.3975
2.527	2.259	2.413	2.29	1.913	1.835	1.587	1.418	1.444	1.08	0.9758	0.9498	0.9758	1.08	1.054	0.8847	0.9368	0.9368	0.8847	0.7416	0.5725	0.6245	0.7676	0.7937	0.7286	0.6375	0.7286	0.7676	0.6766	0.6245	0.5464	0.5464	0.5464	0.5464	0.5464	0.5855	0.4944	0.4554	0.5725	0.5725	0.5074	0.4684	0.4033	0.4033	0.4033	0.2602	0.2342	0.1821	0.1561	0.2212
2.101	2	1.715	1.801	1.739	1.781	1.491	1.387	1.263	1.263	1.118	0.8903	0.6004	0.7453	0.6625	0.6004	0.6625	0.6625	0.6625	0.6625	0.4762	0.3727	0.3727	0.3106	0.1242	0.1656	0.1656	0.1656	0.207	0.207	0.3106	0.4555	0.5176	0.5176	0.559	0.7039	0.766	0.6625	0.6625	0.6004	0.559	0.6625	0.5797	0.5176	0.5797	0.5383	0.4969	0.4969	0.352	0.2899
4.57	4.293	4.021	3.826	3.37	2.976	2.55	2.308	2.08	1.928	1.761	1.518	1.442	1.397	1.473	1.382	1.306	1.321	1.366	1.306	1.442	1.306	1.275	1.306	1.382	1.366	1.382	1.382	1.397	1.382	1.457	1.29	1.306	1.275	1.108	1.048	1.032	0.8653	0.9716	0.9868	0.9868	0.9261	0.9412	0.9412	0.9716	0.9261	0.8957	0.9109	0.9564	0.8805
3.235	3.093	3.085	3.033	2.897	2.687	2.598	2.345	2.256	2.101	1.976	1.848	1.759	1.767	1.72	1.646	1.511	1.375	1.402	1.328	1.219	1.212	1.196	1.235	1.297	1.169	1.215	1.227	1.219	1.2	1.161	1.099	1.118	1.072	1.072	1.025	1.033	1.006	0.9863	0.9242	0.9242	0.8426	0.862	0.7805	0.7805	0.8271	0.8349	0.7883	0.8154	0.7883
4.381	3.814	3.623	3.486	3.142	2.811	2.884	2.405	2.504	2.418	2.356	2.123	2.05	1.669	1.62	1.522	1.424	1.325	1.325	1.375	1.473	1.448	1.399	1.399	1.35	1.301	1.203	1.154	1.227	1.227	1.154	1.203	1.129	1.105	1.203	1.08	1.178	1.08	1.08	1.105	1.105	0.9082	0.9818	0.81	0.9082	0.7855	0.7855	0.8591	0.9327	0.8837
3.376	3.36	3.202	3.307	3.158	3.089	2.825	3.032	2.814	2.802	2.607	2.469	2.446	2.331	2.102	2.102	1.987	1.791	1.734	1.596	1.435	1.298	1.183	1.275	1.355	1.183	1.045	1.068	1.011	1.034	0.7809	0.6661	0.6775	0.7005	0.7005	0.8383	0.735	0.7924	0.689	0.689	0.7235	0.6201	0.4593	0.4823	0.4019	0.4479	0.3904	0.379	0.4019	0.4823
3.658	3.564	3.63	3.591	3.603	3.409	3.178	3.202	3.038	2.965	2.917	2.856	2.856	2.905	2.759	2.734	2.51	2.2	2.109	2.005	1.829	1.665	1.556	1.519	1.604	1.398	1.325	1.215	1.142	1.155	1.009	0.9601	1.057	0.9722	0.9722	0.9358	0.8993	0.9965	0.9236	0.875	0.8872	0.8385	0.8021	0.717	0.5833	0.5469	0.5347	0.474	0.4497	0.4375
1.018	1.018	0.9804	0.905	0.6949	0.7595	0.7272	0.808	0.6626	0.6949	0.6949	0.7272	0.5818	0.5495	0.4363	0.4363	0.3555	0.3878	0.3555	0.404	0.6141	0.7272	0.8242	0.7919	0.808	0.7434	0.6626	0.5656	0.4525	0.501	0.5818	0.6787	0.8242	0.8727	0.7919	0.8565	0.7757	0.8727	0.9373	0.905	0.8888	1.034	1.05	1.196	1.325	1.228	1.39	1.438	1.374	1.374
0.859	0.7595	0.7535	0.6975	0.6458	0.5942	0.5167	0.3875	0.3617	0.2583	0.2842	0.2842	0.31	0.31	0.3875	0.4392	0.5167	0.465	0.4908	0.5167	0.5425	0.5683	0.5425	0.5425	0.6458	0.6717	0.6458	0.6975	0.5942	0.6458	0.7233	0.7233	0.62	0.6717	0.62	0.775	0.8008	0.8008	0.8525	1.085	1.085	1.162	1.111	1.214	1.214	1.188	1.162	1.214	1.137	1.111
0.8354	0.8168	0.856	0.8487	0.884	0.7956	0.6453	0.6453	0.5746	0.4774	0.3978	0.3182	0.4066	0.4243	0.4066	0.442	0.495	0.5304	0.5127	0.5127	0.5746	0.5569	0.5746	0.5039	0.4862	0.5393	0.4862	0.4066	0.4066	0.3182	0.3713	0.4332	0.4332	0.5039	0.6188	0.5835	0.6719	0.6719	0.6895	0.6984	0.7603	0.7161	0.7868	0.7868	0.8045	0.7603	0.7603	0.7603	0.7868	0.7868
0.9631	1.082	1.011	0.9953	0.9016	0.8197	0.7611	0.8197	0.6206	0.5972	0.5738	0.5738	0.5504	0.5738	0.445	0.4684	0.4215	0.445	0.4098	0.5152	0.5152	0.5386	0.7143	0.8431	0.808	0.8314	0.7845	0.8197	0.8431	0.6909	0.6323	0.644	0.6792	0.5972	0.6206	0.7963	0.8197	0.8314	0.8782	0.8782	1.077	1.101	0.9016	0.9368	1.054	0.9953	0.9953	0.9016	0.8197	0.9016
0.8929	0.7143	0.6696	0.6165	0.4889	0.659	0.6803	0.5527	0.6165	0.5527	0.574	0.5952	0.4677	0.5102	0.5102	0.4464	0.5102	0.4464	0.4252	0.3614	0.3189	0.3827	0.4889	0.5315	0.7228	0.8716	0.9566	0.8929	0.8291	0.7228	0.6803	0.5527	0.5527	0.5952	0.7228	0.8503	1.02	0.9991	0.9991	0.9141	0.8503	0.9141	0.8716	0.744	0.8291	0.8291	0.8929	0.9566	0.9566	0.9991
0.7861	0.7629	0.7646	0.7143	0.6848	0.6701	0.6922	0.6259	0.5596	0.5228	0.5228	0.4271	0.4566	0.405	0.4345	0.5007	0.4713	0.5081	0.5817	0.5155	0.567	0.5523	0.486	0.6259	0.5891	0.6259	0.7069	0.7364	0.7658	0.8763	0.8174	0.8689	0.8689	0.8247	0.8542	0.8542	0.8027	0.7732	0.7511	0.81	0.7953	0.7511	0.7879	0.8247	0.8174	0.8542	0.81	0.8984	0.9573	1.001
1.088	0.9707	1.004	0.9325	0.8368	0.789	0.7173	0.5977	0.5977	0.526	0.6455	0.6455	0.7173	0.7173	0.6934	0.6455	0.5499	0.4304	0.4304	0.3825	0.5021	0.5738	0.7173	0.7412	0.7173	0.7651	0.7651	0.7173	0.7412	0.6455	0.7651	0.8368	0.8368	0.8846	0.8846	0.9085	1.052	1.052	1.052	1.1	1.052	1.076	1.076	0.9564	0.8368	0.8368	0.7651	0.7173	0.6455	0.5977
1.049	0.9191	0.8825	0.842	0.7849	0.7278	0.5994	0.4852	0.4995	0.471	0.5138	0.5709	0.5851	0.5851	0.6565	0.6565	0.6565	0.6422	0.5566	0.5709	0.6137	0.528	0.5423	0.6137	0.5851	0.5709	0.5423	0.471	0.5138	0.6137	0.5423	0.6137	0.6565	0.6279	0.7136	0.7707	0.7136	0.7278	0.7564	0.7707	0.8991	0.9562	0.8848	0.8991	0.9276	0.8563	0.8706	0.7992	0.7992	0.8991
0.8284	0.7687	0.6627	0.6438	0.6438	0.7479	0.6438	0.5018	0.4639	0.5207	0.568	0.6059	0.4449	0.4828	0.5207	0.5018	0.5018	0.4734	0.4544	0.4923	0.4544	0.4355	0.4355	0.4355	0.4828	0.4828	0.6059	0.6248	0.71	0.8142	0.7763	0.7763	0.7763	0.6532	0.6911	0.6248	0.6248	0.71	0.6627	0.6816	0.7006	0.7479	0.7479	0.7195	0.6722	0.7195	0.7668	0.7952	0.7763	0.7574
0.5614	0.4853	0.4345	0.4388	0.4056	0.3983	0.3466	0.3466	0.354	0.3798	0.3983	0.4056	0.4056	0.4241	0.4314	0.4646	0.4978	0.5679	0.6195	0.6785	0.7043	0.756	0.7928	0.9035	0.8408	0.8592	0.8961	0.9551	0.9661	1.018	0.9993	1.095	1.044	0.9735	0.9403	0.9477	0.885	0.8186	0.7486	0.8076	0.8408	0.8039	0.7707	0.7707	0.7523	0.7633	0.7707	0.7891	0.826	0.8592
1.403	1.329	1.279	1.26	1.162	1.145	1.145	0.9818	1.145	1.047	0.9982	0.9655	0.9	0.9327	0.9327	0.7036	0.8837	0.8837	0.9982	0.9491	0.9491	0.9982	1.195	1.113	1.145	1.113	1.309	1.44	1.44	1.358	1.358	1.407	1.293	1.342	1.342	1.407	1.325	1.293	1.244	1.244	1.244	1.113	0.9164	0.9655	0.9327	0.9327	0.9655	0.7691	0.6709	0.7855
0.5155	0.4811	0.4582	0.4746	0.5727	0.5564	0.6382	0.7855	0.9327	0.9655	1.047	0.8837	1.015	0.8837	0.8182	0.7036	0.7364	0.7691	0.8837	0.8346	0.8837	0.8837	0.8837	0.9	0.8182	0.7364	0.6709	0.6382	0.8018	0.8509	0.9655	0.9	0.9	1.015	1.015	0.9327	0.9164	0.8018	0.9655	1.178	1.129	1.358	1.276	1.325	1.358	1.26	1.178	1.145	1.064	1.096
1.48	1.623	1.48	1.378	1.316	1.143	1.018	0.9868	0.7519	0.7206	0.7832	0.7519	0.7675	0.7206	0.6109	0.5639	0.5639	0.5952	0.4856	0.4856	0.5326	0.7049	0.7362	0.7206	0.6579	0.8302	0.9555	1.018	0.9868	1.003	1.049	1.018	1.049	0.9555	0.9242	0.8302	0.9868	1.049	1.018	0.8615	0.8302	0.9712	0.9555	0.8929	0.9242	0.9242	0.9085	0.9398	0.8929	1.034
0.8831	0.7065	0.7386	0.8258	0.8533	0.7524	0.7891	0.6606	0.7524	0.6881	0.5597	0.4312	0.5597	0.5872	0.6514	0.6239	0.7524	0.8166	0.8166	0.7248	0.6331	0.6698	0.7615	0.5964	0.5322	0.6606	0.7248	0.8166	0.8441	0.8808	0.9817	1.009	1.009	1.101	1.073	1.073	1.037	1	1.22	1.193	1.22	1.285	1.257	1.193	1.294	1.174	1.138	1.018	0.9542	1.046
1.474	1.339	1.248	1.221	1.146	0.9467	0.8142	0.7006	0.6438	0.587	0.4734	0.4165	0.3219	0.3787	0.4165	0.4544	0.5112	0.587	0.7195	0.7952	0.9088	0.9088	0.9656	1.004	1.022	1.004	1.041	0.9846	1.004	0.9846	1.098	1.041	1.098	1.098	1.193	1.174	1.155	1.06	1.193	1.079	1.117	1.117	1.174	1.269	1.269	1.231	1.288	1.269	1.136	1.117
1.538	1.525	1.44	1.402	1.184	1.031	0.9296	0.9587	0.8134	0.7045	0.6173	0.6173	0.6028	0.6028	0.6028	0.6173	0.6464	0.6173	0.6682	0.8352	0.7698	0.7698	0.7916	0.857	1.002	1.104	1.053	1.053	1.039	1.082	1.162	1.264	1.242	1.307	1.387	1.518	1.605	1.561	1.474	1.431	1.315	1.453	1.336	1.336	1.336	1.307	1.22	1.22	1.118	1.118
1.061	1.013	1.005	0.9042	0.8084	0.6489	0.617	0.5638	0.585	0.5638	0.5425	0.5425	0.6063	0.6063	0.7127	0.6276	0.5638	0.6382	0.6595	0.5957	0.4999	0.4999	0.5425	0.6808	0.7765	0.8191	0.8829	1.053	1.149	1.287	1.234	1.234	1.255	1.234	1.159	1.085	1.096	1.287	1.234	1.266	1.415	1.564	1.564	1.457	1.276	1.308	1.33	1.255	1.138	1.085
1.14	1.038	0.9696	0.9209	0.7637	0.7412	0.6514	0.6289	0.584	0.5166	0.5391	0.5615	0.584	0.5615	0.5166	0.584	0.6963	0.6739	0.584	0.7862	0.8086	0.8985	0.8985	0.876	0.9883	1.056	1.056	1.033	1.101	1.146	1.168	1.235	1.325	1.37	1.37	1.28	1.393	1.37	1.235	1.28	1.123	1.258	1.303	1.348	1.37	1.393	1.348	1.37	1.393	1.28
1.195	1.147	1.14	1.056	0.9126	0.8551	0.733	0.733	0.6396	0.5461	0.5318	0.4671	0.4671	0.4671	0.4168	0.3737	0.4024	0.4168	0.5102	0.5389	0.6467	0.7258	0.8623	0.9054	0.9845	0.9557	0.9701	1.013	1.107	1.049	1.128	1.107	1.2	1.25	1.222	1.193	1.329	1.286	1.258	1.243	1.207	1.178	1.071	1.013	1.042	1.107	1.135	1.078	1.171	1.229
0.9882	0.9758	0.9378	0.9208	0.8751	0.8191	0.7733	0.7021	0.641	0.58	0.5444	0.4986	0.5189	0.5647	0.6359	0.6359	0.6716	0.7072	0.8598	0.8394	0.8649	0.8191	0.9005	0.9717	0.9361	0.9005	1.002	1.023	1.094	1.038	1.084	1.236	1.211	1.119	1.18	1.19	1.257	1.257	1.246	1.246	1.292	1.185	1.16	1.094	1.038	0.9463	1.028	0.9565	1.084	1.109
1.076	1.047	0.9622	0.9575	0.8876	0.9016	0.8317	0.7758	0.8037	0.7828	0.7269	0.6919	0.6779	0.6919	0.636	0.5312	0.5661	0.622	0.7269	0.7548	0.7688	0.7618	0.7828	0.8806	0.9226	0.8946	0.9226	0.9785	1.041	1.125	1.097	1.027	1.16	1.146	1.132	1.279	1.398	1.398	1.468	1.454	1.468	1.496	1.405	1.258	1.314	1.314	1.209	1.111	1.069	1.097
1.404	1.296	1.224	1.203	0.9411	0.8794	0.8176	0.8176	0.8176	0.6942	0.6325	0.5708	0.54	0.54	0.4628	0.4011	0.432	0.432	0.4937	0.5245	0.5862	0.5554	0.5245	0.6634	0.7714	0.8331	0.8948	0.8639	1.095	1.188	1.28	1.25	1.219	1.265	1.234	1.111	1.157	1.25	1.234	1.203	1.172	1.234	1.327	1.28	1.126	1.296	1.388	1.419	1.435	1.342
1.336	1.237	1.17	1.186	1.148	1.111	1.022	0.9023	0.8329	0.8203	0.7004	0.6689	0.6436	0.5868	0.5742	0.6184	0.6058	0.6058	0.5679	0.53	0.5427	0.4606	0.4985	0.4291	0.5931	0.7761	0.8392	0.9086	1.003	0.978	1.136	1.104	1.104	1.117	1.142	1.18	1.218	1.407	1.407	1.357	1.382	1.432	1.514	1.552	1.363	1.312	1.35	1.237	1.186	1.199
1.477	1.379	1.249	1.203	1.117	1.016	0.93	0.8054	0.7507	0.7588	0.7983	0.7517	0.7365	0.7213	0.7213	0.6818	0.6818	0.6109	0.5713	0.6098	0.5551	0.6169	0.7182	0.7648	0.8114	0.8347	0.8428	0.9826	1.03	1.101	1.085	1.078	1.133	1.187	1.212	1.149	1.109	1.117	1.195	1.227	1.203	1.203	1.25	1.281	1.376	1.336	1.328	1.343	1.296	1.296
1.486	1.516	1.537	1.42	1.156	1.215	1.186	1.259	1.054	0.9221	1.01	1.069	1.01	0.966	0.805	0.8343	0.8343	0.7026	0.7026	0.6294	0.7026	0.6587	0.7904	0.8197	0.8929	0.805	0.8489	0.9075	1.01	0.9807	0.9075	0.8782	0.966	1.025	0.9953	1.127	1.127	1.23	1.259	1.259	1.156	1.259	1.127	1.127	1.127	1.054	1.098	1.303	1.23	1.171
0.8982	0.9212	0.9212	0.9344	0.8423	0.9476	0.8686	0.8423	0.7765	0.7107	0.6712	0.6054	0.5659	0.6185	0.6449	0.7238	0.7765	0.7633	0.816	0.8028	0.7765	0.8028	0.7896	0.816	0.7765	0.8291	0.8818	0.9739	1.013	1.125	1.112	1.152	1.112	1.086	1.007	0.9147	0.816	0.8686	0.9607	1.079	1.132	1.145	1.25	1.277	1.263	1.237	1.132	1.066	1.079	1
0.9284	1.043	1.061	1.023	0.9726	0.9473	0.8715	0.7831	0.6694	0.5558	0.5558	0.6189	0.6821	0.6442	0.6947	0.7326	0.8463	0.8084	0.7452	0.7705	0.7958	0.8336	0.72	0.7705	0.9347	0.9979	0.9094	0.9473	0.9979	1.086	0.9852	0.8842	0.9094	1.023	1.023	0.9473	0.8842	0.7958	0.7705	0.7705	0.6568	0.6568	0.7831	0.9473	1.112	1.099	1.149	1.187	1.149	1.023
0.9816	1.03	1.063	0.9984	0.9572	0.9315	0.8543	0.7668	0.6381	0.5301	0.4992	0.5403	0.5301	0.5609	0.5403	0.5712	0.5609	0.6227	0.6227	0.6124	0.6227	0.6639	0.6947	0.7565	0.8131	0.8234	0.9109	0.8594	0.8903	0.9881	0.9881	1.009	0.9984	0.9006	0.9315	0.9881	0.8903	0.916	0.7513	0.6999	0.7668	0.8543	0.844	0.9212	0.9726	1.029	1.158	1.122	1.003	0.9263
0.6071	0.6623	0.6623	0.6833	0.6202	0.6728	0.6938	0.7358	0.7569	0.7884	0.7463	0.7463	0.7569	0.7463	0.7779	0.6938	0.6517	0.6938	0.6623	0.6307	0.6938	0.6623	0.7569	0.7569	0.7989	0.8515	0.8725	0.8304	0.7989	0.7779	0.841	0.8094	0.7989	0.8094	0.862	0.9881	1.041	1.062	1.104	1.156	1.167	1.125	1.135	1.083	1.114	1.072	1.072	1.041	1.041	0.9145
0.7304	0.7346	0.7652	0.8586	0.8586	0.8109	0.8109	0.9182	0.9063	0.799	0.6916	0.7751	0.799	0.7513	0.5724	0.5008	0.5724	0.5247	0.5485	0.5247	0.4412	0.5128	0.5843	0.5605	0.6201	0.5128	0.5724	0.632	0.787	0.7393	0.7393	0.787	0.8228	0.8466	0.8347	0.7632	0.8466	0.8466	0.8466	0.8109	0.8586	0.8943	0.8347	0.8586	0.9897	1.133	1.24	1.157	1.073	1.109
0.7047	0.7864	0.7047	0.7312	0.6571	0.5829	0.6677	0.7312	0.6359	0.6571	0.6571	0.6359	0.6359	0.5511	0.4451	0.4875	0.4239	0.4027	0.3815	0.4239	0.4663	0.5087	0.4875	0.6147	0.7312	0.8478	0.8796	0.9008	1.039	1.06	1.06	0.9432	0.8054	0.8478	0.9432	0.8478	0.869	0.922	0.975	1.092	1.07	1.134	1.187	1.346	1.346	1.272	1.462	1.441	1.357	1.335
1.556	1.373	1.288	1.364	1.196	0.9963	0.7664	0.6898	0.7204	0.6284	0.4292	0.5212	0.5518	0.7051	0.6438	0.7511	0.9044	0.9963	1.058	1.088	1.027	1.119	1.088	1.027	1.027	1.042	1.073	1.134	1.012	0.9044	0.935	0.8737	0.9044	0.8737	0.7817	0.9503	0.9503	0.981	0.9503	0.843	0.935	1.042	1.073	1.18	1.18	1.272	1.334	1.303	1.226	1.18
0.9877	0.8992	0.9537	0.9537	0.8174	0.7201	0.7785	0.8369	0.8369	0.7201	0.7201	0.7201	0.8174	0.6812	0.6228	0.6617	0.7201	0.7201	0.6812	0.6812	0.8564	0.8758	0.9342	0.8758	0.9148	1.07	1.07	1.265	1.265	1.323	1.518	1.479	1.421	1.382	1.323	1.382	1.44	1.246	1.187	1.09	1.09	0.9731	1.012	0.9731	1.109	1.168	1.323	1.499	1.538	1.44
0.541	0.4747	0.4712	0.4787	0.4637	0.4388	0.4787	0.4488	0.5136	0.5635	0.6233	0.6981	0.743	0.8676	1.037	1.162	1.227	1.281	1.401	1.496	1.426	1.381	1.371	1.326	1.316	1.222	1.202	1.187	1.127	1.042	1.042	1.062	1.072	1.052	1.052	1.007	1.092	1.157	1.107	1.147	1.132	1.112	1.227	1.207	1.167	1.152	1.172	1.237	1.351	1.267
0.4319	0.385	0.3949	0.3667	0.3737	0.3984	0.3631	0.3878	0.4407	0.4936	0.617	0.7263	0.8038	0.9131	0.9766	1.075	1.153	1.132	1.153	1.125	1.146	1.188	1.111	1.111	1.181	1.118	1.125	1.125	1.125	1.202	1.181	1.096	1.111	1.139	1.132	1.089	1.096	1.111	1.153	1.132	1.146	1.132	1.153	1.153	1.139	1.16	1.167	1.075	1.132	1.082
0.3425	0.4215	0.3952	0.4064	0.4742	0.5043	0.572	0.6548	0.7527	0.8731	1.009	0.9935	1.016	1.031	1.061	1.009	1.076	1.061	1.099	1.182	1.234	1.287	1.295	1.227	1.189	1.302	1.182	1.167	1.189	1.219	1.197	1.234	1.114	1.219	1.287	1.219	1.302	1.325	1.325	1.325	1.302	1.264	1.385	1.204	1.34	1.355	1.34	1.347	1.362	1.242
0.9608	0.9569	0.8758	0.8627	0.6723	0.5826	0.5154	0.493	0.549	0.6162	0.6162	0.7059	0.7507	0.7955	0.8179	0.7619	0.9524	0.93	1.031	1.031	1.154	1.255	1.232	1.21	1.311	1.255	1.356	1.333	1.356	1.479	1.345	1.345	1.401	1.322	1.244	1.154	1.031	1.053	1.053	0.8852	0.9636	0.9636	0.8627	0.8627	0.9076	0.7619	0.8515	0.7059	0.7843	0.9524
0.6428	0.5896	0.6285	0.6563	0.7101	0.6905	0.6905	0.6905	0.7444	0.7738	0.7542	0.6807	0.7346	0.7787	0.8424	0.9501	0.9305	0.9501	1.024	1.033	1.097	1.087	1.087	1.185	1.268	1.322	1.313	1.322	1.347	1.357	1.313	1.259	1.185	1.141	1.151	1.087	1.087	1.087	1.048	1.004	1.077	1.014	1.087	1.043	1.009	0.9648	1.038	0.955	0.9746	0.9305
1.02	0.9397	0.8859	0.8746	0.7729	0.7729	0.7594	0.7187	0.7865	0.8814	0.834	0.9357	0.9085	0.9628	0.9492	0.9085	0.9221	0.956	0.9289	0.9696	0.9153	0.9696	1.051	1.064	1.146	1.227	1.356	1.465	1.424	1.458	1.478	1.478	1.465	1.363	1.309	1.309	1.288	1.126	1.098	1.058	1.071	1.031	1.017	0.9221	0.9967	1.01	1.078	1.024	1.051	1.119
0.4131	0.4091	0.3978	0.4458	0.4608	0.5732	0.6706	0.8355	1.057	1.139	1.18	1.311	1.323	1.371	1.315	1.24	1.255	1.296	1.326	1.341	1.308	1.296	1.255	1.304	1.214	1.124	1.109	1.109	1.15	1.176	1.161	1.188	1.199	1.165	1.184	1.12	1.045	1.06	1.049	1.023	1.008	1.008	0.9928	1.004	0.9704	1.03	1.038	1.101	1.004	1.019
0.5797	0.5789	0.6031	0.6351	0.7237	0.7384	0.7996	0.8714	1.025	1.108	1.247	1.226	1.279	1.31	1.31	1.253	1.228	1.188	1.224	1.243	1.3	1.289	1.26	1.232	1.251	1.215	1.247	1.209	1.209	1.238	1.291	1.209	1.219	1.141	1.08	1.08	1.019	0.9769	0.9621	0.9558	0.998	0.998	1.019	1.108	1.103	1.154	1.186	1.114	1.146	1.082
0.6796	0.6452	0.586	0.554	0.5074	0.4867	0.4919	0.523	0.6421	0.6835	0.8026	0.8595	0.9579	1.041	1.16	1.118	1.32	1.341	1.372	1.382	1.434	1.414	1.465	1.455	1.527	1.59	1.652	1.512	1.471	1.471	1.326	1.212	1.108	1.046	1.175	1.155	1.113	1.093	1.165	1.149	1.181	1.051	0.9838	0.9838	1.025	0.9424	1.041	0.9113	0.9475	0.9683
1.001	0.9442	0.9299	0.8175	0.7357	0.7357	0.7357	0.8175	0.8175	0.8584	1.001	0.9606	1.042	1.104	1.144	1.144	1.247	1.226	1.39	1.288	1.492	1.431	1.512	1.431	1.492	1.512	1.655	1.431	1.328	1.431	1.369	1.349	1.185	1.267	1.226	1.308	1.144	1.104	1.063	1.104	0.8379	0.9401	0.9401	1.063	1.226	1.206	1.226	1.288	1.144	1.144
1.198	1.234	1.148	1.069	0.9495	0.9666	0.8212	0.7699	0.6929	0.8298	0.9495	1.052	1.069	1.112	1.189	1.249	1.155	1.155	1.052	1.078	1.061	1.121	1.146	1.206	1.206	1.326	1.3	1.454	1.352	1.326	1.266	1.283	1.146	1.129	1.095	1.172	1.129	1.044	0.9837	1.061	0.9666	0.9581	0.8383	0.8383	1.001	0.9153	0.9324	1.027	1.027	1.095
0.9939	0.9378	0.9004	0.8301	0.7427	0.6407	0.6699	0.6407	0.6407	0.6699	0.6844	0.6844	0.7136	0.7427	0.7718	0.9029	0.9611	1.078	1.078	1.048	0.9902	1.019	0.8883	0.932	0.932	0.9611	1.048	1.078	1.019	1.078	1.048	1.092	1.252	1.296	1.325	1.296	1.427	1.456	1.354	1.296	1.121	1.092	1.281	1.092	1.019	1.092	1.092	1.165	1.165	1.107
0.7617	0.7192	0.796	0.8157	0.8078	0.7804	0.796	0.8666	0.9372	0.8666	0.847	0.8706	0.8549	0.8196	0.7843	0.8392	0.8117	0.8588	0.8706	0.9215	0.9058	0.9764	0.9137	1.02	1.035	1.078	1.078	1.129	1.086	1.023	0.9607	0.9804	0.996	1.051	1.086	1.137	1.278	1.306	1.322	1.192	1.102	1.023	0.9294	0.8431	0.8509	0.7647	0.8431	0.8509	0.8784	0.9725
1.105	0.9302	0.969	0.9635	1.063	0.9967	0.8638	0.7641	0.7973	0.7641	0.7973	0.6645	0.6645	0.7641	0.8638	0.8638	0.8638	0.8306	0.8306	0.8306	0.7973	0.8306	0.8306	0.8306	0.7309	0.7309	0.8306	0.8306	0.6645	0.7641	0.7973	0.9635	1.063	0.9967	0.9967	1.063	0.9635	0.8638	0.7641	0.6312	0.8306	0.8306	0.8638	0.897	0.9635	1.03	0.9967	0.7641	0.7641	0.6977
1.6	1.669	1.581	1.486	1.453	1.176	1.029	0.9633	0.7837	0.8	0.7673	0.7347	0.8	0.8653	0.9306	0.9959	0.9143	0.9959	1.061	1.029	0.9306	0.8	0.8	0.702	0.6857	0.5551	0.5224	0.5551	0.6531	0.5551	0.5878	0.4898	0.5551	0.6531	0.6857	0.6531	0.5878	0.5878	0.702	0.6694	0.6694	0.6367	0.702	0.8327	1.045	0.9633	0.9959	0.9959	1.061	0.898
1.615	1.615	1.489	1.43	1.461	1.399	1.169	1.046	0.8458	0.7843	0.7535	0.5228	0.6612	0.6612	0.692	0.7843	0.8458	1.015	1.076	0.938	0.938	0.9688	0.938	0.938	0.7996	0.7381	0.6766	0.6459	0.6459	0.6151	0.6151	0.5228	0.6151	0.7074	0.9995	0.938	1.107	1.015	1.184	1.261	1.199	1.015	1.076	0.9688	1.061	0.9842	0.815	0.7843	0.7843	0.815
1.477	1.337	1.313	1.236	1.159	0.9887	0.7927	0.7671	0.6904	0.6734	0.6734	0.6137	0.5711	0.6308	0.6904	0.7671	0.6904	0.6734	0.8268	0.9035	0.8865	0.7757	0.7757	0.7927	0.7927	0.7586	0.7757	0.733	0.733	0.716	0.6819	0.6052	0.6222	0.4944	0.6308	0.7245	0.7842	0.8012	0.8438	0.7671	0.8183	0.8183	0.7586	0.716	0.8268	0.8438	0.8865	1.006	0.9291	0.9717
1.519	1.483	1.638	1.532	1.506	1.379	1.443	1.2	1.034	0.7532	0.7532	0.7532	0.6894	0.5617	0.5617	0.7277	0.7915	0.8554	0.8171	0.7915	0.8809	0.9703	0.9064	0.8681	0.8298	0.8298	0.9192	0.983	0.9575	1.021	1.085	1.06	1.034	0.9447	0.8809	0.9958	1.021	1.085	1.111	1.136	1.226	1.289	1.111	1.021	0.8937	0.8937	1.021	0.9958	0.932	1.06
1.2	1.168	1.173	1.109	1.04	1.189	1.189	1.017	0.9714	0.8457	0.8457	0.9143	0.64	0.56	0.56	0.48	0.48	0.4229	0.2743	0.2514	0.3086	0.3429	0.4229	0.48	0.4571	0.5029	0.5486	0.5714	0.5714	0.64	0.7086	0.7086	0.7086	0.7657	0.7429	0.7429	0.6171	0.5714	0.6514	0.6286	0.6971	0.72	0.6857	0.7429	0.7886	0.9029	1.074	1.051	1.12	1.246
2.419	2.183	1.961	1.924	1.681	1.559	1.559	1.194	1.139	1.017	0.774	0.8956	0.5971	0.5418	0.4202	0.4202	0.4202	0.4202	0.2985	0.4202	0.5971	0.5971	0.5971	0.5971	0.6524	0.586	0.4644	0.2875	0.4755	0.5307	0.6524	0.8956	0.962	1.017	1.017	1.017	0.8956	0.8293	0.586	0.586	0.7077	0.8846	0.8182	0.7629	0.8293	0.8293	0.7629	0.8293	1.017	0.962
0.9305	0.8933	0.8685	0.7976	0.7976	0.7267	0.6735	0.7444	0.6735	0.7799	0.7267	0.833	0.7799	0.8508	0.7444	0.7976	0.6912	0.833	0.7444	0.7444	0.9748	1.081	1.081	1.17	1.276	1.382	1.56	1.418	1.4	1.418	1.471	1.312	1.365	1.188	1.258	1.276	1.312	1.17	1.471	1.613	1.719	1.56	1.56	1.577	1.666	1.542	1.347	1.312	1.542	1.436
0.6938	0.7112	0.6938	0.6443	0.7062	0.7682	0.7558	0.6938	0.6443	0.6071	0.6443	0.6071	0.5823	0.6691	0.731	0.7558	0.7682	0.793	0.8301	0.8054	0.8921	0.8673	0.9788	1.066	1.152	1.127	1.264	1.189	1.264	1.264	1.227	1.313	1.313	1.425	1.45	1.363	1.313	1.425	1.338	1.425	1.351	1.326	1.586	1.549	1.586	1.611	1.611	1.611	1.66	1.4
0.7114	0.6707	0.6267	0.6243	0.6388	0.5952	0.5662	0.5081	0.4936	0.4936	0.4501	0.4355	0.4646	0.5517	0.5662	0.5807	0.6243	0.813	0.8711	0.8711	1.002	1.161	1.19	1.292	1.249	1.249	1.292	1.22	1.147	1.234	1.118	1.161	1.19	1.234	1.263	1.278	1.408	1.553	1.524	1.495	1.597	1.655	1.742	1.553	1.524	1.452	1.495	1.437	1.394	1.408
0.6723	0.6076	0.6391	0.6474	0.6332	0.562	0.5122	0.5122	0.5122	0.4482	0.4126	0.3984	0.3842	0.4696	0.498	0.5336	0.5692	0.5905	0.5905	0.6759	0.6901	0.6759	0.7897	0.8182	0.9178	1.167	1.181	1.167	1.181	1.145	1.33	1.281	1.096	1.145	1.209	1.309	1.409	1.259	1.309	1.473	1.423	1.458	1.53	1.48	1.544	1.658	1.594	1.579	1.579	1.43
0.5268	0.4521	0.4278	0.4105	0.3612	0.3667	0.3065	0.2956	0.3448	0.3339	0.3941	0.4652	0.5419	0.6513	0.6732	0.821	0.9141	0.9852	1.018	1.128	1.138	1.281	1.215	1.275	1.336	1.429	1.423	1.407	1.325	1.336	1.314	1.308	1.253	1.27	1.379	1.549	1.615	1.658	1.719	1.762	1.762	1.669	1.5	1.33	1.33	1.259	1.215	1.166	1.221	1.286
0.5979	0.6023	0.5757	0.5568	0.5188	0.4555	0.4049	0.4872	0.4365	0.4935	0.4808	0.5504	0.5631	0.6327	0.6706	0.7782	0.8161	0.8668	0.8668	0.9743	0.9427	0.9933	1.044	1.183	1.227	1.265	1.354	1.436	1.398	1.335	1.234	1.348	1.31	1.259	1.297	1.284	1.297	1.31	1.17	1.196	1.17	1.278	1.405	1.442	1.417	1.493	1.424	1.436	1.341	1.215
0.4401	0.446	0.4695	0.4527	0.4359	0.4024	0.4359	0.4359	0.4863	0.4192	0.4695	0.5533	0.5869	0.6372	0.7881	0.8551	1.006	1.258	1.291	1.392	1.341	1.341	1.258	1.291	1.224	1.325	1.224	1.274	1.358	1.392	1.358	1.224	1.224	1.274	1.392	1.241	1.392	1.492	1.392	1.392	1.476	1.325	1.325	1.19	1.073	1.258	1.19	1.14	1.241	1.442
0.4307	0.4195	0.4037	0.3745	0.3353	0.2961	0.3032	0.3424	0.3496	0.3924	0.4173	0.4494	0.5778	0.6385	0.6742	0.8525	0.9809	1.113	1.231	1.177	1.206	1.348	1.334	1.309	1.355	1.423	1.573	1.691	1.644	1.659	1.637	1.591	1.559	1.448	1.338	1.316	1.213	1.213	1.234	1.163	1.245	1.32	1.32	1.377	1.405	1.363	1.473	1.398	1.338	1.288
0.2427	0.2295	0.2501	0.29	0.3404	0.3783	0.3909	0.4665	0.5296	0.5548	0.6052	0.643	0.7439	0.8448	0.87	0.9204	1.034	1.009	1.091	1.185	1.305	1.355	1.425	1.494	1.627	1.608	1.5	1.463	1.482	1.482	1.412	1.4	1.418	1.393	1.286	1.255	1.21	1.185	1.185	1.04	1.04	1.16	1.217	1.273	1.318	1.261	1.387	1.507	1.437	1.318
0.5219	0.5023	0.4387	0.402	0.3717	0.3069	0.2593	0.2896	0.2723	0.3631	0.4884	0.5619	0.7219	0.912	0.9466	1.111	1.262	1.297	1.413	1.496	1.496	1.621	1.612	1.604	1.612	1.595	1.496	1.513	1.478	1.496	1.487	1.5	1.491	1.517	1.509	1.491	1.435	1.379	1.388	1.37	1.292	1.301	1.301	1.327	1.366	1.327	1.314	1.357	1.292	1.292
0.4749	0.4358	0.4283	0.423	0.4469	0.431	0.4669	0.4589	0.5188	0.5626	0.5706	0.5626	0.6464	0.6784	0.7662	0.846	0.9936	1.161	1.301	1.401	1.5	1.616	1.692	1.608	1.64	1.64	1.572	1.504	1.365	1.365	1.417	1.341	1.225	1.317	1.317	1.433	1.373	1.365	1.341	1.365	1.273	1.313	1.273	1.273	1.321	1.305	1.357	1.425	1.425	1.365
0.2542	0.2324	0.2072	0.2052	0.1845	0.1799	0.2052	0.2721	0.339	0.4151	0.5073	0.6365	0.7172	0.8532	0.9063	0.9916	1.061	1.158	1.185	1.342	1.37	1.402	1.43	1.51	1.543	1.559	1.43	1.386	1.397	1.374	1.289	1.201	1.206	1.248	1.308	1.275	1.234	1.282	1.278	1.208	1.236	1.111	1.197	1.229	1.174	1.234	1.314	1.31	1.326	1.305
0.4576	0.4393	0.4446	0.4184	0.3512	0.3512	0.3512	0.3736	0.3362	0.3213	0.4334	0.5155	0.5006	0.5977	0.665	0.7845	0.8966	0.9414	0.9788	0.9788	1.091	1.173	1.203	1.233	1.24	1.24	1.337	1.308	1.3	1.337	1.293	1.225	1.195	1.166	1.151	1.091	1.106	1.158	1.27	1.382	1.382	1.449	1.509	1.494	1.509	1.412	1.33	1.464	1.345	1.263
0.2842	0.261	0.2596	0.2706	0.3067	0.3428	0.3969	0.439	0.5683	0.6345	0.7217	0.8028	0.866	0.9412	0.9532	0.9231	0.9442	0.9381	0.9201	0.9201	0.9562	1.025	1.061	1.122	1.152	1.182	1.284	1.314	1.386	1.404	1.47	1.488	1.537	1.488	1.44	1.368	1.434	1.374	1.368	1.332	1.374	1.344	1.314	1.278	1.248	1.212	1.206	1.194	1.242	1.29
0.6625	0.64	0.6583	0.6429	0.5857	0.6071	0.5929	0.6071	0.65	0.6071	0.6071	0.5857	0.6429	0.6571	0.7143	0.7429	0.8929	0.9786	1.121	1.121	1.179	1.3	1.243	1.207	1.243	1.343	1.464	1.557	1.593	1.743	1.779	1.836	1.871	1.793	1.714	1.529	1.5	1.514	1.557	1.507	1.6	1.679	1.814	1.843	1.764	1.664	1.514	1.393	1.393	1.393
0.8343	0.8431	0.7416	0.7109	0.6189	0.4767	0.46	0.4098	0.3597	0.4015	0.4349	0.5102	0.6357	0.6942	0.7611	0.9033	0.9033	0.9953	1.138	1.087	1.263	1.28	1.422	1.489	1.589	1.447	1.572	1.506	1.598	1.556	1.648	1.564	1.656	1.673	1.564	1.422	1.305	1.322	1.388	1.405	1.439	1.564	1.564	1.664	1.648	1.581	1.539	1.455	1.363	1.38
0.7669	0.8098	0.7975	0.7713	0.6661	0.5521	0.5784	0.5609	0.5259	0.4645	0.4207	0.4382	0.482	0.5083	0.6661	0.6924	0.8238	0.9378	1.034	1.209	1.209	1.209	1.28	1.288	1.376	1.394	1.332	1.367	1.429	1.455	1.455	1.367	1.472	1.455	1.42	1.429	1.446	1.481	1.455	1.481	1.525	1.543	1.516	1.429	1.385	1.525	1.367	1.201	1.218	1.201
0.5266	0.4762	0.4884	0.5364	0.5102	0.471	0.5102	0.5364	0.5495	0.6018	0.5495	0.5495	0.6018	0.641	0.6934	0.7326	0.7326	0.8373	0.8896	0.9419	0.9942	1.073	1.125	1.086	1.164	1.347	1.413	1.426	1.413	1.478	1.622	1.557	1.465	1.4	1.426	1.439	1.426	1.413	1.439	1.426	1.491	1.491	1.544	1.518	1.531	1.57	1.478	1.361	1.269	1.112
0.8118	0.7827	0.6939	0.6304	0.571	0.571	0.5472	0.571	0.5353	0.5947	0.6185	0.6304	0.6542	0.678	0.7375	0.7732	0.8564	0.8326	0.8802	0.9397	1.011	1.023	1.189	1.285	1.487	1.427	1.404	1.308	1.332	1.332	1.297	1.273	1.308	1.344	1.546	1.487	1.404	1.404	1.392	1.487	1.511	1.332	1.308	1.249	1.344	1.261	1.106	1.071	1.071	1.154
1.086	0.9852	0.8563	0.7491	0.6961	0.6053	0.4313	0.401	0.3935	0.4464	0.5599	0.5751	0.6356	0.6734	0.734	0.8172	0.9231	0.9534	0.9912	0.961	1.082	1.082	1.112	1.211	1.354	1.491	1.627	1.657	1.733	1.619	1.589	1.445	1.43	1.483	1.423	1.377	1.445	1.46	1.445	1.324	1.226	1.127	1.143	1.203	1.059	1.105	1.165	1.059	1.256	1.211
1.168	1.007	0.9146	0.8358	0.6738	0.6349	0.6349	0.5118	0.5248	0.5377	0.622	0.6738	0.6738	0.7256	0.7645	0.8098	0.8552	0.8941	0.8811	0.8617	0.8228	0.9848	1.063	1.05	1.05	1.075	1.296	1.386	1.399	1.322	1.322	1.458	1.568	1.471	1.406	1.302	1.38	1.484	1.309	1.25	1.16	1.16	1.237	1.25	1.224	1.289	1.25	1.263	1.212	1.134
0.4755	0.4755	0.4914	0.4619	0.4755	0.4619	0.4891	0.5163	0.5163	0.5502	0.591	0.6385	0.6861	0.7065	0.7336	0.7812	0.9035	0.9918	0.9442	0.9714	1.107	1.264	1.318	1.236	1.318	1.433	1.515	1.488	1.583	1.637	1.834	1.793	1.78	1.753	1.685	1.467	1.44	1.352	1.338	1.379	1.338	1.433	1.542	1.474	1.365	1.406	1.277	1.304	1.196	1.1
0.3574	0.3311	0.3261	0.344	0.3117	0.3117	0.301	0.3117	0.344	0.4407	0.4622	0.5482	0.688	0.7202	0.8599	0.9352	0.9782	1.123	1.199	1.231	1.354	1.403	1.446	1.349	1.338	1.505	1.532	1.483	1.414	1.36	1.505	1.516	1.462	1.392	1.392	1.414	1.446	1.387	1.349	1.236	1.258	1.215	1.242	1.274	1.295	1.209	1.258	1.182	1.161	1.15
0.431	0.4154	0.4049	0.4086	0.459	0.4702	0.431	0.459	0.4814	0.515	0.5542	0.5766	0.6941	0.7837	0.8341	0.974	1.036	1.12	1.22	1.204	1.198	1.433	1.355	1.383	1.394	1.355	1.366	1.394	1.26	1.433	1.472	1.439	1.45	1.405	1.433	1.394	1.299	1.22	1.282	1.299	1.321	1.332	1.304	1.237	1.226	1.114	1.103	1.08	1.069	1.069
0.4965	0.4766	0.4539	0.462	0.4823	0.4661	0.4944	0.5471	0.6322	0.6646	0.6727	0.689	0.847	0.8551	0.847	0.8713	0.9402	0.9848	1.058	1.042	1.131	1.305	1.297	1.362	1.418	1.483	1.443	1.512	1.418	1.467	1.467	1.459	1.479	1.487	1.378	1.345	1.305	1.24	1.24	1.131	1.123	1.123	1.106	1.098	1.082	1.001	0.9524	0.9443	0.9119	0.9119
0.5993	0.5417	0.5396	0.5915	0.5915	0.5826	0.5471	0.6138	0.6538	0.6805	0.6716	0.6894	0.7161	0.7605	0.8628	0.9473	1.014	1.005	1.045	1.081	1.099	1.134	1.196	1.25	1.361	1.414	1.499	1.566	1.548	1.494	1.459	1.508	1.388	1.405	1.414	1.441	1.459	1.477	1.459	1.601	1.574	1.499	1.445	1.437	1.325	1.285	1.143	1.09	1.121	1.13
0.2991	0.348	0.3263	0.3107	0.3107	0.3418	0.3263	0.3573	0.3107	0.3107	0.3263	0.3263	0.2952	0.3263	0.3418	0.4195	0.4816	0.4972	0.5748	0.6525	0.7457	0.9244	0.9244	1.064	1.204	1.282	1.359	1.46	1.391	1.391	1.391	1.328	1.359	1.375	1.321	1.515	1.561	1.499	1.577	1.515	1.515	1.437	1.274	1.305	1.367	1.321	1.243	1.274	1.305	1.274
0.4332	0.4192	0.3866	0.3673	0.3673	0.3194	0.2955	0.2755	0.2396	0.2835	0.3234	0.3553	0.3953	0.4631	0.551	0.7027	0.7267	0.7786	0.8145	0.8424	0.8664	0.9423	0.9263	1.074	1.15	1.142	1.242	1.274	1.198	1.226	1.138	1.146	1.11	1.094	1.146	1.214	1.138	1.206	1.198	1.326	1.274	1.198	1.186	1.286	1.226	1.21	1.182	1.174	1.214	1.218
0.3634	0.3625	0.35	0.3461	0.282	0.2692	0.2692	0.323	0.3307	0.3769	0.441	0.482	0.5769	0.6358	0.623	0.6794	0.6974	0.6871	0.782	0.7589	0.782	0.882	0.8768	0.8948	0.9871	1.02	1.077	1.118	1.118	1.182	1.256	1.292	1.246	1.282	1.315	1.274	1.274	1.264	1.182	1.205	1.228	1.195	1.241	1.254	1.241	1.264	1.241	1.154	1.154	1.172
0.4078	0.3997	0.3738	0.3554	0.303	0.3088	0.3204	0.3088	0.3321	0.3962	0.4603	0.5127	0.571	0.67	0.7924	0.7924	0.9147	0.9264	1.025	1.089	1.06	1.072	1.13	1.072	1.159	1.119	1.142	1.194	1.293	1.357	1.404	1.328	1.416	1.392	1.352	1.317	1.241	1.241	1.305	1.235	1.235	1.334	1.235	1.387	1.363	1.387	1.387	1.369	1.311	1.288
0.2646	0.2937	0.2879	0.2977	0.3471	0.3841	0.4103	0.435	0.4767	0.5785	0.6078	0.6371	0.6756	0.7466	0.8145	0.8438	0.8268	0.8901	0.9579	0.9826	1.012	1.037	1.08	1.121	1.134	1.146	1.243	1.226	1.231	1.205	1.185	1.205	1.259	1.158	1.185	1.209	1.256	1.334	1.28	1.231	1.251	1.188	1.192	1.168	1.16	1.248	1.256	1.219	1.26	1.226
0.2177	0.231	0.2399	0.2335	0.264	0.2513	0.2792	0.2894	0.3173	0.3503	0.4467	0.5305	0.6346	0.7361	0.8503	0.8833	0.9569	0.9341	0.9113	0.9265	0.9036	0.8935	0.9747	0.9696	1.066	1.102	1.086	1.099	1.122	1.122	1.15	1.185	1.185	1.264	1.31	1.325	1.279	1.269	1.201	1.256	1.223	1.264	1.277	1.305	1.315	1.355	1.31	1.315	1.216	1.175
0.2416	0.347	0.3304	0.3434	0.3505	0.3824	0.3965	0.478	0.4638	0.5452	0.6125	0.6939	0.7081	0.7152	0.7081	0.7293	0.74	0.7895	0.7541	0.878	0.9949	1.002	1.027	1.108	1.094	1.154	1.14	1.14	1.214	1.25	1.239	1.26	1.296	1.26	1.278	1.338	1.36	1.317	1.25	1.236	1.25	1.122	1.027	1.02	1.027	1.094	1.115	1.151	1.225	1.246
0.2168	0.22	0.233	0.2293	0.2441	0.2589	0.2921	0.4123	0.4697	0.5048	0.5473	0.5861	0.6731	0.6694	0.612	0.6749	0.6878	0.7415	0.808	0.7784	0.8154	0.8875	0.8968	0.9208	0.9874	1.041	1.085	1.072	1.034	1.082	1.082	1.052	1.023	1.026	1.165	1.231	1.231	1.3	1.3	1.3	1.335	1.268	1.226	1.183	1.169	1.169	1.217	1.206	1.176	1.191
0.3247	0.3788	0.4239	0.4174	0.4329	0.4329	0.4638	0.5218	0.5063	0.4986	0.5295	0.5682	0.5527	0.5952	0.5836	0.6339	0.6687	0.6764	0.7421	0.8078	0.7924	0.8735	0.9586	1.02	1.063	1.086	1.194	1.218	1.21	1.148	1.21	1.303	1.388	1.372	1.457	1.504	1.534	1.473	1.38	1.295	1.264	1.187	1.171	1.156	1.067	1.067	1.067	1.075	1.113	1.09
0.7499	0.7046	0.6656	0.6565	0.5705	0.5655	0.5232	0.5157	0.4883	0.4846	0.4659	0.446	0.4509	0.4547	0.4709	0.4908	0.5132	0.5556	0.5942	0.6415	0.7399	0.7873	0.882	0.9654	0.9816	1.041	1.087	1.095	1.122	1.11	1.117	1.161	1.212	1.217	1.225	1.272	1.335	1.312	1.319	1.279	1.259	1.263	1.196	1.227	1.212	1.232	1.232	1.243	1.221	1.248
0.6318	0.5596	0.4964	0.4642	0.4384	0.4126	0.3804	0.3159	0.3481	0.361	0.361	0.3739	0.361	0.4448	0.5286	0.5415	0.6124	0.7091	0.7929	0.8445	0.8187	0.8187	0.8896	0.9154	0.9605	0.9992	1.096	1.154	1.206	1.244	1.289	1.231	1.302	1.315	1.354	1.399	1.399	1.425	1.47	1.496	1.528	1.489	1.502	1.515	1.528	1.528	1.38	1.347	1.315	1.244
0.5579	0.5313	0.4605	0.4706	0.3947	0.3795	0.3795	0.3644	0.334	0.3492	0.3492	0.334	0.3795	0.334	0.4554	0.501	0.5617	0.6528	0.6224	0.7591	0.835	0.8502	0.9109	0.9109	0.9109	1.093	1.108	1.169	1.275	1.336	1.397	1.382	1.366	1.306	1.321	1.336	1.382	1.306	1.275	1.245	1.321	1.26	1.199	1.184	1.275	1.397	1.366	1.275	1.26	1.23
0.5991	0.5776	0.5632	0.5969	0.5706	0.5442	0.5003	0.4301	0.4126	0.395	0.3336	0.3336	0.316	0.3687	0.4477	0.5003	0.5749	0.6101	0.6847	0.768	0.7593	0.8075	0.8383	0.8734	0.9392	0.9743	0.9919	1.119	1.154	1.163	1.251	1.321	1.365	1.325	1.238	1.308	1.352	1.29	1.255	1.22	1.268	1.321	1.312	1.303	1.303	1.286	1.4	1.409	1.382	1.321
0.51	0.4784	0.4221	0.412	0.3618	0.3216	0.2512	0.201	0.1809	0.1909	0.2311	0.2512	0.3216	0.4422	0.5929	0.6934	0.7939	0.9045	0.9748	0.9949	1.035	1.075	1.126	1.146	1.201	1.251	1.322	1.402	1.432	1.472	1.638	1.553	1.593	1.739	1.774	1.724	1.623	1.497	1.623	1.593	1.457	1.382	1.497	1.538	1.548	1.482	1.412	1.412	1.352	1.276
0.1082	0.1276	0.1476	0.1587	0.1763	0.2057	0.2292	0.2997	0.344	0.3937	0.4584	0.5496	0.6114	0.7319	0.8024	0.8876	0.9494	1.002	1.047	1.108	1.149	1.167	1.211	1.24	1.29	1.296	1.288	1.235	1.232	1.217	1.267	1.255	1.299	1.334	1.375	1.396	1.437	1.422	1.393	1.352	1.387	1.384	1.428	1.373	1.349	1.387	1.399	1.396	1.402	1.34
0.2169	0.254	0.2504	0.26	0.2509	0.2237	0.2812	0.3205	0.3326	0.3568	0.3749	0.4596	0.5563	0.5775	0.641	0.7196	0.8798	1.016	1.061	1.152	1.237	1.288	1.339	1.361	1.336	1.376	1.376	1.354	1.361	1.348	1.276	1.261	1.285	1.297	1.342	1.291	1.285	1.364	1.397	1.397	1.373	1.4	1.491	1.469	1.475	1.475	1.554	1.542	1.521	1.463
0.6028	0.5524	0.5334	0.4697	0.4447	0.3632	0.3507	0.3946	0.4635	0.5198	0.5825	0.5825	0.6639	0.7265	0.7265	0.7077	0.7202	0.8768	0.9958	1.083	1.152	1.202	1.321	1.372	1.321	1.309	1.246	1.309	1.334	1.259	1.309	1.397	1.434	1.422	1.409	1.409	1.434	1.422	1.397	1.422	1.422	1.397	1.459	1.522	1.534	1.484	1.422	1.484	1.484	1.434
0.4065	0.3963	0.3726	0.3484	0.3448	0.363	0.392	0.3992	0.4537	0.5154	0.5553	0.6243	0.6243	0.7223	0.744	0.7803	0.8312	0.94	1.013	1.114	1.107	1.129	1.22	1.256	1.288	1.223	1.27	1.292	1.455	1.343	1.336	1.274	1.394	1.416	1.416	1.318	1.405	1.426	1.503	1.397	1.412	1.466	1.452	1.43	1.455	1.401	1.47	1.434	1.386	1.379
0.211	0.2185	0.269	0.2589	0.2518	0.2447	0.2447	0.2447	0.2766	0.2624	0.2766	0.3653	0.4469	0.5426	0.6703	0.72	0.7909	0.8937	0.9398	0.9398	0.954	1.057	1.146	1.206	1.266	1.28	1.412	1.493	1.447	1.482	1.504	1.518	1.607	1.564	1.585	1.6	1.624	1.596	1.561	1.568	1.514	1.479	1.465	1.369	1.397	1.426	1.316	1.369	1.334	1.38
0.4398	0.4114	0.3926	0.3791	0.3493	0.3024	0.3024	0.3024	0.3237	0.345	0.3748	0.4728	0.5622	0.6219	0.7496	0.8178	0.8604	0.92	0.8859	0.9328	1.005	1.086	1.099	1.197	1.269	1.414	1.457	1.474	1.491	1.559	1.525	1.444	1.423	1.55	1.533	1.533	1.525	1.542	1.631	1.623	1.614	1.64	1.64	1.597	1.606	1.525	1.563	1.452	1.508	1.427
0.3199	0.3092	0.3021	0.3123	0.3161	0.3541	0.3637	0.3637	0.3827	0.417	0.436	0.4646	0.4874	0.5407	0.6169	0.674	0.7121	0.7825	0.8682	0.9501	1.045	1.045	1.137	1.236	1.331	1.394	1.474	1.512	1.569	1.569	1.559	1.521	1.487	1.401	1.411	1.43	1.434	1.411	1.426	1.47	1.546	1.455	1.47	1.413	1.432	1.388	1.359	1.312	1.346	1.35
0.08573	0.07727	0.07512	0.07979	0.1106	0.1168	0.1568	0.206	0.2766	0.3688	0.421	0.4978	0.5624	0.6484	0.759	0.8788	0.9739	1.082	1.158	1.244	1.34	1.395	1.432	1.472	1.512	1.528	1.571	1.558	1.54	1.549	1.515	1.463	1.46	1.417	1.364	1.34	1.318	1.306	1.337	1.346	1.368	1.429	1.429	1.325	1.343	1.337	1.294	1.26	1.211	1.208
0.1049	0.1076	0.1148	0.1199	0.1245	0.1583	0.2168	0.2721	0.3397	0.412	0.4796	0.5949	0.724	0.7502	0.8393	0.9162	1.07	1.156	1.168	1.227	1.393	1.411	1.488	1.428	1.526	1.62	1.591	1.519	1.543	1.553	1.642	1.603	1.565	1.556	1.623	1.616	1.573	1.505	1.5	1.505	1.51	1.459	1.497	1.463	1.447	1.404	1.399	1.387	1.391	1.317
0.2147	0.2372	0.2284	0.2397	0.2632	0.2749	0.2749	0.3191	0.3483	0.404	0.4246	0.5123	0.6001	0.6792	0.7199	0.7901	0.8836	1.021	1.085	1.153	1.226	1.299	1.376	1.399	1.437	1.472	1.522	1.542	1.56	1.504	1.519	1.489	1.469	1.422	1.425	1.405	1.451	1.428	1.466	1.46	1.446	1.416	1.428	1.405	1.419	1.361	1.29	1.282	1.247	1.214
0.3652	0.337	0.345	0.3354	0.2996	0.3073	0.3111	0.3418	0.3918	0.4315	0.4827	0.5621	0.6171	0.7464	0.813	0.8924	0.9346	1.087	1.146	1.248	1.279	1.362	1.401	1.46	1.416	1.467	1.46	1.472	1.437	1.406	1.398	1.461	1.421	1.44	1.46	1.484	1.492	1.495	1.406	1.378	1.362	1.358	1.319	1.334	1.374	1.362	1.421	1.374	1.319	1.338
0.2525	0.2459	0.2415	0.2133	0.1913	0.1976	0.2039	0.2101	0.2195	0.2729	0.3795	0.4548	0.5143	0.552	0.6335	0.7245	0.8123	0.8123	0.8437	0.944	1.063	1.057	1.057	1.095	1.179	1.245	1.289	1.295	1.38	1.477	1.471	1.496	1.496	1.512	1.518	1.483	1.531	1.477	1.418	1.352	1.292	1.267	1.267	1.182	1.223	1.276	1.374	1.393	1.418	1.424
0.3409	0.3211	0.3226	0.3173	0.311	0.3016	0.3142	0.3425	0.3927	0.421	0.4367	0.465	0.4807	0.5435	0.5969	0.6566	0.7132	0.8357	0.864	0.9457	1.043	1.106	1.093	1.134	1.162	1.238	1.288	1.247	1.228	1.276	1.31	1.304	1.332	1.338	1.414	1.455	1.505	1.452	1.48	1.486	1.452	1.398	1.392	1.364	1.398	1.342	1.294	1.266	1.279	1.257
0.2274	0.2016	0.1967	0.1826	0.158	0.1299	0.1124	0.1054	0.1054	0.1334	0.1721	0.2107	0.2634	0.302	0.3722	0.4355	0.4811	0.5513	0.611	0.7094	0.8007	0.892	1.068	1.159	1.278	1.401	1.401	1.426	1.485	1.422	1.492	1.464	1.457	1.517	1.524	1.517	1.549	1.58	1.619	1.64	1.573	1.64	1.563	1.633	1.531	1.447	1.412	1.44	1.394	1.457
0.1556	0.1518	0.1431	0.1511	0.1422	0.1298	0.1209	0.1298	0.1476	0.1653	0.1938	0.208	0.2578	0.3004	0.3555	0.4355	0.4978	0.544	0.6506	0.7306	0.8604	0.9262	0.9866	1.099	1.257	1.326	1.358	1.367	1.419	1.442	1.468	1.399	1.433	1.444	1.509	1.556	1.561	1.506	1.529	1.495	1.532	1.452	1.42	1.499	1.541	1.527	1.481	1.396	1.355	1.294
0.3771	0.3367	0.3098	0.2906	0.2706	0.2555	0.2555	0.1954	0.2255	0.2455	0.2656	0.3307	0.4009	0.456	0.5261	0.5261	0.6163	0.6714	0.6965	0.7516	0.7967	0.8969	1.057	1.157	1.248	1.393	1.483	1.598	1.704	1.684	1.719	1.699	1.598	1.603	1.623	1.508	1.674	1.573	1.689	1.689	1.699	1.508	1.543	1.363	1.418	1.313	1.358	1.323	1.423	1.433
0.2674	0.3152	0.319	0.3458	0.3458	0.3297	0.3538	0.3538	0.3217	0.3297	0.3217	0.3377	0.4021	0.4423	0.4744	0.575	0.6272	0.6634	0.7559	0.768	0.8846	0.9529	1.057	1.122	1.154	1.234	1.395	1.443	1.548	1.532	1.564	1.761	1.713	1.592	1.624	1.592	1.528	1.544	1.451	1.484	1.532	1.427	1.395	1.492	1.508	1.492	1.492	1.508	1.596	1.588
0.1001	0.0801	0.08197	0.1054	0.1144	0.1184	0.1405	0.1807	0.2429	0.3011	0.3282	0.3995	0.4748	0.542	0.6043	0.6755	0.7197	0.8351	0.8974	0.9596	1.022	1.049	1.128	1.177	1.19	1.244	1.288	1.345	1.429	1.443	1.497	1.528	1.514	1.528	1.484	1.479	1.398	1.3	1.313	1.3	1.238	1.269	1.274	1.327	1.466	1.377	1.373	1.421	1.408	1.408
0.3075	0.3146	0.2813	0.2983	0.2288	0.2125	0.2697	0.2697	0.237	0.2534	0.2452	0.3228	0.3555	0.4005	0.4944	0.6538	0.7233	0.7927	0.8091	0.9358	1.001	1.05	1.107	1.238	1.365	1.406	1.406	1.447	1.479	1.471	1.455	1.479	1.512	1.573	1.573	1.549	1.602	1.585	1.553	1.561	1.492	1.483	1.483	1.365	1.357	1.312	1.328	1.336	1.304	1.336
0.2045	0.2024	0.2153	0.2061	0.1599	0.1569	0.1907	0.2184	0.2522	0.2799	0.2983	0.3691	0.4306	0.5136	0.6162	0.6838	0.7587	0.9135	1.025	1.074	1.149	1.162	1.168	1.195	1.18	1.22	1.316	1.319	1.393	1.527	1.6	1.625	1.631	1.647	1.677	1.643	1.613	1.588	1.613	1.597	1.554	1.524	1.462	1.394	1.41	1.394	1.413	1.397	1.422	1.465
0.2299	0.2118	0.2159	0.2149	0.201	0.1811	0.1851	0.1791	0.1731	0.197	0.201	0.2488	0.3125	0.3463	0.3941	0.4956	0.5911	0.6389	0.7344	0.8021	0.9075	1.047	1.182	1.198	1.357	1.401	1.511	1.622	1.622	1.616	1.62	1.614	1.658	1.672	1.644	1.616	1.592	1.612	1.574	1.554	1.536	1.469	1.493	1.459	1.473	1.497	1.517	1.429	1.423	1.379
0.207	0.1893	0.1972	0.1859	0.2056	0.1943	0.1774	0.1718	0.1943	0.2	0.2422	0.2648	0.3887	0.5042	0.5633	0.6534	0.7126	0.7943	0.9351	0.9745	1.034	1.076	1.163	1.262	1.436	1.459	1.442	1.501	1.611	1.651	1.698	1.645	1.639	1.71	1.704	1.721	1.682	1.676	1.611	1.589	1.535	1.558	1.493	1.543	1.501	1.538	1.56	1.577	1.49	1.49
0.2294	0.2193	0.2052	0.2238	0.2238	0.2174	0.2014	0.211	0.2398	0.2526	0.2462	0.275	0.3165	0.3965	0.4476	0.4732	0.5404	0.6203	0.7258	0.8505	0.9176	0.9656	1.119	1.173	1.285	1.314	1.404	1.439	1.544	1.525	1.573	1.592	1.672	1.57	1.608	1.65	1.695	1.714	1.64	1.512	1.535	1.509	1.416	1.365	1.458	1.532	1.611	1.643	1.557	1.548
0.2872	0.2516	0.2439	0.2442	0.2442	0.2481	0.2149	0.1895	0.1993	0.2286	0.2188	0.252	0.3223	0.336	0.4454	0.5001	0.5606	0.6446	0.7501	0.799	0.924	0.9689	1.086	1.09	1.219	1.209	1.293	1.41	1.434	1.414	1.543	1.586	1.645	1.625	1.563	1.617	1.627	1.53	1.451	1.393	1.418	1.373	1.319	1.348	1.416	1.416	1.504	1.444	1.483	1.498
0.2858	0.2686	0.2411	0.2398	0.2295	0.2261	0.2113	0.2364	0.2661	0.3026	0.298	0.3334	0.3803	0.4168	0.475	0.5219	0.587	0.6783	0.7879	0.861	1.029	1.091	1.2	1.225	1.32	1.32	1.385	1.377	1.432	1.457	1.54	1.522	1.522	1.559	1.595	1.592	1.588	1.548	1.567	1.622	1.582	1.548	1.527	1.447	1.447	1.425	1.352	1.345	1.298	1.29
0.3371	0.3336	0.3371	0.3295	0.3295	0.289	0.294	0.2712	0.2763	0.294	0.3295	0.3447	0.4081	0.4486	0.5576	0.6464	0.7173	0.7858	0.9429	1.006	1.143	1.189	1.239	1.326	1.399	1.376	1.392	1.376	1.417	1.475	1.468	1.457	1.475	1.556	1.561	1.556	1.485	1.463	1.432	1.483	1.455	1.437	1.437	1.414	1.404	1.412	1.407	1.366	1.407	1.338
0.3392	0.3035	0.2857	0.2678	0.2602	0.2321	0.2449	0.2347	0.2908	0.3035	0.3265	0.3673	0.3826	0.4438	0.5178	0.5994	0.7193	0.8442	0.982	1.056	1.13	1.153	1.227	1.27	1.303	1.268	1.319	1.439	1.648	1.63	1.717	1.683	1.706	1.714	1.612	1.505	1.454	1.38	1.472	1.512	1.505	1.492	1.459	1.533	1.52	1.456	1.393	1.423	1.395	1.377
0.1078	0.09307	0.1021	0.1038	0.1151	0.08917	0.1054	0.1297	0.1556	0.1654	0.2108	0.2302	0.261	0.3226	0.4572	0.5756	0.6534	0.715	0.7977	0.8804	0.942	0.9209	0.9939	1.081	1.154	1.268	1.36	1.433	1.497	1.497	1.522	1.594	1.553	1.529	1.482	1.471	1.449	1.464	1.419	1.409	1.336	1.409	1.404	1.425	1.394	1.338	1.362	1.48	1.438	1.459
0.2312	0.2198	0.2176	0.2363	0.2441	0.2596	0.2751	0.2658	0.2907	0.3156	0.3327	0.3544	0.4182	0.4741	0.5425	0.6233	0.7322	0.8161	0.8829	0.9156	0.97	1.096	1.158	1.163	1.202	1.239	1.298	1.357	1.315	1.295	1.329	1.359	1.388	1.393	1.435	1.43	1.443	1.45	1.404	1.379	1.408	1.31	1.348	1.335	1.323	1.36	1.411	1.34	1.349	1.312
0.2694	0.2549	0.2349	0.2324	0.2206	0.1924	0.1761	0.1924	0.2087	0.2294	0.262	0.3094	0.3819	0.4574	0.45	0.5092	0.5684	0.6113	0.6868	0.7416	0.786	0.9562	1.008	1.107	1.211	1.203	1.26	1.338	1.314	1.369	1.374	1.35	1.425	1.409	1.362	1.366	1.375	1.359	1.328	1.335	1.335	1.351	1.387	1.363	1.332	1.356	1.329	1.286	1.282	1.187
0.204	0.2242	0.2377	0.2178	0.1931	0.1931	0.2049	0.2261	0.2555	0.2343	0.2708	0.325	0.3792	0.4557	0.5004	0.5405	0.6677	0.7489	0.8584	0.9102	0.9903	1.059	1.102	1.12	1.188	1.261	1.279	1.312	1.385	1.404	1.485	1.558	1.478	1.554	1.539	1.499	1.517	1.435	1.329	1.347	1.296	1.293	1.282	1.275	1.291	1.324	1.313	1.294	1.258	1.218
0.3429	0.3091	0.3284	0.3256	0.3008	0.2704	0.2649	0.2787	0.2897	0.2732	0.2649	0.3008	0.3311	0.3698	0.4194	0.4691	0.5684	0.643	0.7064	0.7616	0.8775	0.9631	1.068	1.049	1.073	1.209	1.289	1.319	1.349	1.358	1.487	1.612	1.518	1.543	1.507	1.507	1.476	1.377	1.327	1.322	1.341	1.316	1.366	1.413	1.394	1.413	1.407	1.402	1.416	1.36
0.3543	0.3092	0.3098	0.2998	0.2656	0.2603	0.2445	0.2288	0.284	0.2787	0.284	0.3129	0.3024	0.3366	0.3602	0.3786	0.4654	0.5469	0.5864	0.6837	0.7757	0.8598	0.8993	0.944	0.9781	1.075	1.207	1.281	1.309	1.412	1.441	1.543	1.557	1.494	1.488	1.488	1.478	1.444	1.425	1.396	1.43	1.417	1.48	1.433	1.478	1.472	1.517	1.512	1.517	1.465
0.3585	0.3148	0.309	0.3173	0.2848	0.2673	0.2548	0.2498	0.2873	0.3048	0.2598	0.3073	0.3248	0.4222	0.4672	0.4747	0.5097	0.5871	0.6396	0.6871	0.6995	0.8095	0.9019	0.9919	1.117	1.134	1.204	1.237	1.277	1.314	1.359	1.377	1.417	1.452	1.467	1.454	1.519	1.534	1.509	1.537	1.529	1.502	1.442	1.397	1.349	1.349	1.342	1.322	1.322	1.334
0.2678	0.274	0.2699	0.2847	0.2918	0.2385	0.2385	0.3203	0.3737	0.4271	0.4413	0.5018	0.5908	0.6584	0.6798	0.6869	0.7474	0.8114	0.8399	0.9004	0.968	0.9823	1.011	1.046	1.135	1.256	1.292	1.26	1.363	1.37	1.42	1.427	1.409	1.484	1.502	1.438	1.449	1.37	1.335	1.32	1.246	1.342	1.342	1.384	1.392	1.349	1.363	1.377	1.317	1.338
0.2707	0.2565	0.2517	0.2829	0.2504	0.2626	0.285	0.285	0.2952	0.3338	0.3664	0.4214	0.4987	0.5313	0.6025	0.6575	0.7471	0.7186	0.8081	0.8142	0.8651	0.9384	1.006	1.077	1.221	1.232	1.286	1.403	1.419	1.474	1.392	1.421	1.394	1.427	1.356	1.339	1.284	1.317	1.266	1.299	1.276	1.315	1.325	1.396	1.464	1.453	1.443	1.417	1.388	1.339
0.3197	0.306	0.3007	0.2936	0.2399	0.2006	0.204	0.2085	0.2309	0.2387	0.2567	0.3037	0.3575	0.4125	0.4842	0.5201	0.5996	0.6467	0.7509	0.8518	0.8989	0.9426	0.9639	1.058	1.141	1.141	1.178	1.203	1.253	1.286	1.256	1.264	1.254	1.21	1.251	1.272	1.298	1.265	1.251	1.261	1.232	1.224	1.221	1.209	1.191	1.245	1.286	1.376	1.347	1.293
0.139	0.1421	0.139	0.145	0.1576	0.1532	0.1488	0.1702	0.1614	0.1696	0.2049	0.2446	0.2837	0.3751	0.4753	0.5711	0.6934	0.7716	0.863	0.9676	1.046	1.059	1.146	1.15	1.212	1.264	1.342	1.394	1.433	1.456	1.503	1.451	1.438	1.39	1.369	1.382	1.346	1.316	1.355	1.316	1.321	1.273	1.255	1.242	1.238	1.199	1.212	1.216	1.233	1.207
0.2048	0.2112	0.2027	0.2075	0.2002	0.2039	0.1929	0.2085	0.1938	0.2203	0.2395	0.2734	0.3301	0.4169	0.4507	0.5339	0.6354	0.7186	0.8018	0.9042	0.9993	1.116	1.191	1.249	1.321	1.366	1.355	1.362	1.32	1.339	1.324	1.244	1.271	1.289	1.285	1.308	1.263	1.263	1.289	1.278	1.264	1.244	1.26	1.321	1.348	1.348	1.317	1.298	1.253	1.245
0.2265	0.2195	0.1936	0.1932	0.1805	0.1568	0.144	0.1386	0.1294	0.1659	0.1932	0.2115	0.2625	0.3537	0.4047	0.5342	0.5943	0.6782	0.8076	0.8915	0.9626	1.028	1.061	1.154	1.196	1.214	1.242	1.269	1.251	1.242	1.209	1.26	1.316	1.331	1.313	1.313	1.298	1.345	1.327	1.313	1.271	1.274	1.325	1.285	1.267	1.276	1.198	1.234	1.221	1.216
0.4563	0.3869	0.3666	0.3833	0.3722	0.3454	0.3009	0.2786	0.3009	0.2786	0.2741	0.312	0.3544	0.3766	0.4569	0.5371	0.6441	0.7667	0.8402	0.9427	1.007	1.018	1.083	1.117	1.085	1.085	1.059	1.139	1.208	1.224	1.217	1.228	1.299	1.315	1.315	1.266	1.266	1.266	1.281	1.259	1.308	1.297	1.326	1.455	1.42	1.366	1.355	1.328	1.302	1.264
0.2736	0.2627	0.2687	0.2473	0.236	0.2047	0.1734	0.1933	0.1848	0.2018	0.2217	0.2587	0.2957	0.3753	0.4037	0.4947	0.5004	0.6141	0.6795	0.7875	0.8102	0.8472	0.8955	0.9922	1.041	1.058	1.069	1.208	1.299	1.325	1.345	1.308	1.333	1.376	1.328	1.333	1.308	1.373	1.453	1.447	1.399	1.362	1.336	1.356	1.276	1.24	1.197	1.203	1.222	1.222
0.1829	0.1756	0.1463	0.1568	0.1463	0.1254	0.1254	0.1463	0.1672	0.2195	0.2508	0.2822	0.3344	0.4076	0.4598	0.5748	0.6166	0.6793	0.7733	0.8256	0.9771	1.04	1.129	1.212	1.312	1.411	1.479	1.521	1.521	1.458	1.494	1.463	1.453	1.557	1.484	1.531	1.526	1.458	1.442	1.421	1.317	1.259	1.332	1.332	1.4	1.285	1.186	1.17	1.217	1.155
0.4657	0.4269	0.4527	0.4102	0.3382	0.2938	0.2716	0.2716	0.2716	0.2605	0.2605	0.2827	0.3049	0.4601	0.4601	0.5544	0.6486	0.8537	0.887	1.02	1.07	1.175	1.297	1.264	1.264	1.336	1.336	1.286	1.386	1.358	1.347	1.408	1.469	1.441	1.552	1.513	1.491	1.597	1.552	1.569	1.585	1.475	1.425	1.414	1.369	1.22	1.181	1.12	1.087	1.164
0.2166	0.231	0.2286	0.2527	0.2785	0.2682	0.3249	0.361	0.3765	0.3559	0.3301	0.3713	0.4796	0.4796	0.5518	0.6343	0.722	0.8664	1.031	1.011	1.176	1.191	1.15	1.217	1.217	1.15	1.207	1.119	1.14	1.258	1.289	1.279	1.346	1.387	1.387	1.563	1.542	1.552	1.532	1.434	1.413	1.434	1.269	1.315	1.238	1.289	1.289	1.212	1.191	1.171
0.5851	0.5939	0.6424	0.6321	0.6433	0.6321	0.6265	0.59	0.5703	0.5085	0.5225	0.5478	0.5591	0.5085	0.5647	0.6349	0.6967	0.722	0.7922	0.8569	0.9215	1.037	1.113	1.132	1.239	1.259	1.315	1.365	1.377	1.363	1.424	1.438	1.408	1.438	1.45	1.43	1.43	1.405	1.365	1.391	1.315	1.309	1.298	1.261	1.295	1.301	1.256	1.281	1.216	1.191
0.5616	0.5675	0.5364	0.5593	0.5292	0.5649	0.5893	0.5649	0.5611	0.5724	0.5236	0.518	0.4936	0.4992	0.5292	0.5236	0.5574	0.6362	0.7263	0.7807	0.7807	0.8295	0.944	1.104	1.158	1.203	1.272	1.402	1.462	1.492	1.438	1.513	1.558	1.588	1.522	1.561	1.511	1.511	1.436	1.385	1.394	1.385	1.252	1.297	1.306	1.282	1.287	1.287	1.317	1.366
0.167	0.1915	0.1745	0.1495	0.1591	0.14	0.14	0.1464	0.1304	0.1304	0.1432	0.1273	0.175	0.2036	0.2514	0.3213	0.4232	0.525	0.6141	0.6682	0.7095	0.7922	0.8177	0.8527	0.9068	0.98	1.053	1.168	1.168	1.257	1.301	1.327	1.349	1.324	1.362	1.47	1.464	1.492	1.479	1.425	1.451	1.324	1.241	1.266	1.26	1.254	1.219	1.18	1.18	1.222
0.1659	0.1543	0.1512	0.1779	0.2012	0.205	0.1857	0.1702	0.1644	0.1644	0.1799	0.1992	0.234	0.263	0.3017	0.3752	0.4719	0.5493	0.588	0.6692	0.7621	0.8356	0.9381	0.9535	0.9632	1.002	1.066	1.099	1.153	1.162	1.217	1.329	1.402	1.418	1.453	1.453	1.431	1.441	1.348	1.354	1.367	1.319	1.298	1.265	1.269	1.269	1.224	1.195	1.244	1.249
0.113	0.1206	0.1202	0.1123	0.1077	0.1046	0.1123	0.1123	0.1077	0.1123	0.12	0.1384	0.1461	0.1722	0.1907	0.2691	0.2784	0.3353	0.3783	0.4614	0.549	0.6398	0.6582	0.7582	0.8766	0.9381	1.043	1.143	1.164	1.247	1.313	1.366	1.404	1.409	1.378	1.404	1.447	1.443	1.438	1.459	1.433	1.421	1.439	1.439	1.452	1.386	1.378	1.369	1.381	1.336
0.1834	0.2248	0.1932	0.1994	0.2045	0.2163	0.2383	0.2552	0.2214	0.2501	0.2434	0.2315	0.2315	0.2315	0.2214	0.2332	0.2941	0.3498	0.4174	0.4445	0.4952	0.534	0.6219	0.6659	0.7385	0.7943	0.9227	1.044	1.127	1.217	1.2	1.227	1.242	1.252	1.252	1.262	1.268	1.318	1.34	1.379	1.335	1.301	1.33	1.279	1.251	1.268	1.252	1.252	1.274	1.24
0.1288	0.1222	0.1227	0.1283	0.1146	0.1283	0.123	0.1136	0.123	0.1377	0.1609	0.2292	0.2702	0.3165	0.4038	0.4679	0.5541	0.6267	0.6593	0.7697	0.857	0.9306	0.9905	1.083	1.161	1.211	1.198	1.188	1.229	1.265	1.219	1.238	1.251	1.38	1.463	1.495	1.505	1.505	1.491	1.559	1.435	1.472	1.398	1.398	1.445	1.463	1.495	1.514	1.422	1.445
0.1112	0.09369	0.08734	0.07826	0.07826	0.06352	0.07486	0.07032	0.08167	0.1078	0.1418	0.1758	0.2098	0.2779	0.3675	0.4571	0.5274	0.6284	0.7112	0.8189	0.9051	0.9426	1.093	1.165	1.228	1.261	1.273	1.306	1.38	1.304	1.312	1.376	1.413	1.459	1.463	1.46	1.494	1.527	1.516	1.562	1.531	1.512	1.535	1.538	1.531	1.437	1.362	1.344	1.374	1.31
0.1818	0.203	0.2227	0.2078	0.1885	0.1885	0.2006	0.2102	0.2199	0.2247	0.2827	0.2948	0.3407	0.3794	0.4325	0.4954	0.5582	0.6307	0.6887	0.7394	0.8651	0.9569	0.998	1.032	1.044	1.186	1.232	1.165	1.237	1.276	1.283	1.317	1.276	1.339	1.447	1.414	1.421	1.472	1.501	1.537	1.583	1.52	1.532	1.486	1.428	1.469	1.45	1.336	1.375	1.375
0.3911	0.3672	0.3554	0.3434	0.3481	0.3599	0.3481	0.3329	0.3246	0.3211	0.3211	0.294	0.2976	0.294	0.3258	0.3846	0.4422	0.4963	0.5846	0.6387	0.7163	0.7739	0.8515	0.9256	0.9715	1.007	1.054	1.116	1.155	1.209	1.243	1.309	1.317	1.371	1.351	1.448	1.377	1.401	1.417	1.487	1.444	1.491	1.429	1.518	1.5	1.48	1.437	1.475	1.482	1.502
0.3198	0.285	0.3077	0.3008	0.3008	0.2846	0.2614	0.266	0.266	0.2429	0.2545	0.2776	0.31	0.3702	0.3933	0.465	0.5899	0.6385	0.664	0.7403	0.7889	0.8537	0.8953	0.8676	0.8884	0.9555	1.02	1.043	1.124	1.164	1.208	1.333	1.39	1.333	1.358	1.358	1.411	1.471	1.478	1.474	1.522	1.562	1.606	1.548	1.52	1.427	1.363	1.367	1.34	1.344
0.2665	0.2326	0.2362	0.2336	0.2336	0.2249	0.2111	0.1886	0.2007	0.1817	0.2128	0.2128	0.289	0.3288	0.4222	0.4637	0.571	0.6074	0.642	0.6593	0.7354	0.77	0.8496	0.8842	0.9188	1.021	1.066	1.114	1.163	1.211	1.225	1.248	1.31	1.319	1.305	1.279	1.315	1.284	1.239	1.244	1.213	1.187	1.21	1.187	1.263	1.374	1.289	1.289	1.32	1.338
0.2803	0.2437	0.2376	0.2472	0.242	0.2089	0.2194	0.235	0.2507	0.2803	0.2803	0.296	0.3047	0.289	0.3221	0.376	0.43	0.43	0.4979	0.5728	0.6511	0.6964	0.7503	0.7695	0.8774	0.907	0.9853	1.031	1.173	1.217	1.271	1.316	1.332	1.302	1.332	1.287	1.361	1.356	1.361	1.419	1.379	1.384	1.365	1.295	1.344	1.293	1.24	1.328	1.318	1.307
0.2964	0.2866	0.2635	0.2929	0.2259	0.247	0.2612	0.2294	0.2153	0.247	0.2612	0.2894	0.3494	0.367	0.3988	0.4447	0.487	0.5011	0.547	0.5682	0.6388	0.6882	0.7446	0.7799	0.8329	0.9352	0.974	1.055	1.101	1.175	1.2	1.228	1.33	1.33	1.33	1.373	1.352	1.366	1.461	1.401	1.415	1.394	1.447	1.433	1.482	1.387	1.373	1.366	1.359	1.299
0.3074	0.3006	0.255	0.2479	0.244	0.2264	0.2264	0.2596	0.2674	0.326	0.3728	0.4353	0.4977	0.5211	0.5446	0.5641	0.6207	0.6734	0.6968	0.7241	0.7729	0.8256	0.9115	0.9545	0.931	0.9896	1.033	1.066	1.099	1.124	1.134	1.243	1.181	1.187	1.191	1.249	1.292	1.312	1.298	1.384	1.417	1.417	1.374	1.325	1.282	1.243	1.29	1.271	1.296	1.277
0.3153	0.3067	0.3408	0.336	0.2824	0.2678	0.2483	0.2337	0.2483	0.2142	0.1996	0.2094	0.2435	0.3067	0.4236	0.4723	0.5064	0.633	0.7352	0.7937	0.8667	0.8229	0.8764	0.9495	0.9397	0.9641	0.9738	1.022	1.076	1.105	1.183	1.242	1.324	1.368	1.349	1.368	1.451	1.402	1.329	1.368	1.368	1.349	1.305	1.149	1.159	1.242	1.222	1.212	1.261	1.388
0.341	0.2934	0.2904	0.2686	0.2211	0.1965	0.2063	0.2293	0.2587	0.2784	0.3308	0.3979	0.4896	0.5568	0.5764	0.6435	0.6812	0.7205	0.7893	0.8433	0.9268	1.025	1.074	1.153	1.192	1.177	1.158	1.133	1.138	1.22	1.24	1.264	1.284	1.299	1.308	1.299	1.231	1.212	1.249	1.245	1.292	1.374	1.397	1.412	1.441	1.413	1.443	1.42	1.385	1.372
0.2724	0.2734	0.2555	0.2296	0.2085	0.219	0.1953	0.1662	0.1715	0.2111	0.2348	0.2744	0.3034	0.3272	0.4407	0.5119	0.5172	0.599	0.6913	0.7784	0.9103	0.9288	0.9631	1.074	1.129	1.158	1.179	1.193	1.193	1.296	1.248	1.209	1.23	1.253	1.24	1.227	1.164	1.187	1.216	1.19	1.127	1.145	1.198	1.256	1.296	1.348	1.335	1.433	1.38	1.404
0.4445	0.4169	0.3679	0.3591	0.2365	0.2452	0.2452	0.1577	0.1314	0.1314	0.1051	0.1839	0.219	0.2715	0.3153	0.3591	0.473	0.692	0.7971	0.8846	0.9284	1.069	1.139	1.2	1.191	1.191	1.296	1.279	1.217	1.34	1.34	1.445	1.489	1.524	1.498	1.673	1.717	1.778	1.55	1.55	1.498	1.568	1.463	1.331	1.209	1.375	1.375	1.27	1.349	1.244
0.3659	0.3726	0.3622	0.3738	0.3231	0.3168	0.3041	0.3358	0.3041	0.2978	0.2978	0.2851	0.3295	0.3612	0.4309	0.4625	0.5787	0.6421	0.7582	0.83	0.9652	0.9863	1.134	1.115	1.168	1.168	1.2	1.181	1.219	1.212	1.314	1.352	1.371	1.415	1.44	1.459	1.415	1.345	1.307	1.295	1.212	1.187	1.13	1.181	1.219	1.206	1.257	1.238	1.2	1.257
0.2045	0.2399	0.2181	0.2103	0.2103	0.1869	0.2103	0.2025	0.1714	0.2259	0.2415	0.2025	0.2415	0.2493	0.2726	0.3194	0.3349	0.3973	0.4985	0.6232	0.8023	0.9581	1.106	1.207	1.27	1.348	1.348	1.301	1.324	1.371	1.464	1.527	1.573	1.636	1.729	1.776	1.729	1.69	1.69	1.706	1.838	1.768	1.675	1.675	1.62	1.612	1.558	1.41	1.371	1.332
0.7822	0.6899	0.6284	0.5845	0.4928	0.447	0.447	0.3954	0.424	0.4355	0.424	0.5157	0.5387	0.6189	0.6246	0.659	0.6762	0.7621	0.8022	0.8939	0.9283	1.06	1.106	1.129	1.238	1.221	1.238	1.255	1.255	1.318	1.375	1.289	1.266	1.192	1.192	1.152	1.089	1.129	1.175	1.284	1.427	1.352	1.484	1.536	1.496	1.536	1.536	1.415	1.381	1.238
0.6669	0.6156	0.57	0.5081	0.5765	0.4983	0.3518	0.3518	0.3225	0.3322	0.3909	0.3225	0.3225	0.3909	0.4202	0.4788	0.5081	0.4886	0.5863	0.6645	0.7133	0.7915	0.811	0.8599	1.065	1.231	1.368	1.436	1.466	1.671	1.69	1.69	1.554	1.466	1.475	1.475	1.378	1.388	1.28	1.407	1.417	1.446	1.583	1.612	1.661	1.642	1.651	1.563	1.427	1.319
0.5976	0.5578	0.6308	0.6261	0.5692	0.5265	0.5265	0.5407	0.5692	0.4696	0.5976	0.683	0.7968	0.7399	0.6545	0.5834	0.7114	0.5976	0.7399	0.7541	0.811	0.9249	1.096	1.096	1.124	1.167	1.238	1.323	1.409	1.437	1.565	1.494	1.323	1.323	1.366	1.409	1.409	1.423	1.551	1.636	1.679	1.722	1.651	1.651	1.551	1.551	1.579	1.451	1.394	1.466
0.5857	0.6158	0.6693	0.6598	0.6024	0.5928	0.5068	0.5068	0.5068	0.4112	0.4112	0.4494	0.4972	0.5164	0.6024	0.5833	0.612	0.6598	0.7458	0.765	0.9084	0.8988	0.9371	1.109	1.109	1.128	1.176	1.281	1.396	1.396	1.482	1.606	1.645	1.731	1.654	1.549	1.597	1.511	1.406	1.348	1.339	1.272	1.463	1.463	1.396	1.291	1.186	1.09	1.052	0.851
0.9272	0.8987	0.8559	0.8559	0.7846	0.7336	0.6929	0.6216	0.5095	0.4891	0.4178	0.3668	0.3872	0.3668	0.4178	0.5604	0.6827	0.8457	0.9476	1.05	1.233	1.325	1.274	1.294	1.314	1.355	1.253	1.253	1.264	1.457	1.528	1.549	1.691	1.742	1.63	1.579	1.406	1.264	1.264	1.192	1.314	1.406	1.427	1.457	1.427	1.355	1.284	1.111	1.151	1.039
0.6213	0.5827	0.5855	0.5509	0.4897	0.4652	0.4774	0.404	0.3917	0.3917	0.4774	0.5019	0.5264	0.5753	0.6855	0.6978	0.7467	0.6978	0.7345	0.71	0.7345	0.759	0.759	0.6855	0.7467	0.8569	0.9916	1.138	1.077	1.212	1.236	1.236	1.212	1.151	1.102	1.016	1.041	1.126	1.151	1.114	1.126	1.2	1.298	1.298	1.383	1.444	1.53	1.518	1.444	1.702
0.4077	0.3262	0.2718	0.2796	0.2237	0.1677	0.1677	0.1957	0.2143	0.3262	0.3075	0.3634	0.4007	0.4193	0.5498	0.615	0.5684	0.7548	0.8014	0.8294	0.9412	0.8946	0.9878	1.1	1.081	1.128	1.1	1.118	1.183	1.183	1.156	1.239	1.128	1.156	1.174	1.193	1.128	1.202	1.053	1.277	1.314	1.249	1.249	1.249	1.183	1.342	1.23	1.295	1.472	1.5
0.1752	0.1681	0.1557	0.1668	0.1468	0.1401	0.1334	0.1568	0.1568	0.1701	0.1701	0.2269	0.2502	0.3203	0.347	0.397	0.4337	0.4838	0.5605	0.6005	0.6139	0.6639	0.774	0.8207	0.8341	0.8474	0.8774	0.9475	0.9375	0.9241	0.9742	1.044	1.064	1.111	1.111	1.204	1.241	1.298	1.445	1.488	1.538	1.558	1.578	1.528	1.575	1.555	1.588	1.641	1.658	1.691
0.2011	0.1716	0.1788	0.1686	0.1303	0.1149	0.09961	0.1073	0.1226	0.1149	0.1073	0.1149	0.1303	0.1379	0.1226	0.1647	0.1801	0.1877	0.203	0.2375	0.2682	0.3333	0.4099	0.5057	0.6091	0.7624	0.8543	0.9769	1.088	1.153	1.234	1.314	1.391	1.417	1.517	1.594	1.632	1.64	1.743	1.674	1.72	1.682	1.651	1.686	1.678	1.732	1.808	1.912	1.919	1.973
0.3249	0.3033	0.2979	0.294	0.3017	0.2863	0.2553	0.2244	0.2089	0.2089	0.1857	0.1625	0.1625	0.1857	0.2166	0.2089	0.1934	0.2476	0.263	0.3017	0.3327	0.3481	0.4333	0.4951	0.5725	0.6112	0.6886	0.7814	0.94	1.068	1.188	1.211	1.304	1.327	1.354	1.362	1.335	1.277	1.381	1.478	1.598	1.652	1.706	1.834	1.899	1.899	1.845	1.799	1.725	1.605
0.2842	0.2712	0.2393	0.2735	0.2621	0.2422	0.2165	0.1852	0.1738	0.1994	0.1766	0.1368	0.1624	0.1709	0.1852	0.2165	0.2051	0.1709	0.1966	0.2222	0.2906	0.359	0.4359	0.4986	0.5955	0.6468	0.755	0.8263	0.9288	0.9032	0.9231	1.017	1.074	1.06	1.191	1.234	1.339	1.439	1.479	1.593	1.784	1.758	1.752	1.855	1.906	2	1.969	1.88	1.843	1.895
0.2472	0.2679	0.2392	0.2438	0.2575	0.237	0.2301	0.1914	0.1595	0.1527	0.1321	0.1253	0.1253	0.139	0.1572	0.1846	0.2096	0.2301	0.2438	0.2643	0.3144	0.3668	0.3987	0.5332	0.6038	0.6995	0.7883	0.8066	0.9068	1	0.9729	1.105	1.194	1.258	1.303	1.349	1.458	1.586	1.611	1.547	1.508	1.579	1.579	1.561	1.517	1.46	1.563	1.574	1.593	1.656
0.3796	0.3584	0.3488	0.338	0.2521	0.2149	0.2286	0.211	0.211	0.1856	0.168	0.1563	0.168	0.1505	0.1641	0.1505	0.1759	0.2013	0.2638	0.2736	0.3029	0.3283	0.383	0.4084	0.4885	0.51	0.5862	0.6917	0.8109	0.934	1.014	1.1	1.245	1.354	1.376	1.393	1.424	1.489	1.526	1.471	1.471	1.54	1.54	1.467	1.467	1.417	1.395	1.395	1.387	1.352
0.2096	0.2016	0.2012	0.2167	0.221	0.201	0.201	0.1839	0.1796	0.1597	0.1668	0.154	0.1383	0.1625	0.1953	0.2267	0.278	0.3136	0.3735	0.4134	0.4405	0.4961	0.5645	0.5959	0.6315	0.7	0.7826	0.9024	0.9223	0.9252	1.016	1.056	1.179	1.239	1.212	1.343	1.423	1.431	1.46	1.389	1.361	1.397	1.361	1.41	1.366	1.381	1.401	1.428	1.431	1.443
0.1675	0.1868	0.1861	0.2292	0.235	0.2204	0.2524	0.2408	0.2408	0.235	0.1769	0.1769	0.1972	0.203	0.2088	0.2088	0.2524	0.2988	0.3307	0.3684	0.4061	0.4322	0.4525	0.5163	0.5598	0.554	0.6236	0.6613	0.7745	0.876	0.8557	0.9311	1.038	1.085	1.207	1.183	1.195	1.285	1.285	1.36	1.372	1.378	1.439	1.465	1.445	1.465	1.447	1.421	1.358	1.352
0.2206	0.2017	0.2011	0.1853	0.1853	0.1853	0.1672	0.1518	0.157	0.1338	0.1389	0.1287	0.1132	0.1184	0.1467	0.1981	0.211	0.2341	0.2753	0.3216	0.3808	0.4503	0.4451	0.5017	0.5712	0.6407	0.6973	0.8182	0.8465	0.934	1.016	1.081	1.191	1.274	1.292	1.292	1.361	1.397	1.431	1.431	1.505	1.431	1.549	1.531	1.559	1.544	1.498	1.492	1.572	1.5
0.1713	0.1689	0.1806	0.1924	0.1765	0.1719	0.1617	0.1503	0.1457	0.1229	0.1002	0.09676	0.08993	0.1161	0.1605	0.1799	0.2356	0.2812	0.337	0.4223	0.4406	0.4895	0.6238	0.6796	0.7764	0.8777	0.979	1.162	1.196	1.226	1.278	1.327	1.321	1.294	1.234	1.27	1.256	1.275	1.29	1.319	1.375	1.372	1.409	1.388	1.425	1.44	1.443	1.425	1.455	1.451
0.1863	0.1712	0.1717	0.1751	0.1593	0.1283	0.1193	0.1283	0.1374	0.1314	0.1095	0.1193	0.1253	0.1283	0.1314	0.1374	0.1593	0.2	0.2529	0.3088	0.3865	0.4899	0.6032	0.6907	0.7723	0.841	0.8946	0.9323	0.9482	0.9912	1.079	1.141	1.176	1.289	1.335	1.391	1.401	1.398	1.423	1.495	1.445	1.442	1.489	1.464	1.429	1.454	1.46	1.5	1.522	1.459
0.2152	0.2045	0.1883	0.1806	0.1614	0.1345	0.1268	0.1153	0.1076	0.1076	0.09993	0.0884	0.1268	0.146	0.1653	0.2268	0.2729	0.3536	0.4458	0.4881	0.5534	0.6342	0.6687	0.7687	0.8186	0.8763	0.9416	0.9993	1.065	1.107	1.107	1.188	1.249	1.249	1.276	1.337	1.368	1.368	1.337	1.345	1.395	1.449	1.426	1.449	1.507	1.507	1.53	1.522	1.526	1.522
0.3821	0.3866	0.4046	0.3853	0.3468	0.3661	0.3404	0.3018	0.289	0.244	0.244	0.2569	0.2697	0.2569	0.2761	0.2826	0.3018	0.3468	0.3917	0.3853	0.4495	0.4624	0.456	0.5555	0.5748	0.6005	0.7128	0.7931	0.9183	0.9633	1.015	1.166	1.259	1.304	1.342	1.413	1.622	1.641	1.596	1.596	1.577	1.551	1.525	1.474	1.467	1.564	1.544	1.589	1.577	1.439
0.3964	0.3827	0.3918	0.3593	0.3515	0.3046	0.289	0.2421	0.2187	0.1718	0.1718	0.1953	0.1796	0.164	0.1718	0.1796	0.2109	0.2187	0.2031	0.2578	0.289	0.3749	0.4608	0.5077	0.6561	0.6873	0.8123	0.9373	0.9763	1.015	1.093	1.172	1.265	1.297	1.398	1.461	1.64	1.742	1.726	1.82	1.789	1.711	1.757	1.703	1.656	1.695	1.648	1.648	1.695	1.656
0.3366	0.3141	0.2867	0.2938	0.2351	0.2458	0.219	0.219	0.1977	0.1977	0.171	0.171	0.1603	0.171	0.1816	0.1816	0.2297	0.2778	0.2992	0.3793	0.4274	0.4968	0.6464	0.6785	0.7212	0.8014	0.78	0.7586	0.8067	0.8174	0.9563	1.047	1.074	1.255	1.378	1.437	1.528	1.571	1.587	1.645	1.581	1.64	1.72	1.688	1.645	1.629	1.629	1.662	1.629	1.523
0.2838	0.3405	0.3429	0.3243	0.2534	0.2838	0.3243	0.2737	0.2534	0.2432	0.223	0.2128	0.223	0.1926	0.1926	0.1419	0.1622	0.2128	0.2635	0.2838	0.3446	0.4155	0.4561	0.4865	0.5372	0.6081	0.7297	0.7703	0.8108	0.9426	1.09	1.13	1.171	1.257	1.465	1.541	1.556	1.515	1.601	1.647	1.606	1.576	1.561	1.546	1.52	1.52	1.52	1.622	1.581	1.647
0.3406	0.3348	0.3146	0.2947	0.3114	0.3003	0.2808	0.2753	0.2669	0.2614	0.2864	0.2947	0.2753	0.2697	0.2753	0.2502	0.2502	0.2697	0.2252	0.2447	0.3058	0.317	0.4115	0.4782	0.5088	0.6006	0.7062	0.8313	0.9314	0.9314	1.045	1.137	1.218	1.254	1.246	1.315	1.462	1.493	1.532	1.54	1.571	1.61	1.627	1.54	1.515	1.476	1.532	1.532	1.432	1.476
0.276	0.2789	0.2712	0.2739	0.2407	0.2573	0.249	0.249	0.2241	0.2158	0.1909	0.1909	0.1577	0.1494	0.166	0.166	0.1826	0.2075	0.1992	0.3237	0.3818	0.4233	0.5396	0.5811	0.6724	0.8135	0.8218	0.9255	0.9836	1	1.075	1.092	1.096	1.291	1.324	1.37	1.507	1.577	1.673	1.731	1.681	1.602	1.668	1.619	1.627	1.552	1.544	1.453	1.548	1.532
0.2236	0.2433	0.2296	0.2326	0.2172	0.1942	0.1891	0.1763	0.1712	0.161	0.1533	0.1763	0.1763	0.2044	0.1993	0.2223	0.2453	0.2683	0.2786	0.3297	0.3067	0.3348	0.3169	0.3578	0.3654	0.4753	0.552	0.6977	0.7922	0.9021	1.071	1.227	1.204	1.255	1.291	1.372	1.462	1.503	1.492	1.628	1.705	1.74	1.751	1.715	1.666	1.707	1.653	1.59	1.613	1.584
0.3072	0.2867	0.2902	0.256	0.256	0.2121	0.2268	0.2048	0.2121	0.2268	0.2487	0.256	0.2633	0.2341	0.2487	0.2487	0.2121	0.1902	0.1756	0.2194	0.2487	0.2853	0.3145	0.3365	0.4316	0.4974	0.5559	0.6291	0.7022	0.8266	0.9582	1.031	1.2	1.236	1.317	1.404	1.441	1.47	1.558	1.565	1.653	1.675	1.66	1.69	1.726	1.668	1.697	1.697	1.763	1.777
0.2309	0.2225	0.2099	0.2189	0.1949	0.1859	0.1979	0.1799	0.1739	0.1859	0.1739	0.1919	0.1919	0.2039	0.1829	0.1619	0.1559	0.1619	0.1829	0.2219	0.2429	0.3149	0.3928	0.4828	0.5668	0.6177	0.6777	0.7617	0.7947	0.8276	0.9056	0.9446	0.9956	1.125	1.125	1.313	1.403	1.418	1.523	1.61	1.586	1.607	1.568	1.673	1.718	1.73	1.769	1.826	1.856	1.811
0.2088	0.198	0.183	0.179	0.179	0.1701	0.1701	0.1657	0.1746	0.1746	0.1746	0.148	0.1414	0.126	0.1039	0.09944	0.1215	0.137	0.1591	0.2011	0.2851	0.3447	0.3933	0.4397	0.5193	0.6143	0.6629	0.7226	0.7844	0.8463	0.9634	1.005	1.111	1.229	1.275	1.35	1.467	1.551	1.642	1.626	1.62	1.706	1.743	1.759	1.69	1.706	1.737	1.748	1.635	1.624
0.2224	0.242	0.2461	0.2389	0.2211	0.2161	0.1881	0.1779	0.1322	0.1042	0.09405	0.1169	0.1118	0.1246	0.1246	0.1754	0.1983	0.2034	0.1881	0.2313	0.2745	0.3457	0.3508	0.4245	0.5516	0.6634	0.6914	0.7931	0.8566	0.9736	1.052	1.07	1.154	1.332	1.37	1.413	1.413	1.518	1.568	1.601	1.53	1.566	1.645	1.746	1.675	1.703	1.751	1.769	1.774	1.634
0.2356	0.2107	0.2156	0.2239	0.2398	0.2203	0.2203	0.2166	0.2313	0.2129	0.2044	0.1689	0.1615	0.1383	0.1236	0.1236	0.1187	0.115	0.1774	0.2509	0.3133	0.3671	0.4222	0.4968	0.5592	0.6596	0.6596	0.7722	0.8493	0.8994	1.027	1.177	1.177	1.313	1.36	1.429	1.542	1.581	1.612	1.67	1.674	1.674	1.674	1.674	1.658	1.601	1.604	1.624	1.628	1.597
0.2168	0.198	0.219	0.209	0.1738	0.1526	0.1526	0.16	0.16	0.1387	0.1248	0.1174	0.1109	0.135	0.1239	0.1202	0.1304	0.1655	0.184	0.2228	0.2552	0.3125	0.4188	0.4937	0.5474	0.6001	0.7064	0.8164	0.9052	0.92	0.9375	1.04	1.133	1.221	1.268	1.359	1.437	1.547	1.557	1.621	1.663	1.652	1.642	1.681	1.706	1.706	1.646	1.564	1.628	1.582
0.2074	0.1847	0.203	0.2027	0.1835	0.174	0.174	0.1587	0.1644	0.1319	0.1224	0.1319	0.1415	0.1702	0.1568	0.1472	0.1797	0.1931	0.2313	0.2658	0.3461	0.4264	0.5353	0.5927	0.7074	0.7724	0.8527	0.8757	0.9751	0.998	1.078	1.139	1.206	1.243	1.323	1.346	1.38	1.447	1.47	1.465	1.547	1.562	1.572	1.637	1.621	1.617	1.675	1.717	1.749	1.74
0.1919	0.1804	0.1876	0.1837	0.1682	0.1645	0.1544	0.1353	0.1453	0.1234	0.1197	0.1261	0.117	0.1234	0.1398	0.1298	0.149	0.1554	0.1873	0.2321	0.3125	0.3765	0.4633	0.5237	0.6105	0.6836	0.7603	0.8015	0.8846	0.9422	1.045	1.105	1.166	1.179	1.266	1.3	1.367	1.393	1.386	1.489	1.508	1.533	1.524	1.547	1.605	1.605	1.582	1.674	1.619	1.671
0.3672	0.3249	0.311	0.3012	0.2444	0.1975	0.1876	0.1876	0.2	0.1876	0.1703	0.1703	0.1876	0.1876	0.1481	0.1432	0.1555	0.1605	0.1777	0.1777	0.1925	0.2666	0.3579	0.3851	0.4246	0.5159	0.6764	0.7677	0.8541	0.9553	1.047	1.121	1.138	1.178	1.303	1.333	1.35	1.419	1.511	1.572	1.59	1.568	1.56	1.555	1.533	1.533	1.58	1.568	1.511	1.563
0.3094	0.2833	0.261	0.2855	0.2514	0.2109	0.196	0.1598	0.164	0.1576	0.1172	0.1001	0.1001	0.1065	0.1427	0.1427	0.1939	0.2237	0.3004	0.3621	0.4324	0.4516	0.5241	0.6412	0.7435	0.7946	0.8351	0.9011	0.9778	1.127	1.184	1.25	1.344	1.461	1.544	1.596	1.559	1.615	1.589	1.634	1.677	1.713	1.796	1.811	1.766	1.813	1.777	1.77	1.719	1.755
0.2663	0.2576	0.2469	0.231	0.2227	0.1909	0.166	0.1909	0.1826	0.1826	0.1909	0.1785	0.2061	0.2269	0.231	0.2476	0.2684	0.2974	0.3625	0.4067	0.4704	0.534	0.5935	0.6447	0.736	0.8079	0.8564	0.9131	1.014	1.119	1.264	1.313	1.372	1.472	1.483	1.479	1.547	1.555	1.587	1.631	1.567	1.692	1.696	1.692	1.644	1.656	1.664	1.7	1.656	1.667
0.1557	0.1886	0.2046	0.1932	0.1703	0.1703	0.1754	0.1982	0.1932	0.1804	0.1804	0.2033	0.1932	0.2109	0.2059	0.1703	0.1652	0.1982	0.2135	0.2643	0.2923	0.3279	0.4143	0.5108	0.5617	0.6532	0.7447	0.8539	0.9276	1.047	1.207	1.271	1.334	1.436	1.464	1.533	1.497	1.444	1.527	1.634	1.652	1.716	1.749	1.822	1.784	1.802	1.723	1.7	1.637	1.604
0.1883	0.1785	0.1674	0.1594	0.1475	0.1554	0.1275	0.1196	0.1315	0.1275	0.1435	0.1554	0.1514	0.1754	0.1913	0.1993	0.2511	0.271	0.3029	0.3308	0.3773	0.4158	0.5021	0.5725	0.6708	0.7612	0.8675	0.9472	1.085	1.16	1.204	1.235	1.322	1.364	1.415	1.408	1.476	1.538	1.585	1.661	1.68	1.728	1.807	1.771	1.735	1.731	1.643	1.699	1.715	1.663
0.2489	0.2259	0.2106	0.227	0.227	0.186	0.1668	0.1613	0.1832	0.175	0.1477	0.1422	0.1613	0.1695	0.1695	0.1695	0.1887	0.2051	0.2297	0.2516	0.3035	0.3746	0.4102	0.5114	0.5825	0.6946	0.8368	0.9134	1.036	1.143	1.165	1.285	1.392	1.351	1.356	1.37	1.441	1.496	1.477	1.482	1.602	1.712	1.712	1.685	1.665	1.747	1.706	1.723	1.715	1.671
0.2149	0.2122	0.2043	0.2273	0.2378	0.2143	0.209	0.2038	0.2038	0.1934	0.1594	0.1489	0.1437	0.1019	0.1071	0.1254	0.1542	0.1646	0.2038	0.2561	0.405	0.4468	0.5174	0.6167	0.7003	0.7604	0.8623	0.8205	0.9198	0.9485	0.9904	1.079	1.15	1.207	1.33	1.419	1.503	1.555	1.667	1.743	1.808	1.803	1.821	1.827	1.863	1.709	1.638	1.61	1.604	1.563
0.2578	0.2841	0.2789	0.2585	0.2808	0.2502	0.2057	0.1946	0.1751	0.139	0.1446	0.1223	0.1362	0.1557	0.1612	0.1446	0.1696	0.1696	0.1918	0.2085	0.2557	0.2808	0.3836	0.5171	0.6143	0.7506	0.8256	0.9368	1.051	1.062	1.092	1.154	1.184	1.237	1.254	1.359	1.44	1.49	1.618	1.598	1.735	1.796	1.801	1.826	1.812	1.751	1.771	1.757	1.704	1.685
0.2097	0.2045	0.1915	0.1953	0.2085	0.1822	0.1904	0.1691	0.1477	0.1346	0.1116	0.09521	0.1034	0.09521	0.1165	0.1559	0.1822	0.197	0.2495	0.2807	0.3414	0.3808	0.435	0.5105	0.6156	0.6648	0.7945	0.87	0.9324	0.9931	1.074	1.154	1.216	1.248	1.351	1.463	1.535	1.548	1.522	1.522	1.522	1.449	1.436	1.454	1.467	1.489	1.489	1.528	1.528	1.505
0.1568	0.1725	0.1656	0.1512	0.1363	0.1083	0.1046	0.1102	0.09149	0.09149	0.1102	0.1008	0.1102	0.1139	0.1176	0.14	0.1699	0.1699	0.2222	0.2745	0.3268	0.3977	0.4836	0.5209	0.646	0.7133	0.8197	0.9205	0.9933	1.014	1.158	1.253	1.357	1.41	1.471	1.542	1.641	1.626	1.574	1.555	1.583	1.55	1.512	1.522	1.531	1.568	1.563	1.568	1.621	1.649
0.2856	0.283	0.2774	0.2735	0.2594	0.2345	0.2205	0.2097	0.1989	0.1881	0.1913	0.1978	0.2194	0.227	0.2302	0.2443	0.2659	0.2735	0.3124	0.3578	0.4032	0.4388	0.4745	0.548	0.6572	0.7393	0.8171	0.8993	0.9836	1.094	1.154	1.176	1.186	1.249	1.249	1.352	1.401	1.398	1.454	1.564	1.536	1.6	1.561	1.498	1.498	1.506	1.52	1.541	1.548	1.541
0.2992	0.2898	0.301	0.309	0.282	0.315	0.3	0.279	0.288	0.261	0.246	0.246	0.225	0.201	0.207	0.225	0.246	0.261	0.318	0.375	0.456	0.489	0.525	0.567	0.654	0.705	0.804	0.861	0.936	1.056	1.125	1.137	1.173	1.113	1.182	1.281	1.236	1.317	1.404	1.434	1.5	1.455	1.437	1.431	1.419	1.401	1.464	1.479	1.524	1.53
0.3477	0.3076	0.3	0.2735	0.2431	0.2431	0.201	0.1379	0.1683	0.1823	0.1659	0.1917	0.1823	0.2174	0.2431	0.2127	0.2197	0.2992	0.3412	0.4254	0.4324	0.5119	0.5843	0.6147	0.7035	0.7409	0.755	0.8742	0.8999	0.984	1.141	1.141	1.218	1.286	1.344	1.386	1.419	1.456	1.503	1.596	1.624	1.587	1.713	1.765	1.734	1.811	1.73	1.781	1.818	1.734
0.3432	0.3687	0.3203	0.311	0.2746	0.2325	0.1877	0.1877	0.1569	0.1877	0.1821	0.1681	0.1933	0.2129	0.2073	0.2129	0.1905	0.1849	0.2409	0.2718	0.3138	0.3754	0.4259	0.5043	0.594	0.6416	0.6892	0.7452	0.7985	0.8293	0.933	1	1.062	1.202	1.264	1.35	1.502	1.471	1.502	1.569	1.474	1.496	1.476	1.392	1.392	1.443	1.51	1.577	1.572	1.572
0.2751	0.2934	0.2751	0.2751	0.2293	0.19	0.1769	0.1769	0.1638	0.1638	0.131	0.1245	0.1245	0.1638	0.1376	0.131	0.1376	0.1769	0.2555	0.2686	0.2882	0.3341	0.3734	0.4192	0.5044	0.5568	0.655	0.7336	0.8188	0.8646	0.976	0.9629	1.055	1.205	1.212	1.323	1.441	1.493	1.572	1.546	1.48	1.539	1.467	1.493	1.5	1.546	1.526	1.539	1.598	1.572
0.2326	0.2508	0.2589	0.2543	0.2323	0.1896	0.1861	0.178	0.1607	0.1248	0.0994	0.08206	0.09246	0.0705	0.07859	0.0497	0.06472	0.1006	0.1503	0.1965	0.2497	0.3202	0.4519	0.5479	0.623	0.7305	0.8414	0.9385	1.063	1.135	1.188	1.281	1.33	1.43	1.5	1.497	1.553	1.692	1.796	1.846	1.828	1.84	1.908	1.869	1.763	1.655	1.612	1.605	1.577	1.527
0.25	0.2636	0.2348	0.2143	0.2013	0.1429	0.1299	0.1364	0.09091	0.1104	0.1104	0.09091	0.1104	0.1169	0.1234	0.1494	0.1364	0.1299	0.1688	0.1623	0.1948	0.2208	0.2857	0.3312	0.4351	0.5714	0.6753	0.7792	0.9286	1.052	1.123	1.299	1.344	1.455	1.539	1.649	1.695	1.753	1.727	1.779	1.851	1.818	1.786	1.838	1.883	1.89	1.87	1.805	1.896	1.831
0.4057	0.3562	0.3562	0.3468	0.3242	0.2959	0.2356	0.2318	0.228	0.1904	0.1715	0.1527	0.1206	0.13	0.13	0.1395	0.1583	0.1545	0.1922	0.2394	0.2959	0.3279	0.3845	0.4919	0.5767	0.6332	0.7444	0.8368	0.9499	1.052	1.133	1.342	1.491	1.579	1.636	1.692	1.702	1.711	1.636	1.687	1.655	1.683	1.715	1.74	1.766	1.79	1.683	1.679	1.664	1.64
0.3799	0.3463	0.3534	0.3382	0.3836	0.3635	0.3635	0.313	0.313	0.3231	0.318	0.2726	0.2625	0.2625	0.2473	0.2473	0.2373	0.2524	0.2827	0.313	0.313	0.4139	0.4947	0.525	0.5704	0.6815	0.8632	0.9642	0.9894	1.035	1.09	1.212	1.201	1.201	1.312	1.323	1.479	1.646	1.61	1.6	1.535	1.53	1.575	1.474	1.424	1.434	1.454	1.474	1.499	1.444
0.09961	0.09623	0.08896	0.0988	0.1063	0.1106	0.09988	0.1031	0.0988	0.0988	0.0988	0.1063	0.1138	0.1289	0.1557	0.1933	0.2277	0.2739	0.3576	0.4221	0.479	0.5509	0.6347	0.7067	0.7861	0.7861	0.828	0.8699	0.8925	0.9193	0.9762	0.987	1.074	1.153	1.252	1.321	1.378	1.432	1.5	1.565	1.572	1.625	1.628	1.712	1.765	1.795	1.696	1.669	1.631	1.639
0.1725	0.1427	0.1269	0.1257	0.1223	0.1291	0.1155	0.09175	0.09855	0.1019	0.09515	0.08496	0.06117	0.07136	0.08496	0.08836	0.09855	0.1223	0.1529	0.1801	0.2141	0.2481	0.2923	0.3296	0.3806	0.435	0.5131	0.5607	0.6414	0.7153	0.813	0.9481	1.036	1.089	1.126	1.241	1.33	1.411	1.411	1.489	1.595	1.656	1.686	1.703	1.717	1.724	1.673	1.676	1.7	1.598
0.2948	0.2588	0.2675	0.2691	0.241	0.1895	0.1778	0.1732	0.1802	0.1404	0.1123	0.117	0.1287	0.1451	0.1217	0.1381	0.1661	0.1989	0.2036	0.22	0.227	0.2785	0.3393	0.4025	0.4469	0.5476	0.6716	0.7839	0.8167	0.9173	0.9898	1.09	1.109	1.142	1.17	1.266	1.233	1.266	1.289	1.378	1.43	1.458	1.474	1.563	1.575	1.587	1.603	1.608	1.64	1.652
0.3924	0.3812	0.3737	0.3331	0.3171	0.2562	0.2082	0.1666	0.1185	0.07047	0.06406	0.05125	0.05766	0.06406	0.05125	0.05766	0.06406	0.08969	0.1377	0.1313	0.1922	0.2723	0.3876	0.4741	0.5573	0.6246	0.7047	0.7783	0.8873	0.9257	0.9737	1.019	1.076	1.131	1.211	1.201	1.214	1.307	1.387	1.441	1.502	1.614	1.698	1.704	1.723	1.758	1.794	1.8	1.742	1.659
0.2534	0.2839	0.2737	0.307	0.307	0.2926	0.2926	0.2578	0.2057	0.1999	0.1535	0.113	0.1332	0.1072	0.1072	0.139	0.1506	0.1448	0.1593	0.1651	0.2375	0.3302	0.3708	0.4171	0.4924	0.5938	0.6604	0.7097	0.7415	0.8632	0.8748	0.9153	0.9935	1.078	1.112	1.118	1.092	1.248	1.301	1.358	1.376	1.425	1.498	1.639	1.608	1.677	1.608	1.59	1.637	1.668
0.3344	0.31	0.2725	0.2639	0.2184	0.2032	0.1638	0.1395	0.1213	0.1335	0.1213	0.1031	0.09099	0.09099	0.1031	0.09099	0.09099	0.1092	0.1274	0.1213	0.1335	0.1456	0.2396	0.279	0.2942	0.3397	0.455	0.552	0.643	0.6764	0.7825	0.9342	1.028	1.04	1.153	1.195	1.277	1.347	1.365	1.447	1.541	1.547	1.592	1.586	1.586	1.58	1.604	1.662	1.783	1.826
0.1892	0.1581	0.1906	0.1802	0.1754	0.1586	0.1418	0.1201	0.1153	0.06969	0.06969	0.07449	0.07449	0.0841	0.1105	0.1658	0.1778	0.1826	0.2163	0.2499	0.2667	0.322	0.3004	0.3556	0.4229	0.4998	0.5647	0.6488	0.7281	0.8122	0.8627	0.942	1.016	1.079	1.141	1.129	1.24	1.353	1.447	1.511	1.483	1.521	1.579	1.612	1.617	1.622	1.656	1.785	1.807	1.833
0.2271	0.214	0.2557	0.2365	0.2509	0.2365	0.2423	0.248	0.2625	0.2019	0.1961	0.2019	0.1961	0.1644	0.1327	0.1009	0.1009	0.1327	0.1211	0.1356	0.1788	0.2394	0.3057	0.398	0.4269	0.4874	0.5653	0.6432	0.6922	0.7355	0.7759	0.8739	0.9028	0.9922	1.004	1.096	1.188	1.298	1.387	1.48	1.494	1.543	1.506	1.534	1.555	1.604	1.67	1.754	1.803	1.901
0.3043	0.2942	0.3043	0.2898	0.2609	0.2754	0.2536	0.2609	0.2609	0.2536	0.2391	0.2609	0.2174	0.1884	0.1667	0.1449	0.1522	0.1667	0.2029	0.2536	0.3043	0.3188	0.384	0.4275	0.4638	0.471	0.5217	0.6051	0.7319	0.7536	0.8369	0.9565	1.062	1.123	1.239	1.261	1.366	1.446	1.554	1.562	1.728	1.656	1.677	1.728	1.67	1.641	1.627	1.489	1.482	1.605
0.2875	0.34	0.3167	0.3071	0.2786	0.2714	0.2643	0.25	0.2214	0.2071	0.2071	0.2	0.1786	0.1714	0.2143	0.2	0.2071	0.2143	0.25	0.3	0.3571	0.3929	0.4429	0.5071	0.5786	0.6214	0.7071	0.7857	0.8714	0.9643	1.036	1.064	1.1	1.143	1.129	1.121	1.143	1.211	1.275	1.346	1.379	1.539	1.629	1.682	1.789	1.85	1.925	1.9	1.836	1.786
0.328	0.3134	0.2905	0.2742	0.249	0.2238	0.2042	0.1986	0.1735	0.1679	0.1623	0.1483	0.1343	0.1483	0.1287	0.1287	0.1399	0.1455	0.1651	0.1847	0.2154	0.235	0.2854	0.305	0.3665	0.4588	0.6183	0.6043	0.7638	0.8421	1.007	1.1	1.178	1.239	1.388	1.388	1.402	1.444	1.511	1.556	1.556	1.598	1.623	1.782	1.827	1.807	1.813	1.751	1.765	1.771
0.4191	0.4023	0.4051	0.4311	0.4071	0.3712	0.3233	0.3592	0.3473	0.3353	0.3233	0.3353	0.2994	0.2994	0.3113	0.3113	0.3113	0.3113	0.3712	0.3712	0.3473	0.3592	0.467	0.5029	0.5748	0.5508	0.7185	0.8741	1.03	1.138	1.185	1.233	1.401	1.425	1.473	1.413	1.305	1.485	1.545	1.533	1.509	1.473	1.509	1.652	1.533	1.485	1.557	1.593	1.581	1.629
0.2362	0.2238	0.2156	0.1848	0.1848	0.1638	0.1546	0.1297	0.1494	0.1691	0.19	0.1861	0.2149	0.2359	0.2804	0.3093	0.3053	0.3735	0.4469	0.4678	0.5045	0.5334	0.5819	0.6592	0.7208	0.7693	0.9278	1.069	1.183	1.265	1.325	1.406	1.414	1.414	1.423	1.383	1.4	1.461	1.428	1.473	1.452	1.46	1.566	1.586	1.541	1.578	1.537	1.566	1.521	1.431
0.179	0.1623	0.1671	0.1909	0.1977	0.1841	0.1977	0.2182	0.2318	0.2318	0.2182	0.1841	0.1841	0.15	0.15	0.1841	0.1841	0.1977	0.2455	0.3069	0.3682	0.5046	0.5182	0.6887	0.7637	0.8251	0.9342	1.009	0.9751	1.159	1.146	1.207	1.282	1.343	1.364	1.412	1.364	1.364	1.527	1.527	1.493	1.671	1.684	1.684	1.732	1.705	1.684	1.643	1.466	1.48
0.266	0.2719	0.2463	0.2786	0.2533	0.2702	0.2364	0.2026	0.1689	0.1942	0.1773	0.1773	0.1857	0.2195	0.2617	0.2955	0.304	0.3631	0.4053	0.4222	0.5235	0.5741	0.6754	0.7768	0.7768	0.8696	0.971	0.9878	1.022	0.9878	1.047	1.098	1.174	1.207	1.241	1.342	1.494	1.452	1.528	1.494	1.562	1.579	1.63	1.57	1.57	1.545	1.57	1.528	1.528	1.452
0.2663	0.2496	0.2435	0.2304	0.2304	0.2152	0.2	0.1674	0.1565	0.1261	0.1196	0.1348	0.1283	0.15	0.1544	0.1761	0.2131	0.2718	0.3152	0.4305	0.4935	0.574	0.7	0.8001	0.8935	0.987	1.031	1.072	1.109	1.087	1.113	1.235	1.25	1.344	1.454	1.559	1.685	1.789	1.731	1.757	1.757	1.713	1.702	1.609	1.546	1.52	1.552	1.563	1.617	1.617
0.2783	0.3264	0.2898	0.3007	0.2745	0.2789	0.2898	0.2854	0.2919	0.3246	0.3682	0.3987	0.4248	0.4357	0.5055	0.5098	0.5577	0.5469	0.6013	0.6558	0.7299	0.7037	0.7146	0.7582	0.8323	0.902	0.9172	1.002	1.076	1.12	1.183	1.194	1.172	1.205	1.157	1.183	1.261	1.246	1.283	1.309	1.368	1.412	1.444	1.423	1.46	1.449	1.397	1.301	1.246	1.24
0.618	0.5609	0.5546	0.5546	0.4482	0.3848	0.3577	0.3826	0.4097	0.3984	0.3893	0.4007	0.4324	0.421	0.412	0.3961	0.3916	0.3803	0.4165	0.412	0.4595	0.4686	0.5048	0.5682	0.67	0.7244	0.7447	0.8692	0.9711	1.01	1.025	1.089	1.143	1.261	1.302	1.36	1.397	1.462	1.392	1.449	1.476	1.428	1.428	1.408	1.424	1.458	1.453	1.453	1.433	1.397
0.261	0.2423	0.247	0.2596	0.278	0.2927	0.2927	0.3222	0.3516	0.3903	0.4381	0.4529	0.4326	0.4234	0.394	0.4363	0.4216	0.3792	0.4032	0.4621	0.5394	0.6112	0.6406	0.694	0.7566	0.8247	0.8965	0.9149	0.9591	0.9775	1.059	1.049	1.079	1.151	1.257	1.311	1.349	1.384	1.436	1.43	1.368	1.359	1.32	1.325	1.32	1.359	1.349	1.403	1.379	1.412
0.4939	0.4223	0.3974	0.399	0.399	0.3114	0.3114	0.3795	0.4185	0.4185	0.4185	0.4671	0.4282	0.3698	0.3017	0.2627	0.3114	0.2919	0.2433	0.2627	0.3211	0.4282	0.5158	0.5352	0.6033	0.6715	0.7591	0.8466	0.8661	1.158	1.236	1.382	1.46	1.606	1.586	1.606	1.411	1.499	1.576	1.625	1.625	1.664	1.664	1.567	1.528	1.489	1.508	1.401	1.469	1.576
0.3802	0.3524	0.306	0.3259	0.3073	0.2543	0.2252	0.2305	0.2199	0.2331	0.1987	0.1934	0.1828	0.1775	0.1828	0.2173	0.2623	0.302	0.4001	0.5219	0.7021	0.8001	0.922	1.073	1.19	1.311	1.42	1.47	1.598	1.677	1.73	1.778	1.876	1.86	1.897	1.934	1.894	1.889	1.945	1.892	1.966	1.889	1.9	1.958	1.95	1.934	1.918	1.889	1.902	1.833
0.2631	0.2806	0.2728	0.245	0.206	0.2171	0.2283	0.206	0.206	0.1949	0.2171	0.2394	0.2672	0.3285	0.3619	0.3841	0.4064	0.4677	0.5066	0.5623	0.6792	0.8017	0.9186	1.158	1.253	1.409	1.492	1.542	1.52	1.475	1.442	1.587	1.559	1.598	1.564	1.659	1.821	1.748	1.737	1.809	1.832	1.887	1.871	1.765	1.859	1.665	1.581	1.498	1.381	1.409
0.4195	0.4102	0.3936	0.3729	0.4129	0.404	0.3862	0.3951	0.3685	0.3862	0.3862	0.3019	0.3019	0.3019	0.293	0.3285	0.3285	0.3285	0.3285	0.3951	0.4217	0.4839	0.6126	0.7502	0.9411	1.034	1.025	1.083	1.168	1.15	1.114	1.141	1.212	1.345	1.443	1.514	1.585	1.594	1.549	1.558	1.585	1.647	1.665	1.758	1.873	1.927	1.891	1.749	1.731	1.714
0.3309	0.3088	0.3309	0.3466	0.3151	0.2993	0.3072	0.323	0.3545	0.3702	0.4372	0.4372	0.4608	0.4687	0.4845	0.4687	0.5002	0.5002	0.5632	0.6775	0.7168	0.7405	0.8389	0.9059	0.9453	1.044	1.099	1.189	1.256	1.264	1.249	1.296	1.249	1.233	1.312	1.359	1.422	1.446	1.501	1.603	1.642	1.627	1.627	1.635	1.745	1.721	1.698	1.721	1.729	1.69
0.2655	0.2334	0.2179	0.2017	0.1701	0.1434	0.1534	0.1367	0.1317	0.1267	0.1384	0.1184	0.1184	0.1084	0.1301	0.1667	0.1784	0.1934	0.2351	0.3135	0.3335	0.4052	0.4568	0.5652	0.6753	0.7903	0.832	1.03	1.13	1.267	1.356	1.439	1.584	1.731	1.751	1.817	1.796	1.921	1.982	1.967	1.951	1.972	1.947	1.927	1.807	1.756	1.714	1.662	1.704	1.699
0.1781	0.1641	0.1728	0.1559	0.1482	0.152	0.1443	0.1159	0.1237	0.1005	0.1044	0.1005	0.08503	0.1005	0.1198	0.1159	0.152	0.2035	0.2667	0.3375	0.4251	0.496	0.5875	0.6622	0.7446	0.8941	1.016	1.126	1.256	1.385	1.483	1.569	1.613	1.735	1.798	1.862	1.957	2.087	2.142	2.2	2.117	2.14	2.172	2.113	1.994	1.95	1.889	1.936	1.873	1.758
0.2386	0.2259	0.2095	0.2114	0.2011	0.1943	0.1943	0.1727	0.1841	0.1807	0.1671	0.1307	0.1205	0.1125	0.1193	0.1114	0.15	0.1784	0.2284	0.2966	0.383	0.4546	0.5341	0.5989	0.7	0.833	0.9046	1.034	1.177	1.327	1.478	1.575	1.64	1.758	1.863	1.942	2.015	2.015	2.011	2.044	2.019	1.908	1.85	1.782	1.728	1.772	1.703	1.7	1.722	1.643
0.1465	0.1219	0.1188	0.1131	0.09388	0.1086	0.1165	0.09049	0.1063	0.09954	0.1108	0.1301	0.138	0.1448	0.1753	0.2013	0.2545	0.2658	0.3337	0.4049	0.4966	0.5644	0.6741	0.7499	0.8675	0.9399	1.02	1.058	1.156	1.206	1.262	1.391	1.543	1.524	1.599	1.679	1.792	1.921	1.913	1.86	2	1.996	2.016	1.964	1.936	1.917	1.872	1.841	1.819	1.709
0.1971	0.2113	0.2009	0.1998	0.1998	0.1998	0.1828	0.1892	0.1679	0.1637	0.153	0.187	0.1977	0.1828	0.1828	0.2104	0.2529	0.2954	0.3167	0.3337	0.4102	0.4867	0.5399	0.5739	0.6674	0.8587	0.9799	1.099	1.186	1.258	1.373	1.456	1.49	1.55	1.535	1.601	1.628	1.715	1.83	1.779	1.915	1.985	1.979	2.045	1.968	1.881	1.828	1.654	1.598	1.588
0.1447	0.1672	0.1393	0.1286	0.1286	0.1102	0.1194	0.1378	0.1378	0.1562	0.1746	0.1562	0.1562	0.1746	0.1975	0.2021	0.2435	0.2664	0.3537	0.4226	0.4915	0.5282	0.5374	0.5926	0.689	0.7395	0.8452	0.9646	1.052	1.185	1.314	1.373	1.548	1.599	1.608	1.667	1.805	1.787	1.796	1.805	1.874	1.929	2.007	1.893	1.938	1.994	1.897	1.837	1.695	1.617
0.1746	0.1397	0.1164	0.1069	0.08789	0.06889	0.07364	0.06651	0.07364	0.08551	0.09739	0.09264	0.08076	0.09264	0.1045	0.1639	0.2067	0.2542	0.3397	0.4252	0.5131	0.601	0.6627	0.7625	0.8551	0.9288	1.002	1.124	1.202	1.252	1.33	1.416	1.47	1.544	1.625	1.694	1.817	1.917	1.967	2.005	2.024	1.938	1.9	1.874	1.763	1.689	1.639	1.651	1.706	1.694
0.1671	0.1532	0.1739	0.163	0.1374	0.1537	0.1537	0.1374	0.142	0.1071	0.1071	0.1327	0.142	0.1257	0.1467	0.1583	0.2166	0.2608	0.3237	0.3865	0.5006	0.5984	0.6962	0.7614	0.8639	0.9221	1.034	1.125	1.183	1.255	1.416	1.49	1.602	1.588	1.535	1.535	1.588	1.583	1.623	1.667	1.681	1.711	1.774	1.765	1.707	1.73	1.698	1.732	1.821	1.812
0.3173	0.3012	0.3021	0.2789	0.255	0.255	0.2411	0.2152	0.2052	0.1952	0.2191	0.2291	0.2291	0.2291	0.2789	0.3387	0.3646	0.4044	0.4482	0.5319	0.5817	0.6514	0.6853	0.8128	0.9463	1.07	1.12	1.203	1.213	1.269	1.259	1.239	1.243	1.259	1.283	1.351	1.369	1.393	1.393	1.476	1.52	1.584	1.584	1.6	1.64	1.626	1.612	1.612	1.592	1.578
0.206	0.1715	0.1849	0.1993	0.1825	0.1753	0.1873	0.1921	0.2402	0.2402	0.2642	0.2882	0.3074	0.3266	0.3579	0.3651	0.4179	0.4467	0.4924	0.5164	0.586	0.6869	0.7566	0.8334	0.8286	0.8526	0.9703	0.9943	1.028	1.052	1.093	1.21	1.307	1.335	1.4	1.4	1.472	1.467	1.415	1.419	1.383	1.371	1.491	1.525	1.578	1.66	1.66	1.708	1.833	1.773
0.2992	0.2706	0.2602	0.28	0.2205	0.2255	0.2032	0.2032	0.2156	0.2205	0.2032	0.2428	0.2379	0.2602	0.2825	0.3048	0.3692	0.4064	0.4535	0.5229	0.5823	0.6294	0.6938	0.7583	0.8326	0.8747	0.9268	0.9838	1.088	1.113	1.1	1.165	1.204	1.217	1.264	1.276	1.269	1.338	1.308	1.36	1.442	1.482	1.512	1.583	1.635	1.678	1.695	1.66	1.608	1.583
0.2364	0.2022	0.2228	0.2282	0.2376	0.2189	0.2189	0.1863	0.2282	0.2096	0.191	0.1817	0.2515	0.2702	0.3121	0.34	0.3819	0.4891	0.6195	0.6801	0.7313	0.8291	0.8897	0.9782	0.9875	1.006	1.015	1.113	1.062	1.099	1.188	1.29	1.36	1.351	1.411	1.5	1.588	1.598	1.607	1.616	1.723	1.742	1.803	1.793	1.686	1.616	1.556	1.486	1.546	1.477
0.241	0.2348	0.2177	0.1977	0.1821	0.1599	0.1299	0.1299	0.1222	0.1255	0.1333	0.1377	0.141	0.1966	0.2188	0.2554	0.2743	0.3143	0.3587	0.4109	0.422	0.5153	0.5786	0.7118	0.7862	0.8529	0.9606	1.061	1.116	1.176	1.184	1.288	1.369	1.454	1.547	1.555	1.58	1.602	1.561	1.517	1.495	1.454	1.438	1.457	1.435	1.494	1.538	1.549	1.546	1.601
0.414	0.4154	0.3724	0.3417	0.3267	0.2629	0.2328	0.2253	0.2028	0.2028	0.2178	0.2028	0.1803	0.1878	0.1652	0.1652	0.2103	0.2253	0.2929	0.3305	0.3831	0.4619	0.5858	0.6572	0.7811	0.8149	0.9614	1.048	1.13	1.198	1.273	1.363	1.446	1.513	1.604	1.656	1.694	1.731	1.739	1.739	1.765	1.758	1.803	1.712	1.697	1.652	1.739	1.667	1.705	1.57
0.4428	0.4346	0.4383	0.4096	0.3391	0.3026	0.2948	0.2765	0.2531	0.2165	0.2113	0.2244	0.2244	0.2139	0.2244	0.2244	0.2244	0.2478	0.2583	0.3131	0.347	0.3939	0.5061	0.5948	0.6783	0.7852	0.9418	1.054	1.184	1.208	1.297	1.367	1.39	1.362	1.414	1.432	1.531	1.508	1.542	1.599	1.599	1.599	1.623	1.547	1.604	1.599	1.594	1.617	1.594	1.51
0.5914	0.5192	0.5094	0.4795	0.3718	0.3031	0.2572	0.2442	0.2313	0.2014	0.1745	0.1904	0.2034	0.2263	0.2522	0.2781	0.2821	0.3679	0.3978	0.4795	0.5513	0.6241	0.7028	0.8075	0.8244	0.8733	0.9192	0.9879	1.044	1.067	1.113	1.214	1.28	1.35	1.367	1.37	1.471	1.484	1.5	1.549	1.493	1.542	1.614	1.575	1.644	1.545	1.512	1.544	1.443	1.378
0.5462	0.5144	0.4591	0.4343	0.3643	0.2808	0.2443	0.2077	0.167	0.1597	0.1524	0.1451	0.1378	0.1482	0.1514	0.1879	0.2098	0.2537	0.3236	0.3748	0.4478	0.5501	0.6086	0.6963	0.7547	0.8643	0.9698	0.9886	1.015	1.136	1.18	1.289	1.282	1.311	1.45	1.479	1.443	1.457	1.457	1.523	1.549	1.487	1.585	1.621	1.636	1.643	1.636	1.683	1.719	1.68
0.3639	0.3881	0.4133	0.4005	0.3774	0.362	0.3003	0.2849	0.231	0.1848	0.1694	0.154	0.1694	0.2233	0.3003	0.3003	0.3389	0.3851	0.4082	0.4698	0.5083	0.566	0.6854	0.7316	0.7778	0.8895	1.001	1.067	1.059	1.121	1.105	1.209	1.309	1.286	1.379	1.402	1.409	1.513	1.506	1.498	1.544	1.575	1.59	1.644	1.652	1.698	1.652	1.606	1.529	1.575
0.2168	0.1734	0.1816	0.1874	0.1874	0.1461	0.1334	0.127	0.1524	0.1334	0.1207	0.1143	0.1207	0.1397	0.2064	0.2477	0.3335	0.3811	0.4605	0.5907	0.6765	0.6892	0.7781	0.8416	0.9592	1.07	1.15	1.169	1.324	1.353	1.445	1.515	1.591	1.591	1.702	1.652	1.671	1.585	1.598	1.534	1.547	1.509	1.48	1.48	1.572	1.448	1.423	1.372	1.366	1.439
0.2633	0.2394	0.2341	0.2303	0.2257	0.2052	0.1801	0.1596	0.1596	0.1459	0.1208	0.0798	0.08664	0.07752	0.09803	0.114	0.1231	0.1801	0.2417	0.3055	0.3762	0.4377	0.5426	0.6543	0.7136	0.8481	0.9188	0.994	1.074	1.165	1.236	1.427	1.434	1.562	1.632	1.728	1.86	1.89	1.856	1.895	1.883	1.899	1.84	1.724	1.683	1.653	1.632	1.573	1.496	1.459
0.1962	0.1867	0.1669	0.1643	0.1643	0.174	0.1527	0.1431	0.1373	0.1431	0.1315	0.1315	0.08506	0.09666	0.1063	0.1315	0.1991	0.2513	0.3093	0.3866	0.4678	0.5761	0.6805	0.7307	0.8138	0.9105	0.9569	1.096	1.158	1.249	1.347	1.5	1.496	1.574	1.589	1.682	1.703	1.713	1.647	1.728	1.775	1.693	1.595	1.548	1.564	1.579	1.585	1.545	1.595	1.61
0.1503	0.134	0.12	0.1163	0.127	0.1306	0.1136	0.1029	0.11	0.1127	0.1234	0.1029	0.09213	0.1225	0.1395	0.1771	0.2388	0.2728	0.3444	0.4374	0.5161	0.6091	0.6842	0.7361	0.8184	0.8801	0.9445	1.061	1.146	1.198	1.279	1.36	1.483	1.572	1.589	1.627	1.712	1.749	1.767	1.75	1.712	1.699	1.719	1.689	1.662	1.61	1.546	1.508	1.456	1.374
0.2079	0.2446	0.2283	0.2237	0.2027	0.1677	0.1677	0.1468	0.1048	0.1118	0.1118	0.1188	0.1258	0.1328	0.1538	0.1747	0.2027	0.2376	0.2935	0.3634	0.4438	0.5451	0.6395	0.7898	0.8632	0.9715	1.052	1.115	1.129	1.213	1.178	1.22	1.234	1.324	1.443	1.59	1.705	1.747	1.789	1.859	1.919	1.856	1.828	1.775	1.789	1.775	1.698	1.632	1.639	1.562
0.1104	0.09938	0.1242	0.1144	0.1065	0.1144	0.1025	0.1025	0.1104	0.09859	0.1223	0.138	0.1919	0.234	0.2761	0.33	0.4115	0.489	0.6008	0.6507	0.7638	0.865	0.9426	1.012	1.112	1.171	1.273	1.33	1.447	1.509	1.559	1.626	1.66	1.734	1.696	1.649	1.712	1.688	1.645	1.668	1.599	1.645	1.68	1.629	1.676	1.684	1.637	1.587	1.567	1.516
0.1353	0.1387	0.1537	0.1426	0.1426	0.1285	0.1208	0.1317	0.1317	0.1143	0.1067	0.0958	0.1067	0.1404	0.1666	0.2145	0.2656	0.3767	0.4834	0.5824	0.626	0.7436	0.8655	1.009	1.06	1.127	1.23	1.396	1.462	1.499	1.488	1.566	1.583	1.605	1.557	1.531	1.526	1.599	1.622	1.689	1.648	1.671	1.623	1.605	1.575	1.549	1.498	1.591	1.572	1.672
0.1554	0.1335	0.1343	0.1414	0.1282	0.1184	0.1019	0.1019	0.1184	0.1052	0.08877	0.07891	0.09206	0.1315	0.1611	0.194	0.2893	0.3847	0.48	0.5762	0.6691	0.7685	0.8811	0.9609	1.041	1.209	1.311	1.446	1.531	1.581	1.571	1.63	1.63	1.604	1.581	1.577	1.558	1.646	1.623	1.574	1.607	1.594	1.567	1.597	1.551	1.551	1.535	1.538	1.502	1.521
0.1672	0.1402	0.1397	0.1393	0.1347	0.1255	0.1163	0.1209	0.1301	0.1197	0.1197	0.1001	0.1048	0.1577	0.1911	0.2153	0.3062	0.373	0.4685	0.5583	0.6435	0.7195	0.8392	0.9244	1.019	1.076	1.182	1.231	1.326	1.473	1.502	1.536	1.636	1.645	1.721	1.754	1.697	1.741	1.722	1.66	1.655	1.68	1.608	1.594	1.551	1.522	1.536	1.536	1.496	1.563
0.2451	0.2237	0.2439	0.2485	0.2347	0.2308	0.2051	0.1795	0.1696	0.1302	0.1262	0.1105	0.1045	0.1538	0.1933	0.2722	0.3373	0.4201	0.5187	0.6173	0.6923	0.8166	0.9152	0.9941	1.034	1.148	1.183	1.256	1.316	1.391	1.483	1.572	1.582	1.661	1.686	1.686	1.657	1.607	1.594	1.568	1.598	1.637	1.671	1.621	1.647	1.671	1.661	1.596	1.536	1.454
0.2443	0.2022	0.1891	0.2022	0.1701	0.1653	0.1428	0.1428	0.1556	0.1781	0.1508	0.1604	0.1877	0.207	0.2262	0.2711	0.3257	0.4396	0.4974	0.5648	0.7124	0.8423	0.9787	1.043	1.12	1.211	1.306	1.316	1.37	1.383	1.463	1.503	1.548	1.545	1.568	1.608	1.653	1.667	1.654	1.637	1.704	1.704	1.669	1.651	1.587	1.568	1.576	1.484	1.502	1.502
0.3256	0.2916	0.2902	0.2609	0.2386	0.2225	0.2002	0.1901	0.18	0.1618	0.2002	0.1759	0.1881	0.2204	0.2528	0.275	0.3256	0.366	0.4348	0.5076	0.6087	0.6653	0.7321	0.8049	0.8656	0.9829	1.015	1.068	1.118	1.209	1.317	1.408	1.397	1.466	1.499	1.488	1.527	1.511	1.476	1.486	1.47	1.488	1.561	1.545	1.596	1.636	1.654	1.743	1.747	1.685
0.1256	0.1363	0.1385	0.1401	0.1318	0.145	0.136	0.1401	0.127	0.1312	0.1436	0.156	0.1733	0.2119	0.2761	0.3189	0.3659	0.4425	0.4853	0.5571	0.6592	0.7013	0.8159	0.8539	0.905	1.033	1.08	1.1	1.186	1.186	1.267	1.326	1.372	1.381	1.449	1.436	1.491	1.538	1.534	1.441	1.501	1.543	1.59	1.595	1.556	1.569	1.662	1.675	1.637	1.628
0.09353	0.09353	0.1013	0.1036	0.1002	0.1102	0.1136	0.1036	0.1069	0.09687	0.1002	0.1169	0.1478	0.1988	0.2397	0.294	0.3616	0.4226	0.5169	0.5704	0.5871	0.6881	0.7959	0.8836	0.9579	1.022	1.141	1.205	1.222	1.235	1.306	1.35	1.39	1.353	1.474	1.548	1.619	1.598	1.588	1.605	1.676	1.615	1.558	1.544	1.527	1.568	1.527	1.45	1.45	1.514
0.1139	0.09629	0.09201	0.08895	0.08529	0.1018	0.09446	0.09812	0.1146	0.111	0.1284	0.1385	0.1522	0.1724	0.2063	0.2614	0.3466	0.3943	0.4659	0.5172	0.6025	0.6915	0.7694	0.862	0.9363	1.025	1.144	1.203	1.223	1.305	1.311	1.4	1.454	1.431	1.437	1.498	1.496	1.472	1.455	1.387	1.419	1.422	1.45	1.412	1.446	1.463	1.548	1.527	1.577	1.536
0.1391	0.143	0.1305	0.1297	0.1249	0.1297	0.1297	0.1119	0.1249	0.1378	0.1508	0.1606	0.1784	0.2011	0.2368	0.2238	0.2643	0.3049	0.3941	0.4525	0.5514	0.6325	0.7541	0.8887	1.005	1.046	1.119	1.177	1.276	1.375	1.348	1.451	1.578	1.618	1.633	1.593	1.534	1.58	1.503	1.534	1.511	1.578	1.597	1.682	1.659	1.704	1.597	1.583	1.578	1.55
0.3731	0.3358	0.3109	0.299	0.2754	0.2517	0.2398	0.2161	0.2339	0.2517	0.2813	0.2872	0.2931	0.2931	0.299	0.3168	0.3109	0.3494	0.4619	0.4737	0.5744	0.6514	0.7106	0.8231	0.8438	0.8379	1.033	1.033	1.09	1.279	1.273	1.412	1.439	1.421	1.516	1.694	1.637	1.785	1.774	1.886	1.898	1.919	1.797	1.791	1.62	1.643	1.605	1.611	1.572	1.572
0.3611	0.3714	0.3316	0.3179	0.2885	0.2527	0.2379	0.2084	0.16	0.1811	0.1621	0.1684	0.1937	0.1832	0.2021	0.2506	0.3095	0.3685	0.4127	0.5264	0.6064	0.6801	0.7938	0.8527	0.8969	0.9601	0.9706	1.089	1.135	1.223	1.286	1.404	1.444	1.503	1.548	1.651	1.64	1.72	1.701	1.76	1.908	1.922	1.882	1.878	1.754	1.758	1.762	1.678	1.623	1.613
0.2323	0.2227	0.2416	0.2289	0.2254	0.222	0.1877	0.1659	0.1728	0.1465	0.1465	0.135	0.1385	0.1831	0.2163	0.2197	0.2426	0.2838	0.3811	0.4669	0.5413	0.5893	0.69	0.8205	0.9361	0.9658	1.048	1.063	1.112	1.213	1.243	1.261	1.327	1.382	1.453	1.583	1.575	1.623	1.694	1.727	1.735	1.783	1.728	1.751	1.766	1.713	1.698	1.68	1.613	1.599
0.1938	0.1828	0.1755	0.1703	0.1561	0.1561	0.1334	0.1278	0.1505	0.1448	0.1732	0.1874	0.23	0.2782	0.3464	0.352	0.4287	0.4571	0.4684	0.4968	0.5337	0.5905	0.6586	0.6785	0.7665	0.8772	0.9312	1.039	1.121	1.204	1.3	1.323	1.371	1.448	1.553	1.567	1.638	1.672	1.76	1.794	1.794	1.8	1.8	1.84	1.894	1.797	1.743	1.735	1.638	1.649
0.07199	0.08639	0.104	0.09599	0.09599	0.1097	0.1166	0.1166	0.1166	0.1303	0.1508	0.1714	0.1783	0.2057	0.24	0.312	0.384	0.4217	0.5005	0.5862	0.6651	0.7439	0.7371	0.7577	0.8262	0.8811	1.008	1.052	1.124	1.258	1.286	1.33	1.354	1.334	1.488	1.481	1.522	1.642	1.69	1.783	1.862	1.769	1.858	1.879	1.872	1.8	1.769	1.663	1.642	1.553
0.2524	0.2338	0.2214	0.2049	0.1594	0.1328	0.1139	0.1025	0.08729	0.0759	0.0797	0.09867	0.1025	0.1214	0.1822	0.2315	0.277	0.3491	0.3871	0.4478	0.5389	0.6072	0.6945	0.8007	0.8804	0.9412	1.025	1.12	1.157	1.207	1.233	1.279	1.324	1.405	1.452	1.541	1.599	1.65	1.657	1.723	1.708	1.653	1.638	1.623	1.565	1.572	1.552	1.575	1.564	1.59
0.1175	0.1368	0.1282	0.1191	0.145	0.1359	0.1282	0.1328	0.1191	0.116	0.1191	0.1191	0.1023	0.1328	0.1679	0.2244	0.2931	0.4061	0.4748	0.5832	0.6824	0.7602	0.7862	0.8457	0.9358	0.9877	1.082	1.095	1.154	1.24	1.287	1.322	1.4	1.455	1.533	1.594	1.685	1.682	1.669	1.664	1.669	1.673	1.652	1.569	1.65	1.655	1.655	1.603	1.589	1.575
0.2476	0.2336	0.2294	0.21	0.1936	0.1847	0.1534	0.1758	0.1638	0.1772	0.1772	0.1817	0.1862	0.2085	0.2041	0.2502	0.2636	0.3188	0.4081	0.49	0.5839	0.6867	0.7641	0.8282	0.9622	1.023	1.114	1.201	1.253	1.378	1.46	1.467	1.531	1.534	1.539	1.598	1.671	1.713	1.708	1.72	1.781	1.832	1.823	1.668	1.729	1.729	1.683	1.64	1.58	1.555
0.2886	0.2821	0.269	0.2519	0.2321	0.2244	0.1832	0.1634	0.1557	0.1603	0.1511	0.1634	0.1878	0.2168	0.2702	0.3069	0.3267	0.4015	0.4718	0.5298	0.6122	0.6443	0.7313	0.8641	0.9267	0.9924	1.07	1.169	1.302	1.336	1.353	1.443	1.443	1.493	1.46	1.418	1.493	1.563	1.563	1.626	1.621	1.689	1.701	1.675	1.617	1.626	1.634	1.617	1.579	1.576
0.2983	0.2947	0.2557	0.2366	0.2279	0.1879	0.1531	0.1757	0.1618	0.1757	0.1844	0.1635	0.1687	0.1774	0.1722	0.1896	0.2105	0.2713	0.3183	0.3827	0.4488	0.5062	0.6279	0.7671	0.8245	0.9254	1.009	1.061	1.23	1.308	1.383	1.412	1.534	1.639	1.725	1.661	1.626	1.609	1.701	1.644	1.592	1.652	1.635	1.71	1.696	1.743	1.757	1.705	1.652	1.752
0.2914	0.2642	0.2292	0.2154	0.1932	0.1665	0.1554	0.1143	0.1066	0.1132	0.1088	0.09436	0.1055	0.1388	0.1532	0.1976	0.2387	0.272	0.353	0.4463	0.4951	0.5695	0.6583	0.7582	0.8803	0.9513	1.026	1.133	1.244	1.252	1.301	1.394	1.575	1.604	1.66	1.671	1.726	1.763	1.73	1.623	1.631	1.634	1.712	1.756	1.753	1.761	1.727	1.713	1.683	1.627
0.2381	0.2381	0.2041	0.1749	0.1968	0.1701	0.1871	0.1409	0.1239	0.1579	0.2041	0.1944	0.2502	0.2867	0.3717	0.4227	0.4762	0.4689	0.5369	0.6341	0.673	0.7313	0.8188	0.8746	0.9961	1.071	1.096	1.12	1.205	1.215	1.329	1.414	1.499	1.555	1.594	1.56	1.657	1.657	1.63	1.601	1.579	1.621	1.642	1.633	1.669	1.662	1.623	1.599	1.569	1.603
0.3827	0.3733	0.3516	0.32	0.3093	0.296	0.2773	0.2293	0.2	0.176	0.176	0.1627	0.1387	0.1227	0.16	0.2107	0.2187	0.2693	0.3227	0.4427	0.5413	0.6053	0.6427	0.7947	0.8854	1.021	1.072	1.219	1.312	1.429	1.488	1.576	1.571	1.613	1.613	1.648	1.629	1.629	1.592	1.603	1.656	1.597	1.576	1.629	1.595	1.595	1.659	1.616	1.64	1.592
0.4862	0.4351	0.4147	0.3885	0.3272	0.3108	0.266	0.2378	0.2048	0.1719	0.1601	0.1554	0.1672	0.1954	0.1907	0.2802	0.3626	0.4026	0.5085	0.5909	0.6639	0.791	0.8522	0.9087	0.9911	1.064	1.092	1.142	1.241	1.335	1.434	1.49	1.523	1.589	1.695	1.662	1.662	1.617	1.639	1.676	1.709	1.681	1.686	1.608	1.62	1.632	1.577	1.495	1.483	1.45
0.4004	0.3804	0.367	0.3337	0.3146	0.2789	0.2503	0.2383	0.2193	0.2121	0.2169	0.2002	0.2479	0.2598	0.2765	0.2955	0.3909	0.4934	0.5649	0.6244	0.684	0.7794	0.8795	0.9152	0.9319	1.044	1.099	1.223	1.361	1.409	1.487	1.594	1.583	1.63	1.63	1.587	1.659	1.683	1.659	1.761	1.761	1.733	1.661	1.609	1.573	1.58	1.537	1.561	1.614	1.633
0.2791	0.2815	0.2643	0.26	0.2386	0.2265	0.193	0.2051	0.2011	0.1877	0.1957	0.1997	0.2118	0.2493	0.2909	0.2989	0.3579	0.4289	0.508	0.6045	0.7144	0.7989	0.9088	0.9798	1.039	1.145	1.174	1.212	1.283	1.336	1.399	1.458	1.419	1.478	1.516	1.495	1.441	1.454	1.437	1.504	1.504	1.49	1.486	1.599	1.56	1.511	1.469	1.481	1.457	1.453
0.2752	0.2752	0.2333	0.2393	0.2213	0.1966	0.1932	0.1618	0.155	0.191	0.191	0.1955	0.2314	0.2674	0.346	0.3965	0.4684	0.5617	0.665	0.7437	0.8335	0.8762	0.9436	0.9762	0.9987	1.049	1.089	1.182	1.208	1.244	1.283	1.337	1.366	1.395	1.323	1.402	1.431	1.442	1.464	1.442	1.454	1.475	1.486	1.522	1.555	1.504	1.54	1.54	1.601	1.568
0.3206	0.3053	0.3066	0.3075	0.2508	0.2279	0.2279	0.2093	0.2344	0.2246	0.2083	0.2213	0.241	0.266	0.3129	0.3064	0.3445	0.3827	0.4394	0.4928	0.5528	0.6411	0.6858	0.7927	0.9006	1.04	1.192	1.236	1.298	1.427	1.444	1.412	1.386	1.348	1.436	1.496	1.537	1.562	1.689	1.752	1.8	1.772	1.769	1.777	1.819	1.764	1.707	1.648	1.636	1.556
0.3211	0.289	0.2409	0.2447	0.2217	0.1784	0.1886	0.1657	0.1708	0.181	0.1759	0.1759	0.2039	0.2115	0.2625	0.2906	0.3798	0.4919	0.6041	0.7136	0.8232	0.8615	0.9838	1.058	1.119	1.152	1.203	1.216	1.297	1.297	1.313	1.384	1.45	1.468	1.534	1.613	1.695	1.713	1.608	1.618	1.652	1.596	1.552	1.504	1.585	1.601	1.524	1.539	1.634	1.593
0.158	0.1721	0.161	0.1605	0.1731	0.1555	0.1555	0.1731	0.1505	0.1631	0.1631	0.1681	0.1957	0.2333	0.2157	0.3186	0.3813	0.449	0.5117	0.5544	0.6346	0.7952	0.8203	0.8805	0.9883	1.111	1.207	1.269	1.292	1.372	1.42	1.43	1.415	1.442	1.48	1.533	1.555	1.593	1.608	1.651	1.666	1.661	1.671	1.661	1.666	1.666	1.656	1.683	1.608	1.535
0.2773	0.2565	0.2427	0.2464	0.216	0.1993	0.1857	0.1752	0.164	0.1857	0.1969	0.2272	0.2631	0.3126	0.3615	0.4383	0.4711	0.5528	0.6129	0.6865	0.7849	0.8729	0.9218	1.029	1.1	1.171	1.237	1.256	1.316	1.39	1.374	1.371	1.379	1.418	1.423	1.514	1.525	1.585	1.653	1.768	1.782	1.798	1.691	1.658	1.639	1.584	1.467	1.428	1.423	1.385
0.3052	0.2775	0.2713	0.2484	0.2299	0.2299	0.2061	0.251	0.251	0.2669	0.3013	0.3198	0.4043	0.4492	0.4307	0.436	0.4836	0.5179	0.5576	0.547	0.6554	0.7188	0.8483	0.9381	1.007	1.062	1.142	1.189	1.321	1.379	1.453	1.541	1.633	1.697	1.702	1.673	1.747	1.747	1.781	1.821	1.776	1.741	1.731	1.657	1.572	1.469	1.356	1.327	1.327	1.342
0.2653	0.2622	0.2497	0.2564	0.2252	0.2162	0.2118	0.2118	0.2541	0.2898	0.2987	0.35	0.437	0.4771	0.5484	0.5373	0.5886	0.6153	0.6398	0.6398	0.7067	0.7379	0.8271	0.8739	1.019	1.139	1.206	1.269	1.351	1.344	1.396	1.427	1.431	1.5	1.554	1.605	1.73	1.714	1.746	1.752	1.792	1.786	1.761	1.668	1.683	1.621	1.614	1.5	1.469	1.438
0.2525	0.2208	0.2114	0.1997	0.1946	0.1711	0.1661	0.1661	0.1711	0.1795	0.193	0.203	0.255	0.2735	0.3054	0.3524	0.4128	0.5017	0.5889	0.6208	0.7366	0.8155	0.9816	1.084	1.102	1.168	1.352	1.399	1.482	1.408	1.44	1.522	1.522	1.466	1.48	1.537	1.592	1.537	1.515	1.497	1.515	1.552	1.45	1.463	1.5	1.503	1.586	1.53	1.517	1.517
0.2243	0.2131	0.1776	0.1976	0.1736	0.1923	0.2029	0.1682	0.1736	0.2377	0.2323	0.227	0.2617	0.2617	0.3151	0.3498	0.3605	0.3952	0.4593	0.5581	0.6676	0.7664	0.8705	0.9693	1.063	1.143	1.188	1.242	1.346	1.356	1.397	1.525	1.669	1.709	1.738	1.709	1.717	1.677	1.664	1.549	1.522	1.533	1.498	1.549	1.562	1.442	1.423	1.45	1.391	1.41
0.4375	0.4083	0.3767	0.3437	0.2917	0.2187	0.2187	0.1771	0.1667	0.1771	0.1875	0.2396	0.2917	0.3125	0.3333	0.3854	0.4166	0.4479	0.5156	0.526	0.5729	0.6718	0.7291	0.8072	0.8958	0.8645	0.9322	1.057	1.099	1.193	1.234	1.224	1.38	1.38	1.448	1.521	1.5	1.49	1.594	1.62	1.75	1.739	1.667	1.656	1.698	1.687	1.568	1.568	1.469	1.469
0.4086	0.3902	0.3691	0.354	0.3465	0.2938	0.2486	0.226	0.2184	0.226	0.2109	0.2034	0.2034	0.226	0.2486	0.241	0.2561	0.3013	0.3239	0.4181	0.5047	0.5838	0.6855	0.7495	0.8738	0.9981	1.036	1.134	1.288	1.378	1.454	1.469	1.537	1.642	1.627	1.563	1.503	1.548	1.672	1.627	1.638	1.699	1.763	1.846	1.868	1.691	1.751	1.781	1.785	1.729
0.2806	0.2724	0.2975	0.2629	0.276	0.2839	0.2787	0.305	0.305	0.2708	0.2839	0.2629	0.2366	0.276	0.255	0.2944	0.3207	0.3523	0.3786	0.4785	0.5652	0.673	0.7598	0.8938	0.928	0.9806	1.02	1.059	1.138	1.165	1.196	1.357	1.385	1.404	1.417	1.443	1.475	1.488	1.533	1.612	1.659	1.69	1.638	1.651	1.585	1.499	1.525	1.525	1.499	1.546
0.4341	0.3984	0.349	0.3283	0.2845	0.2481	0.197	0.1751	0.1678	0.1751	0.1897	0.1897	0.2189	0.27	0.2918	0.3356	0.3867	0.4305	0.5107	0.5545	0.6056	0.7004	0.8099	0.8682	0.985	1.036	1.226	1.291	1.386	1.423	1.496	1.51	1.591	1.583	1.707	1.729	1.758	1.809	1.751	1.7	1.583	1.459	1.415	1.394	1.342	1.372	1.357	1.379	1.386	1.357
0.5159	0.4807	0.4837	0.4438	0.4082	0.3531	0.3596	0.3239	0.3466	0.311	0.3239	0.2948	0.3142	0.2948	0.3142	0.3401	0.3466	0.4373	0.4535	0.5377	0.6641	0.6868	0.7094	0.8358	0.8844	1.053	1.095	1.101	1.247	1.344	1.322	1.435	1.467	1.539	1.587	1.623	1.649	1.707	1.616	1.591	1.513	1.477	1.399	1.393	1.393	1.357	1.335	1.37	1.419	1.461
0.3049	0.3659	0.3354	0.3136	0.3136	0.27	0.2787	0.3049	0.2439	0.2265	0.2352	0.2091	0.2265	0.2439	0.2178	0.2178	0.2962	0.3484	0.4312	0.4573	0.5139	0.5575	0.6751	0.723	0.7622	0.7535	0.8449	0.8798	1.08	1.115	1.267	1.389	1.577	1.729	1.855	1.764	1.799	1.76	1.742	1.633	1.559	1.424	1.542	1.551	1.564	1.581	1.664	1.629	1.733	1.651
0.2979	0.3313	0.2955	0.2865	0.2325	0.2076	0.1993	0.191	0.1661	0.1827	0.1993	0.191	0.1827	0.1744	0.2076	0.1827	0.1993	0.1993	0.2865	0.3653	0.4193	0.4816	0.6103	0.6726	0.8096	0.9715	1.071	1.233	1.349	1.416	1.536	1.615	1.582	1.677	1.623	1.677	1.652	1.661	1.59	1.59	1.59	1.615	1.495	1.623	1.64	1.669	1.615	1.544	1.582	1.607
0.4245	0.3987	0.3538	0.3349	0.3111	0.3059	0.3059	0.2742	0.2373	0.2689	0.2689	0.2505	0.232	0.2426	0.3111	0.3929	0.4614	0.53	0.6275	0.6697	0.7198	0.7831	0.8754	0.9624	1.023	1.11	1.234	1.371	1.524	1.6	1.582	1.637	1.682	1.777	1.764	1.735	1.722	1.801	1.851	1.814	1.777	1.84	1.796	1.851	1.827	1.804	1.809	1.777	1.672	1.658
0.3013	0.2528	0.2646	0.252	0.2058	0.1974	0.168	0.1554	0.1806	0.1344	0.126	0.1974	0.252	0.2771	0.2855	0.3401	0.4367	0.5711	0.6509	0.7559	0.8524	0.9406	1.029	1.083	1.117	1.151	1.239	1.335	1.445	1.55	1.638	1.629	1.68	1.68	1.768	1.856	1.856	1.944	2.016	2.079	2.087	1.957	1.974	1.877	1.831	1.831	1.789	1.709	1.709	1.566
0.191	0.1763	0.2025	0.2211	0.1847	0.1903	0.2015	0.1847	0.1903	0.1539	0.1427	0.1679	0.1679	0.2155	0.2855	0.3219	0.4394	0.5486	0.5822	0.6661	0.7669	0.8565	1.002	1.125	1.156	1.257	1.416	1.469	1.621	1.598	1.677	1.817	1.94	1.968	1.99	2.01	2.15	2.066	1.973	1.867	1.844	1.817	1.699	1.654	1.601	1.649	1.719	1.682	1.688	1.629
0.2489	0.2643	0.2323	0.2457	0.2638	0.225	0.2121	0.2172	0.1888	0.2069	0.1836	0.1655	0.194	0.1888	0.2121	0.2405	0.2638	0.3052	0.3414	0.3827	0.4888	0.6103	0.7603	0.9	1.027	1.182	1.29	1.394	1.482	1.5	1.575	1.725	1.766	1.947	2.017	2.097	2.108	2.165	2.056	2.09	1.921	1.885	1.846	1.818	1.696	1.665	1.539	1.562	1.505	1.399
0.182	0.1885	0.187	0.1858	0.1654	0.1568	0.1449	0.1313	0.1176	0.1176	0.1091	0.1176	0.1091	0.1091	0.1398	0.162	0.1926	0.2932	0.375	0.4739	0.6171	0.7944	0.9461	1.094	1.219	1.348	1.458	1.539	1.575	1.57	1.643	1.744	1.8	1.826	1.908	1.942	2.046	2.063	1.984	2.006	2.001	1.933	1.916	1.804	1.764	1.717	1.647	1.573	1.599	1.555
0.2117	0.2135	0.2146	0.2154	0.1922	0.1956	0.1773	0.1674	0.1674	0.1624	0.1525	0.184	0.184	0.242	0.3033	0.3116	0.3596	0.4441	0.5055	0.6066	0.6546	0.7209	0.822	0.9761	1.117	1.205	1.268	1.382	1.488	1.613	1.687	1.727	1.833	1.929	1.903	1.868	1.942	1.912	1.908	1.921	1.859	1.883	1.838	1.745	1.737	1.737	1.583	1.596	1.573	1.583
0.2514	0.2484	0.2465	0.2282	0.1775	0.1606	0.1606	0.169	0.169	0.1606	0.1775	0.2197	0.2366	0.2451	0.262	0.2535	0.2958	0.338	0.4521	0.5577	0.6718	0.8197	0.9422	1.107	1.272	1.339	1.407	1.415	1.399	1.551	1.559	1.593	1.741	1.749	1.834	2.049	2.049	2.024	2.041	1.961	1.952	1.918	1.796	1.745	1.753	1.661	1.61	1.61	1.669	1.644
0.1523	0.1397	0.1463	0.1382	0.1331	0.1408	0.1331	0.1382	0.1561	0.1689	0.2201	0.2457	0.2713	0.279	0.3557	0.3813	0.4376	0.4504	0.5272	0.604	0.7191	0.8676	1.042	1.088	1.203	1.28	1.344	1.374	1.303	1.364	1.497	1.635	1.679	1.748	1.756	1.871	1.848	1.835	1.722	1.73	1.661	1.751	1.681	1.63	1.63	1.643	1.605	1.643	1.52	1.5
0.2771	0.23	0.2161	0.2211	0.1673	0.1673	0.1673	0.1464	0.1613	0.1763	0.1763	0.2241	0.239	0.233	0.2958	0.3525	0.3854	0.481	0.6184	0.6931	0.7946	0.9261	0.9948	1.141	1.204	1.24	1.323	1.464	1.506	1.637	1.601	1.712	1.786	1.906	1.969	1.942	1.933	1.969	1.9	1.846	1.736	1.679	1.685	1.604	1.64	1.646	1.583	1.625	1.556	1.556
0.1637	0.1729	0.155	0.1628	0.1497	0.1385	0.1142	0.1329	0.1329	0.1534	0.1965	0.2246	0.2639	0.3368	0.3855	0.4772	0.5258	0.6044	0.6681	0.7074	0.8047	0.917	0.9506	1.11	1.171	1.287	1.366	1.379	1.443	1.525	1.574	1.647	1.677	1.841	1.911	1.92	1.959	1.935	1.946	2.004	1.907	1.873	1.854	1.738	1.753	1.621	1.484	1.405	1.405	1.37
0.2087	0.2201	0.2024	0.1898	0.1843	0.1789	0.1301	0.1301	0.1084	0.103	0.103	0.1139	0.1247	0.1572	0.2132	0.2404	0.3235	0.4283	0.506	0.6488	0.7265	0.8241	0.9614	1.072	1.139	1.193	1.222	1.316	1.426	1.449	1.554	1.598	1.648	1.625	1.684	1.69	1.766	1.776	1.825	1.907	1.995	1.973	1.925	1.86	1.782	1.695	1.587	1.581	1.538	1.505
0.1907	0.1795	0.1645	0.1603	0.1314	0.1186	0.1026	0.09616	0.08334	0.07052	0.07052	0.07693	0.09936	0.1154	0.1442	0.2276	0.3301	0.4071	0.4968	0.5834	0.6763	0.8109	0.8654	0.968	1.048	1.157	1.327	1.423	1.478	1.612	1.673	1.747	1.862	1.795	1.776	1.769	1.805	1.75	1.737	1.66	1.75	1.776	1.789	1.705	1.772	1.74	1.619	1.577	1.606	1.564
0.193	0.1795	0.1646	0.1641	0.1539	0.1308	0.1308	0.1257	0.1257	0.1641	0.159	0.1821	0.1821	0.2154	0.2667	0.2949	0.3488	0.4411	0.5437	0.6309	0.7412	0.8233	0.9515	1.059	1.162	1.213	1.341	1.359	1.382	1.382	1.436	1.449	1.536	1.598	1.636	1.775	1.854	1.79	1.795	1.841	1.795	1.906	1.921	1.967	2.042	2.031	1.962	1.97	1.913	1.798
0.267	0.2535	0.2395	0.2253	0.201	0.1882	0.1854	0.1825	0.1583	0.1497	0.1497	0.1583	0.1782	0.1854	0.1968	0.2823	0.3679	0.4377	0.5561	0.6174	0.7272	0.8783	0.9068	0.9682	1.049	1.057	1.142	1.151	1.162	1.303	1.404	1.473	1.519	1.591	1.635	1.64	1.664	1.712	1.701	1.778	1.799	1.905	1.978	1.953	1.885	1.901	1.859	1.802	1.734	1.69
0.1322	0.1231	0.1127	0.1052	0.0928	0.08039	0.06798	0.05935	0.05557	0.0723	0.07607	0.09658	0.1133	0.1381	0.1716	0.2255	0.3092	0.3766	0.4063	0.4689	0.5444	0.641	0.7543	0.8298	0.9091	1.052	1.148	1.261	1.328	1.416	1.433	1.588	1.617	1.693	1.73	1.751	1.751	1.852	1.777	1.76	1.751	1.718	1.693	1.63	1.571	1.558	1.546	1.521	1.554	1.601
0.1687	0.1657	0.1756	0.1725	0.1894	0.1793	0.1962	0.1827	0.1793	0.1607	0.1573	0.1438	0.1488	0.1979	0.2249	0.2503	0.2909	0.2993	0.3755	0.46	0.5496	0.6393	0.7526	0.8693	1.084	1.223	1.331	1.421	1.532	1.59	1.617	1.662	1.727	1.749	1.749	1.744	1.771	1.815	1.706	1.639	1.63	1.657	1.69	1.717	1.739	1.771	1.774	1.755	1.742	1.644
0.2541	0.2833	0.2694	0.2642	0.2857	0.2666	0.2738	0.2214	0.1928	0.1976	0.2095	0.1928	0.1928	0.2143	0.2476	0.2761	0.3166	0.3809	0.4737	0.5094	0.6261	0.707	0.7761	0.857	0.9832	1.086	1.247	1.338	1.407	1.459	1.528	1.585	1.65	1.724	1.747	1.873	2.04	2.093	2.012	2.004	1.969	1.888	1.843	1.709	1.697	1.697	1.64	1.543	1.55	1.493
0.1377	0.1391	0.1302	0.1284	0.1238	0.1077	0.09933	0.09095	0.09482	0.1238	0.1316	0.1484	0.169	0.2103	0.2928	0.3631	0.4457	0.4992	0.5895	0.6844	0.7501	0.7785	0.8366	0.8779	0.9688	1.072	1.146	1.221	1.308	1.448	1.464	1.51	1.56	1.589	1.691	1.733	1.654	1.725	1.77	1.758	1.852	1.816	1.754	1.799	1.778	1.737	1.708	1.662	1.629	1.654
0.1611	0.1516	0.1547	0.1489	0.1245	0.1286	0.1123	0.1056	0.09745	0.08527	0.08121	0.09745	0.1408	0.1922	0.2314	0.2951	0.3939	0.4724	0.5833	0.6307	0.7024	0.7661	0.8527	0.9244	0.988	1.019	1.127	1.234	1.298	1.386	1.462	1.578	1.709	1.732	1.741	1.847	1.86	1.895	1.954	1.915	1.935	1.911	1.903	1.911	1.915	1.803	1.759	1.719	1.743	1.676
0.1657	0.1494	0.1525	0.1427	0.112	0.104	0.104	0.108	0.12	0.108	0.124	0.136	0.1587	0.2054	0.2201	0.2587	0.3334	0.3601	0.4388	0.5335	0.6442	0.7629	0.8696	0.9283	1.023	1.09	1.14	1.222	1.264	1.346	1.487	1.592	1.694	1.813	1.766	1.837	1.931	1.911	1.899	1.911	1.853	1.907	1.923	1.841	1.782	1.771	1.739	1.754	1.774	1.695
0.1752	0.1957	0.1792	0.1709	0.1709	0.1622	0.1364	0.1415	0.1277	0.145	0.1674	0.1985	0.2157	0.2813	0.302	0.3763	0.4073	0.4729	0.5161	0.6162	0.6645	0.7525	0.8457	0.9406	1.029	1.108	1.162	1.213	1.284	1.332	1.426	1.503	1.591	1.657	1.759	1.828	1.848	1.83	1.809	1.809	1.857	1.866	1.831	1.792	1.819	1.854	1.805	1.757	1.695	1.643
0.131	0.1476	0.1548	0.1497	0.1327	0.1241	0.1293	0.1327	0.1378	0.1463	0.1463	0.1769	0.1769	0.233	0.2551	0.2993	0.3129	0.4065	0.4728	0.5833	0.6412	0.7738	0.8622	1.029	1.109	1.175	1.214	1.308	1.349	1.415	1.459	1.52	1.634	1.687	1.748	1.81	1.888	1.929	1.871	1.854	2.005	2.019	1.961	1.883	1.762	1.828	1.767	1.612	1.546	1.568
0.1455	0.1377	0.1363	0.1294	0.1142	0.09834	0.1142	0.1234	0.13	0.1393	0.1452	0.1762	0.2013	0.2165	0.2468	0.2957	0.3544	0.4409	0.4712	0.5544	0.6501	0.7339	0.8547	0.9134	0.9841	1.098	1.175	1.311	1.395	1.434	1.523	1.598	1.666	1.74	1.731	1.733	1.724	1.749	1.742	1.715	1.705	1.705	1.703	1.78	1.74	1.749	1.777	1.721	1.626	1.659
0.2155	0.2226	0.2189	0.2206	0.1876	0.1704	0.1575	0.1575	0.126	0.1174	0.1174	0.1375	0.1747	0.2148	0.2506	0.3022	0.338	0.4139	0.4468	0.5027	0.58	0.6373	0.7304	0.8364	0.9452	1.061	1.159	1.199	1.315	1.359	1.444	1.524	1.674	1.694	1.734	1.75	1.799	1.766	1.75	1.633	1.693	1.802	1.81	1.83	1.839	1.79	1.87	1.835	1.697	1.666
0.1237	0.1272	0.1195	0.114	0.08223	0.07502	0.09522	0.09233	0.08368	0.08801	0.101	0.1298	0.1731	0.1731	0.2323	0.2972	0.3895	0.4371	0.5295	0.6031	0.704	0.8454	0.994	1.039	1.131	1.223	1.327	1.384	1.431	1.451	1.519	1.56	1.564	1.552	1.624	1.678	1.71	1.795	1.851	1.838	1.818	1.753	1.712	1.676	1.663	1.704	1.773	1.757	1.786	1.73
0.149	0.1657	0.1678	0.1515	0.1515	0.1626	0.1548	0.1294	0.104	0.08959	0.09623	0.1139	0.1206	0.1582	0.2024	0.2466	0.2843	0.3738	0.4192	0.542	0.6415	0.7787	0.8859	1.049	1.203	1.328	1.384	1.443	1.51	1.595	1.62	1.628	1.662	1.703	1.736	1.748	1.755	1.811	1.807	1.84	1.818	1.8	1.774	1.785	1.763	1.759	1.754	1.78	1.765	1.739
0.1911	0.1925	0.1982	0.1982	0.188	0.2022	0.2244	0.2103	0.1961	0.188	0.1739	0.1699	0.2123	0.2265	0.2831	0.3437	0.4004	0.4529	0.5379	0.5763	0.6471	0.736	0.8735	1.005	1.14	1.258	1.304	1.385	1.456	1.45	1.482	1.521	1.525	1.618	1.65	1.664	1.717	1.739	1.765	1.79	1.81	1.777	1.743	1.765	1.775	1.725	1.753	1.672	1.747	1.794
0.1184	0.1068	0.1052	0.1162	0.09886	0.1023	0.1249	0.1249	0.1249	0.137	0.1283	0.1492	0.163	0.1717	0.1977	0.274	0.3278	0.4405	0.5307	0.6105	0.7839	0.8914	0.9591	1.049	1.12	1.219	1.278	1.309	1.394	1.568	1.622	1.698	1.679	1.821	1.821	1.861	1.825	1.847	1.847	1.892	1.821	1.875	1.883	1.835	1.856	1.833	1.797	1.793	1.767	1.759
0.238	0.2307	0.2187	0.204	0.2143	0.1689	0.1566	0.1442	0.1319	0.1319	0.1607	0.1669	0.2081	0.2699	0.3255	0.4223	0.4903	0.5624	0.6366	0.7376	0.7726	0.8406	0.8797	0.9807	1.071	1.121	1.193	1.343	1.395	1.461	1.444	1.545	1.636	1.704	1.743	1.805	1.84	1.906	1.867	1.877	1.832	1.786	1.819	1.836	1.809	1.685	1.72	1.669	1.714	1.636
0.2172	0.1863	0.1762	0.1689	0.139	0.1256	0.1136	0.1002	0.1002	0.1121	0.1241	0.1675	0.1988	0.2377	0.2901	0.3678	0.4366	0.5053	0.5741	0.6638	0.7715	0.8537	0.9913	1.039	1.108	1.236	1.332	1.417	1.473	1.494	1.61	1.701	1.71	1.731	1.736	1.793	1.832	1.818	1.779	1.797	1.832	1.823	1.779	1.767	1.785	1.837	1.773	1.679	1.697	1.713
0.1234	0.1103	0.1065	0.1037	0.1037	0.1037	0.1037	0.112	0.1203	0.1327	0.1493	0.1452	0.1701	0.2033	0.2572	0.3111	0.3858	0.4646	0.5559	0.6015	0.6886	0.7929	0.9512	1.055	1.168	1.297	1.455	1.585	1.622	1.622	1.668	1.705	1.755	1.734	1.705	1.684	1.701	1.701	1.684	1.634	1.647	1.68	1.726	1.693	1.68	1.701	1.676	1.688	1.668	1.626
0.185	0.2095	0.2002	0.1902	0.1842	0.1623	0.1496	0.1589	0.137	0.137	0.1337	0.149	0.1895	0.2208	0.2673	0.3046	0.3638	0.4635	0.5413	0.6191	0.7029	0.7687	0.8619	0.9922	1.061	1.179	1.266	1.385	1.487	1.568	1.59	1.653	1.637	1.659	1.625	1.635	1.651	1.61	1.603	1.635	1.678	1.75	1.728	1.696	1.74	1.694	1.722	1.665	1.625	1.575
0.2035	0.1763	0.1816	0.1923	0.1888	0.1827	0.1862	0.1364	0.1565	0.1565	0.1434	0.16	0.1932	0.2465	0.3069	0.3637	0.417	0.4966	0.5499	0.6269	0.7361	0.7895	0.8498	0.9862	1.089	1.193	1.232	1.252	1.365	1.471	1.458	1.506	1.579	1.652	1.722	1.752	1.745	1.772	1.721	1.652	1.668	1.679	1.606	1.606	1.603	1.659	1.739	1.759	1.659	1.661
0.225	0.1967	0.2041	0.2373	0.2094	0.2161	0.1975	0.2015	0.1975	0.179	0.1551	0.1405	0.1405	0.1365	0.171	0.2094	0.2784	0.2863	0.3871	0.4533	0.5501	0.6164	0.7291	0.8113	0.8961	0.9929	1.063	1.128	1.259	1.318	1.383	1.515	1.499	1.592	1.693	1.715	1.754	1.743	1.816	1.913	1.921	1.925	1.91	1.925	1.955	1.847	1.82	1.774	1.697	1.623
0.2667	0.2689	0.2796	0.2667	0.2635	0.246	0.2159	0.2032	0.1762	0.1556	0.1587	0.1762	0.2063	0.219	0.219	0.2508	0.2762	0.3254	0.3508	0.4206	0.4857	0.5508	0.646	0.7683	0.8683	0.9952	1.022	1.132	1.263	1.373	1.517	1.522	1.597	1.719	1.803	1.856	1.856	1.76	1.905	1.949	1.94	1.905	1.9	1.905	1.948	1.803	1.803	1.843	1.821	1.751
0.3292	0.2883	0.2551	0.2314	0.2136	0.2186	0.1703	0.1398	0.1475	0.1475	0.1475	0.1653	0.1424	0.1653	0.1958	0.2364	0.272	0.361	0.417	0.478	0.539	0.628	0.689	0.8339	0.9203	0.9915	1.088	1.228	1.289	1.416	1.442	1.459	1.543	1.67	1.653	1.78	1.724	1.808	1.838	1.876	1.797	1.833	1.797	1.902	1.853	1.853	1.797	1.828	1.803	1.706
0.2493	0.2305	0.218	0.2146	0.1924	0.1869	0.1628	0.148	0.1351	0.1443	0.1295	0.1295	0.1443	0.1536	0.1776	0.2146	0.2424	0.2757	0.3571	0.407	0.4977	0.629	0.7641	0.827	0.9269	1.049	1.171	1.249	1.286	1.345	1.463	1.532	1.615	1.687	1.833	1.909	1.928	1.893	1.968	1.954	1.937	1.869	1.852	1.857	1.889	1.82	1.78	1.746	1.7	1.617
0.2207	0.2047	0.199	0.1906	0.1763	0.162	0.1476	0.119	0.119	0.0989	0.0989	0.1075	0.1175	0.1462	0.1706	0.2279	0.2867	0.3254	0.3698	0.4429	0.5361	0.6034	0.7009	0.7639	0.9531	1.075	1.241	1.387	1.501	1.598	1.799	1.872	1.994	1.978	1.988	2.07	1.997	1.934	1.866	1.803	1.872	1.915	1.862	1.906	1.866	1.876	1.842	1.803	1.677	1.677
0.2203	0.2133	0.1907	0.1965	0.1877	0.1877	0.1789	0.1745	0.1745	0.1789	0.1502	0.159	0.1546	0.1369	0.1745	0.1899	0.2275	0.2981	0.3533	0.4814	0.5742	0.6338	0.7155	0.8502	0.9783	1.122	1.159	1.276	1.409	1.564	1.681	1.756	1.842	1.884	1.906	1.921	1.943	1.976	2.014	1.95	1.988	2.018	2.089	2.018	1.937	1.857	1.846	1.782	1.734	1.658
0.2247	0.232	0.2078	0.2064	0.1816	0.1719	0.1595	0.1533	0.1346	0.1346	0.1188	0.1188	0.1312	0.1464	0.1774	0.2272	0.2865	0.3673	0.417	0.4792	0.5475	0.6317	0.7194	0.7843	0.8596	0.9963	1.13	1.23	1.383	1.464	1.545	1.657	1.729	1.782	1.857	1.844	1.906	1.968	1.937	1.934	1.962	1.962	1.962	1.897	1.881	1.912	1.887	1.797	1.718	1.684
0.1432	0.1281	0.1423	0.1685	0.1541	0.1332	0.1332	0.1701	0.1701	0.1813	0.1508	0.1717	0.2038	0.2134	0.2327	0.2792	0.3097	0.3819	0.5103	0.5777	0.6451	0.7029	0.796	0.9147	0.9966	1.027	1.078	1.202	1.346	1.472	1.56	1.586	1.674	1.839	1.881	1.923	1.953	1.911	2.025	2.041	2.009	1.995	2.009	1.953	1.923	1.841	1.752	1.624	1.587	1.459
0.1535	0.1484	0.1301	0.1261	0.1499	0.1316	0.1371	0.1151	0.09687	0.1005	0.09139	0.0859	0.0859	0.1133	0.159	0.1956	0.2431	0.3217	0.4003	0.488	0.6178	0.6872	0.8408	0.9742	1.044	1.106	1.232	1.279	1.4	1.418	1.466	1.535	1.608	1.649	1.709	1.817	1.873	1.952	2.049	2.115	2.153	2.096	1.985	1.967	1.91	1.804	1.705	1.627	1.674	1.674
0.1891	0.1744	0.1646	0.1729	0.1691	0.1843	0.1691	0.1653	0.1729	0.1767	0.1564	0.1398	0.1475	0.1665	0.1742	0.2301	0.2975	0.3496	0.4183	0.4984	0.6026	0.7183	0.7819	0.8543	0.9306	1.026	1.145	1.254	1.365	1.433	1.528	1.644	1.735	1.724	1.739	1.704	1.716	1.756	1.784	1.768	1.765	1.705	1.748	1.752	1.692	1.62	1.584	1.595	1.664	1.645
0.2668	0.2381	0.2258	0.2111	0.1818	0.1935	0.1935	0.1877	0.1877	0.2053	0.2287	0.2346	0.2463	0.2463	0.3137	0.3137	0.3313	0.3636	0.4252	0.4692	0.5249	0.5835	0.6803	0.8621	0.9207	1.053	1.208	1.34	1.454	1.563	1.586	1.724	1.777	1.765	1.742	1.712	1.736	1.689	1.707	1.753	1.709	1.701	1.73	1.771	1.8	1.698	1.572	1.583	1.616	1.58
0.1044	0.1038	0.1112	0.1097	0.1165	0.1097	0.09915	0.09915	0.102	0.0876	0.1011	0.09048	0.1011	0.1078	0.1434	0.2031	0.284	0.3369	0.4216	0.5227	0.6035	0.7402	0.8038	0.9308	1.061	1.166	1.257	1.433	1.525	1.609	1.7	1.742	1.841	1.909	1.909	1.962	1.971	1.891	1.888	1.838	1.827	1.798	1.724	1.76	1.78	1.762	1.756	1.766	1.738	1.711
0.2113	0.2123	0.19	0.1881	0.1516	0.132	0.1376	0.1123	0.1123	0.1067	0.09265	0.1011	0.1207	0.1348	0.1825	0.2471	0.3313	0.3931	0.4352	0.4998	0.6149	0.7075	0.8423	0.9322	1.075	1.182	1.322	1.443	1.586	1.645	1.774	1.825	1.918	1.971	1.957	1.935	1.94	1.904	1.932	1.932	1.87	1.811	1.811	1.738	1.749	1.696	1.76	1.732	1.744	1.671
0.1726	0.1826	0.1726	0.1702	0.1829	0.1877	0.1781	0.1781	0.1686	0.1686	0.1813	0.1559	0.159	0.1638	0.1765	0.1893	0.2258	0.2752	0.3245	0.4151	0.4867	0.5948	0.7205	0.8541	0.9352	1.059	1.134	1.237	1.331	1.439	1.57	1.659	1.7	1.727	1.804	1.821	1.843	1.812	1.812	1.842	1.878	1.901	1.856	1.837	1.832	1.837	1.81	1.783	1.738	1.765
0.3613	0.3446	0.3057	0.2938	0.2382	0.2462	0.2462	0.2382	0.2223	0.2303	0.2303	0.2223	0.1985	0.1747	0.1906	0.2144	0.2779	0.3097	0.3812	0.4923	0.5876	0.6909	0.81	0.8973	1.032	1.159	1.286	1.35	1.445	1.469	1.533	1.656	1.68	1.664	1.687	1.664	1.811	1.787	1.687	1.656	1.723	1.763	1.747	1.632	1.723	1.747	1.803	1.719	1.68	1.68
0.3499	0.3611	0.3406	0.3319	0.3179	0.284	0.254	0.24	0.226	0.212	0.186	0.176	0.186	0.216	0.196	0.192	0.23	0.3179	0.3559	0.4339	0.5499	0.6619	0.7679	0.8959	0.9898	1.128	1.202	1.212	1.338	1.426	1.46	1.484	1.532	1.542	1.626	1.612	1.66	1.664	1.702	1.736	1.754	1.744	1.734	1.71	1.7	1.68	1.656	1.656	1.632	1.594
0.4251	0.3951	0.3801	0.3535	0.3375	0.3186	0.2793	0.2546	0.2589	0.2473	0.2676	0.2429	0.2502	0.2342	0.2473	0.2749	0.3229	0.3418	0.3942	0.4582	0.5455	0.64	0.688	0.7622	0.8189	0.9179	1.017	1.171	1.258	1.373	1.474	1.552	1.572	1.671	1.703	1.775	1.798	1.773	1.805	1.837	1.706	1.651	1.591	1.635	1.676	1.632	1.58	1.612	1.575	1.552
0.1305	0.1566	0.1504	0.1491	0.1585	0.1383	0.129	0.1243	0.09166	0.087	0.087	0.09477	0.1072	0.1119	0.129	0.1569	0.2066	0.261	0.303	0.3806	0.435	0.5438	0.6106	0.7597	0.9058	1.06	1.206	1.375	1.499	1.653	1.666	1.693	1.726	1.771	1.734	1.734	1.717	1.816	1.816	1.824	1.774	1.796	1.759	1.776	1.698	1.636	1.608	1.642	1.6	1.625
0.1815	0.1827	0.1971	0.1993	0.2097	0.2284	0.2319	0.2167	0.2132	0.1899	0.2086	0.1934	0.1934	0.1899	0.2086	0.2307	0.2762	0.2692	0.3146	0.3636	0.4579	0.5418	0.6479	0.7504	0.8832	1.046	1.183	1.289	1.432	1.504	1.568	1.685	1.742	1.887	1.887	1.819	1.846	1.96	1.896	1.854	1.759	1.763	1.869	1.854	1.736	1.676	1.664	1.607	1.709	1.671
0.2257	0.1995	0.1979	0.2172	0.1968	0.1765	0.1765	0.1289	0.1493	0.1357	0.1357	0.1357	0.1697	0.2307	0.2443	0.2375	0.319	0.3665	0.4886	0.5361	0.6312	0.7058	0.9026	0.9433	1.14	1.296	1.351	1.405	1.425	1.384	1.595	1.574	1.636	1.805	1.731	1.955	2.016	1.941	2.002	1.832	1.737	1.86	1.751	1.737	1.724	1.622	1.608	1.669	1.629	1.629
0.2771	0.2729	0.2511	0.2233	0.2233	0.1949	0.1584	0.1299	0.1015	0.1096	0.1299	0.1096	0.1746	0.268	0.2964	0.3533	0.4995	0.601	0.6863	0.6741	0.6903	0.8162	0.9421	0.9949	1.084	1.129	1.295	1.368	1.417	1.381	1.482	1.474	1.714	1.677	1.689	1.762	1.884	1.795	1.868	1.803	1.795	1.904	1.84	1.738	1.673	1.58	1.442	1.515	1.466	1.458
0.464	0.4242	0.4272	0.4103	0.3788	0.3472	0.3093	0.2967	0.2967	0.2588	0.2588	0.2714	0.3283	0.3409	0.3788	0.4671	0.5366	0.5618	0.5997	0.6313	0.6755	0.6944	0.726	0.8333	0.9343	1.048	1.168	1.275	1.376	1.458	1.477	1.534	1.667	1.648	1.673	1.787	1.837	1.837	1.9	1.787	1.831	1.843	1.799	1.799	1.843	1.837	1.805	1.736	1.698	1.673
0.181	0.181	0.2011	0.2069	0.181	0.1896	0.1724	0.181	0.1982	0.181	0.181	0.2327	0.2499	0.306	0.362	0.3706	0.4783	0.5042	0.5775	0.7111	0.8533	0.8964	1.06	1.06	1.194	1.168	1.224	1.194	1.254	1.271	1.413	1.504	1.638	1.707	1.806	1.896	2.012	2.094	2.103	2.172	2.094	2.103	2.06	1.969	1.922	1.896	1.87	1.862	1.844	1.737
0.2616	0.2441	0.2325	0.2325	0.2076	0.2076	0.1744	0.1412	0.1495	0.1495	0.1329	0.1578	0.1702	0.2408	0.328	0.3653	0.4276	0.4982	0.5937	0.6518	0.7639	0.8428	0.9798	1.108	1.196	1.204	1.237	1.324	1.358	1.412	1.466	1.648	1.702	1.764	1.823	1.868	1.989	2.022	1.935	2.055	2.175	2.142	2.121	1.972	1.939	1.955	1.885	1.781	1.798	1.852
0.3511	0.2999	0.2931	0.2844	0.2435	0.2532	0.2396	0.2201	0.2201	0.2026	0.1792	0.1792	0.2064	0.2162	0.2396	0.3136	0.4246	0.5181	0.5882	0.6388	0.7966	0.9134	1.003	1.05	1.114	1.182	1.229	1.229	1.317	1.404	1.506	1.64	1.706	1.809	1.926	1.95	1.946	1.955	1.928	2.006	2.029	2.047	1.996	2.014	1.981	1.944	1.86	1.78	1.665	1.716
0.2169	0.2203	0.1905	0.2026	0.181	0.1869	0.1869	0.1692	0.1416	0.1633	0.1515	0.1849	0.1692	0.1908	0.2301	0.2911	0.3304	0.4268	0.4603	0.533	0.6904	0.7868	0.8713	0.9795	1.035	1.164	1.304	1.349	1.41	1.528	1.544	1.595	1.656	1.69	1.784	1.812	1.806	1.918	1.985	2.042	2.111	2.004	2.044	2.038	2.044	2	1.888	1.81	1.754	1.727
0.2179	0.249	0.2282	0.2312	0.2312	0.2134	0.1867	0.169	0.1423	0.1334	0.1156	0.1067	0.1245	0.1778	0.2134	0.3112	0.4002	0.4179	0.498	0.5691	0.5958	0.7781	0.8359	0.8448	0.9604	1.036	1.2	1.374	1.307	1.343	1.489	1.69	1.876	1.885	1.93	2.085	2.156	2.121	2.139	2.112	2.05	1.952	1.863	1.725	1.77	1.672	1.627	1.618	1.681	1.645
0.1649	0.1594	0.1557	0.1531	0.1374	0.1531	0.1433	0.1492	0.1355	0.1256	0.1413	0.1374	0.1472	0.1472	0.2258	0.2807	0.3416	0.3966	0.4751	0.5458	0.6812	0.7126	0.8226	0.9129	1.062	1.233	1.357	1.392	1.437	1.47	1.535	1.516	1.49	1.466	1.561	1.635	1.635	1.594	1.578	1.639	1.663	1.643	1.718	1.794	1.845	1.922	1.938	1.879	1.869	1.775
0.3806	0.3754	0.365	0.3396	0.3188	0.3128	0.3128	0.295	0.289	0.2711	0.2771	0.2592	0.283	0.289	0.3069	0.3396	0.3962	0.4141	0.4826	0.5869	0.6972	0.7865	0.8878	0.9951	1.105	1.177	1.15	1.18	1.219	1.269	1.32	1.433	1.445	1.558	1.642	1.758	1.797	1.862	1.94	1.984	2.083	2.071	1.954	1.948	1.922	1.901	1.889	1.755	1.654	1.731
0.3095	0.2947	0.2751	0.2526	0.2442	0.2105	0.2021	0.1768	0.1684	0.1768	0.1768	0.1684	0.1853	0.24	0.2863	0.3116	0.3579	0.4716	0.5684	0.7073	0.7915	0.8505	0.8884	1.036	1.107	1.246	1.335	1.352	1.516	1.608	1.659	1.735	1.726	1.701	1.739	1.634	1.697	1.705	1.688	1.646	1.794	1.794	1.937	1.962	1.895	1.886	1.928	1.756	1.781	1.621
0.3532	0.3052	0.2731	0.2503	0.2503	0.2261	0.1776	0.2099	0.2341	0.2261	0.2422	0.1938	0.2664	0.3229	0.3229	0.3149	0.4198	0.5005	0.6378	0.6539	0.7831	0.8881	1.033	1.074	1.114	1.154	1.219	1.268	1.441	1.449	1.57	1.635	1.708	1.748	1.78	1.639	1.687	1.655	1.724	1.675	1.659	1.667	1.776	1.712	1.655	1.586	1.57	1.603	1.522	1.469
0.3242	0.3074	0.3042	0.2882	0.2539	0.2607	0.2333	0.2333	0.2196	0.1921	0.1921	0.199	0.1784	0.1853	0.2264	0.2402	0.2745	0.3088	0.3945	0.4597	0.5318	0.5832	0.6553	0.7754	0.94	0.9812	1.115	1.283	1.486	1.619	1.691	1.698	1.866	1.928	1.935	1.822	1.829	1.757	1.798	1.678	1.592	1.53	1.51	1.544	1.571	1.53	1.561	1.592	1.52	1.554
0.1563	0.15	0.1771	0.1876	0.2233	0.1965	0.2054	0.1697	0.1876	0.1608	0.1786	0.2144	0.2322	0.2501	0.3037	0.3483	0.4689	0.46	0.5046	0.5582	0.6966	0.8262	0.9378	0.9914	1.219	1.286	1.362	1.451	1.505	1.648	1.728	1.684	1.8	1.987	1.925	1.969	1.943	1.804	1.813	1.67	1.634	1.688	1.652	1.59	1.639	1.603	1.657	1.478	1.469	1.358
0.2159	0.1802	0.1674	0.1582	0.1435	0.1327	0.1234	0.09922	0.1234	0.1327	0.1421	0.1515	0.2011	0.2159	0.2494	0.3138	0.3728	0.476	0.5645	0.653	0.7415	0.826	0.9185	1.027	1.102	1.231	1.281	1.496	1.614	1.62	1.699	1.773	1.787	1.808	1.704	1.68	1.72	1.715	1.592	1.533	1.527	1.547	1.527	1.467	1.423	1.447	1.417	1.392	1.377	1.368
0.2769	0.2469	0.2269	0.2179	0.1945	0.1945	0.1816	0.1893	0.2075	0.2256	0.2568	0.2697	0.2749	0.3709	0.4046	0.4513	0.5109	0.5939	0.6769	0.7677	0.8144	0.9337	1.118	1.224	1.242	1.312	1.336	1.289	1.271	1.188	1.242	1.344	1.403	1.468	1.657	1.712	1.771	1.771	1.787	1.823	1.854	1.725	1.761	1.738	1.66	1.595	1.517	1.408	1.445	1.39
0.5095	0.545	0.5038	0.5005	0.4874	0.4514	0.4253	0.4613	0.4482	0.4743	0.4253	0.4547	0.4547	0.4743	0.4318	0.4384	0.4384	0.4874	0.5299	0.6019	0.651	0.736	0.8047	0.8832	0.9912	1.017	1.08	1.145	1.279	1.328	1.364	1.42	1.518	1.583	1.639	1.596	1.547	1.583	1.603	1.645	1.609	1.609	1.567	1.675	1.665	1.623	1.547	1.573	1.567	1.554
0.5207	0.4946	0.4339	0.4091	0.3394	0.3208	0.3022	0.2696	0.2324	0.2324	0.2324	0.2417	0.2743	0.2557	0.2882	0.3394	0.437	0.4556	0.4881	0.4881	0.5764	0.6136	0.688	0.7345	0.874	0.9762	1.069	1.213	1.311	1.409	1.516	1.525	1.595	1.655	1.608	1.706	1.688	1.678	1.743	1.743	1.725	1.78	1.683	1.701	1.567	1.576	1.46	1.39	1.39	1.427
0.5378	0.4809	0.4534	0.47	0.3841	0.2983	0.2983	0.3164	0.3435	0.3164	0.2892	0.2983	0.3164	0.2983	0.2892	0.3254	0.3525	0.3796	0.4655	0.4745	0.5694	0.6463	0.6463	0.7593	0.8361	0.8903	1.021	1.039	1.211	1.288	1.342	1.36	1.406	1.487	1.631	1.514	1.523	1.487	1.505	1.496	1.478	1.491	1.482	1.528	1.573	1.573	1.546	1.586	1.528	1.591
0.5358	0.5229	0.5001	0.4715	0.4225	0.4164	0.4409	0.3858	0.3613	0.3429	0.3123	0.2817	0.2572	0.2021	0.2143	0.2266	0.2266	0.2939	0.3368	0.3674	0.4348	0.4899	0.594	0.7532	0.8573	0.9246	0.9981	1.108	1.255	1.231	1.206	1.225	1.372	1.439	1.408	1.488	1.592	1.696	1.776	1.586	1.629	1.647	1.592	1.617	1.555	1.525	1.684	1.721	1.721	1.733
0.2062	0.2733	0.2707	0.302	0.3094	0.3536	0.3609	0.3683	0.3351	0.3278	0.3425	0.3756	0.3609	0.3536	0.4235	0.4935	0.5856	0.6592	0.6592	0.7292	0.8213	0.8949	0.9539	0.9833	1.013	1.138	1.282	1.333	1.326	1.318	1.396	1.422	1.514	1.536	1.672	1.742	1.864	1.978	2.029	1.956	1.919	1.808	1.786	1.727	1.643	1.606	1.657	1.694	1.654	1.668
0.5766	0.5253	0.5552	0.5216	0.5033	0.4942	0.3935	0.3112	0.3295	0.2288	0.2196	0.2196	0.2654	0.3295	0.3661	0.3478	0.4118	0.4759	0.4576	0.485	0.4576	0.5491	0.604	0.7047	0.7504	0.8328	0.8694	1.089	1.126	1.336	1.318	1.364	1.51	1.62	1.556	1.721	1.684	1.766	1.931	1.885	1.885	1.949	1.849	1.821	1.849	1.913	1.958	1.885	1.794	1.711
0.4277	0.3764	0.3279	0.3177	0.3666	0.3177	0.2811	0.2689	0.2811	0.2933	0.2566	0.2077	0.2077	0.1955	0.1955	0.2077	0.2444	0.3177	0.3788	0.4766	0.5255	0.6232	0.6477	0.7088	0.7332	0.886	0.9654	1.118	1.234	1.338	1.454	1.656	1.656	1.754	1.741	1.839	1.925	1.876	1.961	1.913	1.864	2.01	2.022	1.961	2.01	1.949	1.998	2.022	1.9	1.741
0.2603	0.347	0.2892	0.3057	0.3057	0.2644	0.2396	0.2313	0.1735	0.19	0.1487	0.1735	0.2066	0.2066	0.2561	0.2809	0.3305	0.4131	0.471	0.5123	0.6362	0.7106	0.8262	0.8428	0.9667	0.9832	1.066	1.132	1.33	1.355	1.537	1.57	1.76	1.876	1.909	1.776	1.735	1.768	1.776	1.694	1.743	1.785	1.859	1.892	1.892	1.826	1.826	1.661	1.545	1.52
0.1128	0.1033	0.1024	0.1055	0.1186	0.1363	0.1401	0.1401	0.1672	0.1709	0.1802	0.1802	0.1756	0.1942	0.2484	0.2708	0.3661	0.4884	0.6061	0.706	0.7779	0.8955	0.9815	1.072	1.077	1.081	1.158	1.208	1.173	1.232	1.2	1.281	1.322	1.395	1.462	1.539	1.593	1.661	1.711	1.81	1.81	1.832	1.864	1.891	1.872	1.773	1.678	1.65	1.588	1.506
0.1128	0.1033	0.1024	0.1055	0.1186	0.1363	0.1401	0.1401	0.1672	0.1709	0.1802	0.1802	0.1756	0.1942	0.2484	0.2708	0.3661	0.4884	0.6061	0.706	0.7779	0.8955	0.9815	1.072	1.077	1.081	1.158	1.208	1.173	1.232	1.2	1.281	1.322	1.395	1.462	1.539	1.593	1.661	1.711	1.81	1.81	1.832	1.864	1.891	1.872	1.773	1.678	1.65	1.588	1.506
0.3063	0.2767	0.2701	0.2654	0.2654	0.2654	0.2484	0.2484	0.2259	0.2372	0.2146	0.2033	0.2372	0.2033	0.192	0.2541	0.2541	0.3162	0.3501	0.3557	0.4969	0.5138	0.5251	0.5872	0.6324	0.7058	0.8244	0.8978	1.011	1.141	1.293	1.485	1.626	1.66	1.598	1.711	1.79	1.711	1.807	1.75	1.784	1.801	1.813	1.711	1.711	1.485	1.519	1.592	1.671	1.553
0.2526	0.2332	0.2202	0.2443	0.1999	0.1999	0.1888	0.1888	0.1777	0.1777	0.1444	0.1888	0.211	0.2332	0.2554	0.2665	0.3165	0.4553	0.5719	0.6329	0.7495	0.8328	1.033	1.122	1.144	1.122	1.21	1.244	1.188	1.038	1.049	1.11	1.155	1.177	1.271	1.532	1.782	1.804	1.793	1.821	1.838	1.804	1.705	1.638	1.593	1.577	1.46	1.471	1.471	1.444
0.3678	0.3573	0.4379	0.4354	0.4354	0.4054	0.4204	0.4204	0.3753	0.2853	0.3153	0.2853	0.3003	0.2853	0.2702	0.3303	0.4579	0.4579	0.578	0.6531	0.6681	0.9158	0.9909	0.9909	1.119	1.089	1.119	1.246	1.171	1.156	1.201	1.201	1.284	1.396	1.486	1.486	1.659	1.644	1.719	1.689	1.629	1.599	1.584	1.479	1.509	1.419	1.434	1.494	1.449	1.411
0.6973	0.6656	0.6815	0.6339	0.5977	0.5117	0.412	0.3713	0.3124	0.2807	0.2807	0.2988	0.2943	0.3532	0.4709	0.5705	0.5796	0.6656	0.6837	0.7516	0.7426	0.7245	0.7516	0.8513	0.9282	1.01	1.209	1.3	1.417	1.494	1.535	1.526	1.653	1.562	1.648	1.675	1.689	1.698	1.648	1.521	1.562	1.666	1.616	1.671	1.639	1.653	1.68	1.662	1.594	1.662
0.3148	0.2963	0.358	0.4021	0.381	0.3915	0.3915	0.3175	0.3175	0.2751	0.2328	0.254	0.2963	0.2857	0.3386	0.4021	0.381	0.3598	0.4127	0.5608	0.6349	0.7831	0.836	0.9101	0.9524	1.016	0.9418	1.048	1.09	1.185	1.302	1.524	1.608	1.704	1.725	1.735	1.672	1.619	1.45	1.439	1.376	1.354	1.28	1.27	1.249	1.365	1.291	1.354	1.333	1.45
0.3902	0.3601	0.3802	0.3944	0.3258	0.3087	0.2915	0.2572	0.2915	0.2572	0.2572	0.3258	0.343	0.3773	0.463	0.463	0.5316	0.5316	0.4802	0.4973	0.5659	0.6345	0.686	0.9089	0.9775	1.08	1.2	1.2	1.235	1.321	1.321	1.355	1.355	1.389	1.475	1.561	1.441	1.235	1.218	1.286	1.252	1.2	1.132	1.183	1.286	1.303	1.303	1.338	1.389	1.355
0.8294	0.8277	0.8119	0.7658	0.7084	0.691	0.6336	0.5762	0.5288	0.464	0.469	0.4565	0.434	0.3817	0.3866	0.3866	0.4515	0.4415	0.454	0.4715	0.5238	0.5637	0.6511	0.6685	0.7783	0.8082	0.9229	1.04	1.093	1.103	1.172	1.19	1.322	1.34	1.345	1.489	1.444	1.489	1.507	1.484	1.537	1.532	1.404	1.497	1.469	1.469	1.439	1.417	1.462	1.532
0.7042	0.6914	0.6189	0.6219	0.6402	0.5853	0.439	0.4024	0.3292	0.3658	0.2927	0.2927	0.311	0.3475	0.3475	0.4207	0.4024	0.4573	0.567	0.567	0.6768	0.7865	0.7134	0.7865	0.7682	0.7865	0.878	0.8048	0.8871	0.9969	0.9786	1.088	1.097	1.079	1.134	1.088	1.226	1.326	1.29	1.363	1.39	1.454	1.518	1.5	1.436	1.5	1.399	1.564	1.582	1.564
0.6495	0.6215	0.5773	0.5604	0.4949	0.4803	0.4294	0.4003	0.393	0.4148	0.4148	0.4294	0.4148	0.3857	0.4148	0.4148	0.4585	0.4439	0.4949	0.4803	0.5749	0.7205	0.8151	0.8515	0.917	0.9897	1.055	1.128	1.092	1.07	1.033	1.077	0.9897	1.012	1.033	1.048	1.121	1.194	1.361	1.492	1.485	1.426	1.477	1.383	1.383	1.244	1.244	1.368	1.455	1.368
0.6538	0.64	0.5744	0.5846	0.4747	0.4308	0.4176	0.3604	0.3604	0.378	0.3209	0.2945	0.3209	0.3209	0.3604	0.3429	0.356	0.4044	0.4791	0.4967	0.5099	0.5363	0.6066	0.7341	0.7956	0.8703	0.9451	1.081	1.09	1.108	1.134	1.226	1.213	1.297	1.288	1.38	1.49	1.464	1.371	1.402	1.336	1.305	1.231	1.112	1.081	1.081	1.073	1.138	1.121	1.196
0.3383	0.3578	0.3593	0.3375	0.3145	0.2588	0.2588	0.2425	0.2031	0.1966	0.2064	0.2523	0.2523	0.2588	0.3047	0.344	0.3735	0.403	0.4325	0.4882	0.5668	0.5439	0.5734	0.652	0.7045	0.7438	0.7438	0.8191	0.8978	1.068	1.075	1.166	1.196	1.278	1.284	1.399	1.36	1.422	1.461	1.468	1.491	1.563	1.586	1.484	1.507	1.432	1.419	1.474	1.425	1.294
0.6358	0.546	0.4862	0.4381	0.3847	0.2885	0.2458	0.1977	0.1977	0.1977	0.1977	0.211	0.2297	0.1977	0.211	0.2538	0.2404	0.2538	0.2618	0.3446	0.4114	0.5075	0.6224	0.78	0.9029	0.9563	0.983	1.135	1.178	1.186	1.221	1.277	1.373	1.429	1.469	1.565	1.635	1.704	1.744	1.718	1.739	1.664	1.568	1.491	1.36	1.312	1.317	1.274	1.336	1.37
0.2668	0.282	0.2795	0.3158	0.3049	0.3158	0.3049	0.3484	0.3865	0.3757	0.3267	0.3103	0.2885	0.3103	0.2613	0.2123	0.2069	0.2014	0.2014	0.2014	0.2123	0.2178	0.2014	0.2069	0.2123	0.2395	0.2722	0.3103	0.343	0.4301	0.5118	0.6043	0.6914	0.7295	0.7295	0.8384	0.9582	1.034	1.143	1.203	1.35	1.481	1.644	1.66	1.601	1.606	1.715	1.628	1.633	1.497
0.2745	0.2667	0.2484	0.2577	0.2241	0.1905	0.1681	0.1569	0.1569	0.1345	0.112	0.112	0.112	0.1457	0.1569	0.1457	0.1569	0.1345	0.1232	0.1457	0.1345	0.1681	0.1905	0.2353	0.2689	0.3473	0.3922	0.437	0.4146	0.4482	0.5266	0.5266	0.5714	0.6275	0.6835	0.8179	1.014	1.104	1.216	1.294	1.305	1.395	1.468	1.406	1.339	1.384	1.384	1.501	1.412	1.445
0.282	0.2538	0.2429	0.235	0.2552	0.2115	0.1981	0.1343	0.1209	0.1007	0.08058	0.05372	0.06715	0.07386	0.08058	0.1074	0.1343	0.1477	0.1746	0.2249	0.2619	0.3458	0.3626	0.4532	0.5573	0.6413	0.6748	0.7789	0.8192	0.8528	0.9233	0.9669	0.9602	0.9971	0.9669	0.9602	1.031	1.088	1.061	1.105	1.178	1.236	1.326	1.387	1.323	1.383	1.481	1.454	1.504	1.575
0.2062	0.2004	0.2161	0.1852	0.2273	0.2105	0.1852	0.202	0.1936	0.1684	0.1852	0.1263	0.1431	0.1515	0.0926	0.07576	0.08418	0.08418	0.1431	0.1431	0.1431	0.1684	0.1852	0.2778	0.3367	0.3536	0.362	0.3957	0.4883	0.5977	0.6819	0.7071	0.7913	0.9428	1.044	1.128	1.162	1.086	1.103	1.061	0.9849	0.9513	0.9681	0.9849	0.9597	1.044	1.111	1.195	1.246	1.145
0.6098	0.5719	0.5046	0.4686	0.4325	0.3845	0.2763	0.2403	0.2043	0.2283	0.3124	0.3004	0.2763	0.2523	0.2763	0.3364	0.3484	0.3004	0.2643	0.2763	0.3244	0.3845	0.3484	0.3604	0.4085	0.4686	0.5767	0.6128	0.6128	0.7089	0.781	0.805	0.8531	0.9191	0.9191	0.9792	1.069	1.033	1.099	1.063	1.021	1.099	1.153	1.081	1.147	1.099	1.238	1.34	1.4	1.376
0.3338	0.3264	0.3627	0.3109	0.2331	0.219	0.2473	0.2473	0.2473	0.1696	0.1978	0.2261	0.212	0.1554	0.1413	0.1413	0.1696	0.1413	0.1554	0.1696	0.212	0.2543	0.2897	0.3038	0.3956	0.3956	0.4875	0.5935	0.6571	0.6853	0.7489	0.763	0.8831	0.8831	0.8549	0.975	1.081	1.095	1.137	1.187	1.321	1.349	1.321	1.335	1.47	1.682	1.646	1.59	1.667	1.618
0.3772	0.3834	0.3874	0.3437	0.3204	0.2447	0.2447	0.2097	0.1981	0.1864	0.2097	0.2097	0.2564	0.2564	0.2797	0.2564	0.233	0.2797	0.3146	0.3263	0.367	0.4428	0.5069	0.6059	0.5943	0.6817	0.7457	0.7691	0.7924	0.8856	0.9438	0.9613	0.9497	0.9613	0.9613	1.107	1.06	1.084	1.212	1.258	1.258	1.293	1.264	1.299	1.241	1.253	1.288	1.369	1.381	1.357
0.5504	0.4954	0.5045	0.4914	0.4619	0.4128	0.3833	0.3145	0.2949	0.2457	0.1966	0.2261	0.2359	0.2359	0.2457	0.2555	0.2949	0.3243	0.2949	0.3342	0.344	0.3637	0.3637	0.3243	0.3637	0.4128	0.4521	0.5701	0.5701	0.6585	0.7961	0.8453	0.9337	0.9927	0.9927	1.106	1.165	1.175	1.238	1.238	1.17	1.233	1.243	1.297	1.322	1.361	1.445	1.656	1.602	1.519
0.276	0.2592	0.248	0.2469	0.2126	0.2332	0.192	0.2126	0.1989	0.1989	0.1783	0.192	0.144	0.1646	0.1577	0.1715	0.1852	0.192	0.1989	0.2126	0.2332	0.2743	0.288	0.3086	0.3978	0.4801	0.5281	0.5212	0.5281	0.5692	0.6584	0.6652	0.6447	0.7613	0.7956	0.8641	0.9739	1.001	1.063	1.234	1.269	1.33	1.317	1.365	1.372	1.427	1.365	1.365	1.392	1.564
0.4168	0.4183	0.4092	0.407	0.3897	0.3724	0.3291	0.3161	0.2945	0.2555	0.2122	0.2165	0.2079	0.2122	0.1992	0.1949	0.2252	0.2338	0.2512	0.2598	0.2815	0.2815	0.2945	0.3161	0.3508	0.3724	0.3854	0.4287	0.4937	0.5543	0.5759	0.6366	0.7491	0.8184	0.8487	0.905	0.9916	1.057	1.161	1.161	1.191	1.295	1.325	1.282	1.312	1.277	1.286	1.282	1.247	1.247
0.2816	0.2321	0.2276	0.2243	0.1999	0.1926	0.1439	0.1365	0.1487	0.1731	0.1731	0.1682	0.1512	0.1634	0.1634	0.1877	0.1682	0.1634	0.2048	0.2292	0.2755	0.3414	0.3706	0.3901	0.4657	0.495	0.5584	0.6047	0.6851	0.7242	0.8509	0.9022	1.007	1.066	1.102	1.107	1.119	1.144	1.173	1.173	1.207	1.236	1.285	1.331	1.302	1.356	1.373	1.385	1.402	1.402
0.2719	0.2463	0.2497	0.2257	0.1671	0.1407	0.1349	0.1349	0.1261	0.09381	0.08208	0.08208	0.09088	0.09674	0.1026	0.1114	0.1319	0.1436	0.1436	0.1671	0.2169	0.2228	0.2668	0.2785	0.3166	0.4134	0.516	0.5541	0.6567	0.771	0.8531	0.9938	1.076	1.044	1.132	1.181	1.237	1.351	1.334	1.24	1.375	1.407	1.413	1.351	1.281	1.434	1.516	1.539	1.565	1.63
0.126	0.1008	0.138	0.1492	0.1595	0.1492	0.1595	0.1492	0.1801	0.1646	0.1543	0.1903	0.2469	0.2469	0.2572	0.2366	0.2161	0.2058	0.1698	0.1132	0.1029	0.1698	0.2161	0.2726	0.3601	0.4064	0.5144	0.6379	0.6842	0.7459	0.8642	0.9105	0.9517	1.039	1.049	1.049	1.152	1.188	1.276	1.312	1.348	1.379	1.451	1.492	1.425	1.389	1.497	1.497	1.476	1.512
0.1965	0.1834	0.1692	0.1684	0.1544	0.1357	0.1216	0.1029	0.1123	0.117	0.1123	0.1263	0.117	0.1403	0.1731	0.1731	0.2023	0.255	0.2842	0.3462	0.3801	0.3754	0.4047	0.4327	0.4374	0.4608	0.5169	0.5684	0.7017	0.8678	0.9812	1.033	1.113	1.189	1.228	1.223	1.189	1.166	1.223	1.304	1.257	1.304	1.318	1.327	1.408	1.375	1.318	1.385	1.366	1.428
0.2307	0.213	0.1775	0.1826	0.1623	0.2231	0.2029	0.2029	0.2333	0.2536	0.2434	0.2637	0.2029	0.2434	0.213	0.1826	0.2029	0.1927	0.1826	0.213	0.1927	0.2231	0.2738	0.2941	0.355	0.4108	0.4868	0.5832	0.6694	0.7049	0.7404	0.8266	0.9889	1.04	1.009	1.121	1.253	1.334	1.374	1.293	1.354	1.425	1.395	1.374	1.455	1.466	1.537	1.496	1.496	1.486
0.4215	0.3847	0.3602	0.3664	0.3019	0.2782	0.2918	0.2612	0.2409	0.2409	0.2307	0.2375	0.2307	0.2239	0.2035	0.2239	0.2103	0.1968	0.2341	0.2714	0.2714	0.2985	0.3223	0.3494	0.4071	0.4139	0.4342	0.5326	0.6106	0.6921	0.7633	0.8278	0.9329	1.058	1.109	1.116	1.187	1.265	1.272	1.32	1.299	1.299	1.411	1.418	1.445	1.472	1.493	1.506	1.493	1.411
0.1904	0.1947	0.1904	0.1995	0.1693	0.1753	0.1753	0.1814	0.1814	0.1632	0.139	0.1511	0.133	0.1451	0.139	0.133	0.1572	0.1693	0.1632	0.1935	0.1874	0.1874	0.1935	0.2418	0.3386	0.4111	0.4413	0.5078	0.6993	0.8242	0.9068	0.9532	1.048	1.191	1.322	1.346	1.407	1.546	1.54	1.54	1.534	1.552	1.582	1.588	1.521	1.511	1.487	1.499	1.499	1.536
0.3075	0.2749	0.2693	0.2825	0.2549	0.2032	0.1964	0.1895	0.1757	0.1688	0.1378	0.1309	0.1447	0.124	0.1033	0.1309	0.124	0.1309	0.1309	0.1757	0.1964	0.248	0.2997	0.372	0.4237	0.5167	0.5787	0.6166	0.6373	0.6855	0.7579	0.7923	0.9267	1.04	1.161	1.295	1.288	1.323	1.436	1.395	1.326	1.378	1.33	1.361	1.374	1.326	1.306	1.361	1.374	1.447
0.2872	0.2715	0.2611	0.2436	0.2536	0.2536	0.189	0.2436	0.2337	0.2337	0.2436	0.2436	0.2039	0.2039	0.1492	0.179	0.1989	0.2088	0.2536	0.2735	0.2536	0.3083	0.3829	0.4376	0.5221	0.542	0.6365	0.7608	0.8403	0.8006	0.8105	0.7906	0.7608	0.7807	0.7807	0.8155	0.895	0.9249	1.019	1.124	1.169	1.223	1.303	1.308	1.318	1.288	1.253	1.263	1.263	1.164
0.3163	0.3261	0.3391	0.3428	0.3149	0.2907	0.2478	0.2255	0.2012	0.1584	0.1211	0.1211	0.1174	0.1304	0.1491	0.1491	0.1621	0.1901	0.218	0.2981	0.341	0.3969	0.4304	0.4602	0.5608	0.6559	0.613	0.6838	0.695	0.7863	0.8757	0.8552	0.8552	1.021	1.036	1.092	1.124	1.204	1.308	1.36	1.375	1.39	1.433	1.396	1.343	1.288	1.273	1.211	1.206	1.206
0.4359	0.4398	0.4294	0.4488	0.4107	0.3635	0.3568	0.3568	0.3187	0.2962	0.2468	0.2311	0.2311	0.2087	0.193	0.1975	0.2087	0.2267	0.2491	0.2805	0.3029	0.3299	0.3635	0.4353	0.478	0.5476	0.6014	0.7091	0.7899	0.8438	0.8483	0.8864	0.9246	0.9784	0.9694	1.023	1.088	1.111	1.187	1.203	1.252	1.288	1.299	1.322	1.333	1.257	1.257	1.257	1.279	1.252
0.3561	0.3561	0.3392	0.3416	0.3489	0.3271	0.3416	0.298	0.2907	0.2762	0.2399	0.2035	0.1962	0.1672	0.1817	0.189	0.218	0.2399	0.2689	0.2835	0.3053	0.3416	0.3271	0.3489	0.3852	0.4361	0.5197	0.556	0.5778	0.6687	0.7595	0.8068	0.854	0.9122	0.9449	1.065	1.094	1.094	1.13	1.152	1.152	1.254	1.276	1.29	1.363	1.348	1.406	1.399	1.326	1.305
0.6235	0.5463	0.5542	0.5429	0.4581	0.4581	0.4581	0.3224	0.3393	0.2884	0.3224	0.3054	0.2545	0.2715	0.2715	0.2375	0.2375	0.1866	0.2206	0.2375	0.2375	0.2545	0.2715	0.2884	0.3224	0.3393	0.4581	0.5769	0.7465	0.8653	0.8992	0.9671	1.103	1.069	1.086	1.052	1.052	1.154	1.171	1.154	1.239	1.289	1.425	1.408	1.425	1.51	1.544	1.459	1.374	1.222
0.2126	0.2001	0.1917	0.1858	0.1608	0.1286	0.1286	0.1357	0.1286	0.1393	0.1393	0.1393	0.1536	0.2179	0.2572	0.3036	0.3644	0.4037	0.4144	0.4858	0.4787	0.518	0.5251	0.5251	0.5787	0.7073	0.6752	0.7109	0.7502	0.743	0.8109	0.8359	0.8145	0.9217	0.9002	0.8681	0.9681	0.9538	1	1.029	1.1	1.129	1.175	1.207	1.193	1.215	1.261	1.168	1.186	1.193
0.5698	0.4799	0.4427	0.4382	0.333	0.2669	0.2424	0.2424	0.2669	0.2473	0.2424	0.235	0.2595	0.2767	0.2424	0.2546	0.3207	0.2962	0.3036	0.3207	0.3648	0.4725	0.5092	0.5166	0.5876	0.6292	0.6537	0.688	0.6806	0.6978	0.732	0.7394	0.7565	0.8814	0.9181	0.9377	1.038	1.009	1.067	1.163	1.116	1.17	1.158	1.116	1.183	1.19	1.178	1.273	1.224	1.307
0.2538	0.2301	0.2369	0.2127	0.1982	0.1885	0.1885	0.1885	0.1885	0.203	0.2369	0.2175	0.1982	0.2175	0.2272	0.2514	0.2079	0.2079	0.2175	0.2466	0.2804	0.3094	0.3481	0.4303	0.4979	0.5995	0.643	0.6623	0.6913	0.7348	0.7687	0.7687	0.6913	0.73	0.73	0.7542	0.7928	0.7687	0.8315	0.8895	1.054	1.097	1.117	1.064	1.18	1.213	1.267	1.117	1.107	1.17
0.3766	0.3359	0.317	0.2964	0.2329	0.2752	0.2576	0.2082	0.2223	0.2152	0.2152	0.2011	0.1905	0.1588	0.2399	0.2576	0.2717	0.3034	0.3105	0.3211	0.3705	0.3528	0.3669	0.3916	0.4057	0.4304	0.501	0.5328	0.5328	0.5575	0.621	0.6633	0.7198	0.6704	0.7974	0.8785	0.9032	0.8715	0.942	0.9314	1.051	0.9879	1.069	1.157	1.245	1.207	1.256	1.256	1.281	1.175
0.1192	0.1362	0.1475	0.1386	0.1338	0.1386	0.1046	0.1167	0.1216	0.1143	0.124	0.1338	0.1459	0.2092	0.2262	0.2505	0.2505	0.2578	0.287	0.321	0.3332	0.3745	0.3843	0.4305	0.4694	0.4937	0.4937	0.5107	0.5569	0.5691	0.6226	0.715	0.7661	0.9047	0.9509	0.9898	1.077	1.099	1.036	1.082	1.082	1.163	1.141	1.141	1.141	1.245	1.267	1.26	1.231	1.311
0.2923	0.2707	0.2496	0.229	0.1933	0.1633	0.1577	0.1633	0.1727	0.1727	0.1839	0.1896	0.1746	0.1746	0.1839	0.1896	0.2196	0.214	0.259	0.2797	0.3041	0.3397	0.3491	0.3754	0.4561	0.4974	0.5424	0.5687	0.5988	0.6494	0.6738	0.6945	0.7452	0.7865	0.8634	0.9141	0.9441	1.021	1.051	1.122	1.126	1.136	1.156	1.188	1.198	1.192	1.182	1.25	1.265	1.286
0.2075	0.2305	0.2095	0.2061	0.1865	0.1669	0.1439	0.152	0.1174	0.1025	0.09095	0.08749	0.08749	0.1036	0.09555	0.09555	0.122	0.1381	0.1612	0.1842	0.1992	0.2256	0.2602	0.3293	0.3903	0.4478	0.5135	0.571	0.6516	0.7437	0.7978	0.8323	0.8519	0.9244	0.9855	0.9786	0.9981	0.9866	1.029	1.105	1.113	1.079	1.217	1.205	1.213	1.205	1.19	1.187	1.272	1.149
0.09959	0.1053	0.08778	0.08296	0.06077	0.07138	0.07524	0.06752	0.07138	0.08296	0.08681	0.08681	0.09453	0.09839	0.1167	0.1283	0.1582	0.1621	0.1881	0.2219	0.2662	0.301	0.3608	0.41	0.4919	0.5672	0.5903	0.6357	0.7331	0.7784	0.8083	0.8614	0.9212	1.019	1.068	1.072	1.109	1.131	1.102	1.109	1.109	1.117	1.155	1.166	1.212	1.238	1.226	1.241	1.264	1.226
0.3603	0.3795	0.3771	0.3284	0.3284	0.318	0.2763	0.2528	0.2294	0.2007	0.232	0.2137	0.2242	0.2659	0.2737	0.2971	0.3206	0.3258	0.3258	0.3258	0.3023	0.3545	0.3414	0.3545	0.3493	0.3962	0.4144	0.4561	0.4744	0.5161	0.5734	0.6907	0.6985	0.7689	0.8445	0.8914	0.881	0.8705	0.894	0.9696	1.011	1.006	1.048	1.155	1.202	1.149	1.136	1.136	1.178	1.178
0.4327	0.3553	0.3089	0.2932	0.256	0.2188	0.1532	0.1575	0.1685	0.175	0.175	0.1685	0.1685	0.186	0.1816	0.1925	0.1969	0.2297	0.2472	0.2801	0.3019	0.3348	0.361	0.4114	0.4332	0.4485	0.4857	0.5011	0.5054	0.5448	0.5558	0.6039	0.6695	0.7089	0.7702	0.803	0.8577	0.9124	0.908	0.8862	0.9015	0.9343	0.9518	0.989	0.9999	1.037	1.092	1.131	1.23	1.289
0.2646	0.247	0.2646	0.2772	0.2352	0.2352	0.2604	0.2268	0.2184	0.168	0.126	0.1344	0.126	0.08401	0.08401	0.08401	0.1008	0.1176	0.1344	0.1344	0.2814	0.3738	0.4747	0.5251	0.6091	0.7309	0.8233	0.7519	0.8233	0.8149	0.8863	0.9829	0.9913	0.9913	1.08	1.088	1.159	1.122	1.071	1.105	1.143	1.193	1.159	1.126	1.298	1.357	1.357	1.348	1.315	1.357
0.5601	0.5366	0.5012	0.4843	0.4296	0.358	0.3117	0.278	0.2443	0.299	0.2906	0.3032	0.2738	0.2653	0.2738	0.2738	0.2443	0.2274	0.2358	0.2906	0.3159	0.3327	0.3411	0.3875	0.3875	0.4127	0.497	0.5433	0.6191	0.6991	0.7455	0.9013	0.9939	1.002	1.019	1.019	1.12	1.133	1.087	1.116	1.032	1.07	1.04	0.9602	1.002	1.011	1.002	1.049	1.049	1.141
0.4912	0.4443	0.4556	0.415	0.3539	0.3661	0.3295	0.3051	0.2807	0.2441	0.2563	0.2685	0.2563	0.2563	0.2319	0.3173	0.3051	0.3661	0.4028	0.415	0.4516	0.5492	0.5004	0.5248	0.5004	0.476	0.5858	0.5858	0.6652	0.6896	0.7506	0.7384	0.836	0.8421	0.891	0.8482	0.9886	1.013	1.111	1.129	1.153	1.22	1.233	1.19	1.245	1.3	1.208	1.056	1.044	1.019
0.4671	0.4416	0.4246	0.455	0.4307	0.4307	0.4186	0.4186	0.4732	0.4853	0.4307	0.4974	0.455	0.4368	0.461	0.461	0.4792	0.4914	0.4489	0.461	0.4914	0.4914	0.4792	0.5035	0.5581	0.6369	0.7401	0.8007	0.8311	0.8432	0.8553	0.8796	0.8553	0.8068	0.7461	0.7583	0.7037	0.7401	0.7158	0.7037	0.6794	0.8189	0.8917	0.9039	0.8796	0.8553	0.8796	0.9281	0.8614	0.825
0.5603	0.5255	0.5023	0.46	0.3901	0.3422	0.3422	0.3128	0.3128	0.2797	0.2907	0.3864	0.4011	0.4379	0.4747	0.4968	0.5226	0.5446	0.5189	0.5189	0.5115	0.5189	0.5189	0.541	0.5962	0.5667	0.6219	0.6771	0.6955	0.7286	0.7618	0.7838	0.8611	0.8464	0.7986	0.8906	0.9421	0.9494	0.9274	0.9494	0.9421	1.005	0.9642	0.9053	0.9568	1.012	0.9421	1.001	0.9715	0.92
0.6677	0.6335	0.6108	0.5501	0.5235	0.5413	0.4437	0.4703	0.4259	0.3815	0.3549	0.3106	0.2484	0.3017	0.2396	0.2396	0.3283	0.417	0.3904	0.4082	0.4437	0.5679	0.6744	0.6477	0.6477	0.7453	0.8429	0.8252	0.7808	0.7986	0.7986	0.7808	0.772	0.8075	0.8696	0.9139	0.8784	0.9494	0.9938	1.091	1.047	1.012	0.9672	0.9583	0.8429	0.8429	0.7986	0.8075	0.8252	0.8784
0.3432	0.3391	0.3364	0.3403	0.2884	0.2768	0.2768	0.2624	0.2566	0.2307	0.199	0.2192	0.2307	0.2451	0.2595	0.2797	0.346	0.3979	0.4758	0.5104	0.5421	0.5796	0.6113	0.6113	0.6575	0.6431	0.7007	0.695	0.7296	0.7296	0.7411	0.7555	0.7642	0.7526	0.8132	0.8449	0.8853	0.9516	0.9833	1.004	1.021	0.9747	0.9545	0.9718	0.8853	0.8074	0.8334	0.8161	0.8536	0.8276
0.4054	0.3636	0.3849	0.3721	0.4352	0.4072	0.365	0.3159	0.3299	0.2878	0.351	0.3299	0.3299	0.3721	0.4493	0.4984	0.5125	0.4633	0.4774	0.5054	0.4914	0.4633	0.4282	0.4774	0.5265	0.5335	0.5405	0.5265	0.5686	0.6318	0.6739	0.716	0.7441	0.7371	0.8564	0.9266	0.9688	1.025	0.9477	0.9617	1.095	1.039	1.039	1.081	1.053	1.158	1.158	1.172	1.123	1.109
0.5179	0.4611	0.4622	0.42	0.3723	0.3628	0.3102	0.253	0.2768	0.2339	0.2339	0.2243	0.2243	0.2768	0.3007	0.3628	0.3914	0.42	0.4343	0.5203	0.5871	0.6444	0.6682	0.7589	0.8687	0.9546	0.9642	0.9976	1.041	1.069	1.103	1.06	1.045	1.069	0.9928	0.9785	0.883	0.8066	0.7876	0.7923	0.7923	0.8114	0.8114	0.8448	0.8544	0.8544	0.8066	0.7732	0.7541	0.7255
0.3321	0.3883	0.4088	0.3796	0.3504	0.3942	0.4234	0.511	0.4818	0.4964	0.511	0.5256	0.511	0.511	0.4234	0.438	0.438	0.4526	0.4526	0.4672	0.4964	0.4818	0.5402	0.5986	0.6278	0.7957	0.7957	0.7957	0.9417	0.9271	0.9709	1.044	0.9928	1.08	1.037	1.117	1.073	1.044	0.9417	0.9417	0.8979	1.066	0.9855	0.9709	1.007	1.066	1.066	1.161	1.08	0.9928
0.5018	0.5209	0.4859	0.4506	0.4574	0.4369	0.4165	0.4165	0.396	0.4574	0.4745	0.495	0.5223	0.5632	0.6417	0.6622	0.6793	0.7339	0.8056	0.8978	0.9285	0.9626	1.079	1.106	1.157	1.144	1.109	1.079	1.072	0.9831	1.017	0.9524	0.9319	0.9899	1.027	1	1.065	1.045	1.137	1.164	1.171	1.222	1.249	1.171	1.215	1.123	1.109	1.079	1.062	1.062
0.6367	0.6457	0.6291	0.5652	0.5327	0.5327	0.4483	0.4677	0.3833	0.4288	0.5002	0.5327	0.6042	0.6302	0.6821	0.7666	0.7341	0.7991	0.851	0.864	0.9355	1.026	1.065	1.176	1.176	1.176	1.189	1.254	1.15	1.176	1.176	1.163	1.111	1.098	1.007	1.111	1.163	1.124	1.189	1.228	1.28	1.345	1.241	1.254	1.306	1.228	1.176	1.176	1.202	1.13
0.358	0.3736	0.3632	0.3825	0.4003	0.3736	0.3736	0.3736	0.3291	0.3469	0.3024	0.2846	0.3469	0.427	0.4537	0.5248	0.5782	0.7472	0.8095	0.7917	0.7917	0.8095	0.8717	0.8273	0.765	0.8539	0.8539	0.9696	1.023	1.023	1.13	1.147	1.067	1.112	1.156	1.192	1.281	1.299	1.388	1.405	1.512	1.379	1.299	1.254	1.219	1.13	1.156	1.183	1.201	1.174
0.6141	0.6114	0.5549	0.5459	0.4445	0.3977	0.4133	0.3587	0.3431	0.3431	0.2885	0.3197	0.3353	0.3197	0.3899	0.3899	0.4523	0.5381	0.5926	0.6784	0.6784	0.7642	0.8188	0.889	0.9279	0.9903	0.9747	1.123	1.138	1.185	1.154	1.154	1.177	1.177	1.146	0.9981	0.9435	1.076	1.146	1.146	1.232	1.248	1.521	1.599	1.536	1.497	1.482	1.466	1.505	1.248
0.3833	0.3852	0.4455	0.4324	0.3931	0.4043	0.4436	0.4549	0.4773	0.438	0.4549	0.4773	0.4661	0.4268	0.438	0.438	0.4605	0.4829	0.511	0.6289	0.6963	0.7637	0.8704	0.8985	0.876	0.9602	0.9209	0.9378	0.949	0.9771	1.016	1.095	1.056	1.028	1.039	1.039	0.9996	1.039	1.134	1.134	1.174	1.174	1.162	1.185	1.112	1.016	0.9602	0.9883	1.039	1.028
0.1676	0.1942	0.1961	0.1915	0.172	0.1622	0.1622	0.172	0.1583	0.1524	0.1759	0.1798	0.2228	0.2618	0.2951	0.3517	0.381	0.4064	0.4885	0.4885	0.551	0.6429	0.6429	0.7386	0.8441	0.8813	0.934	0.9438	0.9477	0.9809	0.975	0.975	0.9516	1.018	1.036	1.051	1.057	1.03	1.004	1.063	1.043	1.073	1	1.057	1.084	1.051	1.016	0.9985	1.014	1.081
0.4289	0.4339	0.4373	0.4397	0.4036	0.3532	0.2955	0.3171	0.2523	0.2523	0.2306	0.2811	0.2955	0.3099	0.3243	0.4325	0.4469	0.4973	0.5262	0.5766	0.6703	0.6487	0.6054	0.591	0.591	0.6487	0.5982	0.5838	0.6631	0.7856	0.8145	0.8001	0.7856	0.9442	0.973	0.9875	0.973	1.002	1.096	1.11	1.031	1.016	0.9875	0.9658	1.009	0.9875	0.9947	1.103	1.132	1.175
0.5844	0.6026	0.6147	0.5269	0.4824	0.4007	0.3711	0.3562	0.3191	0.334	0.3636	0.3636	0.3488	0.3933	0.3933	0.3636	0.3117	0.3265	0.3562	0.423	0.475	0.5566	0.6382	0.6382	0.6902	0.757	0.757	0.7866	0.8163	0.7866	0.8831	0.9425	0.9722	1.002	1.002	0.9722	1.017	0.9425	0.9425	0.9573	1.017	1.032	1.061	1.017	1.091	1.061	1.046	0.9722	0.9722	0.898
0.4673	0.4388	0.4063	0.3831	0.3599	0.3019	0.2786	0.3019	0.2902	0.3019	0.3251	0.3483	0.3715	0.3715	0.3483	0.3947	0.4296	0.5166	0.5921	0.6269	0.685	0.7953	0.8823	0.923	0.9462	0.9694	0.9926	1.045	1.115	1.08	1.08	1.004	1.097	1.184	1.086	1.12	1.132	1.19	1.312	1.207	1.126	1.26	1.19	1.202	1.225	1.225	1.294	1.289	1.312	1.236
0.2805	0.2893	0.3592	0.3754	0.3669	0.3585	0.3838	0.4007	0.3923	0.3543	0.3627	0.3627	0.3796	0.388	0.4555	0.485	0.5441	0.5525	0.6074	0.7002	0.7466	0.7719	0.8267	0.89	0.9532	1.012	1.05	1.097	1.071	1.097	1.021	1.059	1.092	1.008	0.9827	1.084	1.105	1.118	1.126	1.088	1.219	1.227	1.173	1.227	1.291	1.257	1.345	1.189	1.151	1.114
0.7433	0.6739	0.6277	0.6017	0.6159	0.5239	0.4177	0.4106	0.4318	0.4389	0.4035	0.3752	0.3894	0.4389	0.446	0.4318	0.4318	0.4955	0.4955	0.4955	0.5097	0.5663	0.6654	0.7079	0.7645	0.8212	0.8566	0.9628	0.9344	0.892	0.9769	1.026	1.026	1.161	1.111	1.182	1.253	1.274	1.182	1.225	1.189	1.253	1.253	1.239	1.119	1.175	1.189	1.09	1.041	0.9982
0.521	0.5109	0.4258	0.4034	0.3553	0.2881	0.2497	0.2305	0.2209	0.2689	0.2785	0.3265	0.3457	0.3553	0.3649	0.3457	0.3361	0.3265	0.3073	0.3361	0.3938	0.5234	0.5618	0.581	0.7107	0.7587	0.7683	0.8115	0.8019	0.8836	0.9844	1.013	1.076	1.138	1.148	1.109	1.176	1.176	1.128	1.119	1.138	1.157	1.186	1.138	1.186	1.244	1.273	1.244	1.244	1.263
0.3946	0.3683	0.3288	0.31	0.2584	0.2631	0.2302	0.2537	0.3241	0.3429	0.3523	0.404	0.4134	0.5261	0.6013	0.5731	0.5825	0.6248	0.6342	0.6342	0.6013	0.6248	0.6624	0.7047	0.855	0.963	1.019	1.029	0.9771	1.076	1.212	1.17	1.16	1.24	1.259	1.367	1.311	1.212	1.231	1.184	1.095	1.127	1.062	1.052	1.066	1.029	1.048	1.076	1.113	1.08
0.5031	0.4472	0.4099	0.4112	0.4112	0.3953	0.3593	0.3194	0.3114	0.3234	0.3753	0.3913	0.3753	0.4033	0.4112	0.4711	0.519	0.4751	0.4751	0.543	0.5909	0.6827	0.7506	0.8265	0.9023	1.014	1.014	1.05	1.11	1.162	1.198	1.242	1.23	1.29	1.35	1.373	1.358	1.401	1.433	1.469	1.449	1.433	1.358	1.338	1.27	1.17	1.086	1.138	1.178	1.126
0.4237	0.3744	0.3752	0.3361	0.3289	0.2819	0.253	0.2241	0.206	0.1915	0.2168	0.2241	0.2385	0.2927	0.3216	0.3686	0.4228	0.4951	0.5132	0.5855	0.5999	0.6397	0.6975	0.7083	0.7698	0.8637	0.8637	0.8962	0.9613	0.9432	0.983	0.9758	1.008	1.055	1.088	1.102	1.175	1.164	1.221	1.254	1.225	1.232	1.243	1.236	1.268	1.203	1.185	1.193	1.193	1.16
0.3626	0.3676	0.3569	0.3397	0.3011	0.2843	0.2891	0.2626	0.2337	0.2168	0.2048	0.253	0.2963	0.3349	0.3397	0.3903	0.4842	0.5878	0.6215	0.7034	0.7589	0.8408	0.8624	0.8552	0.9034	0.9299	0.8914	0.8793	0.9347	1.005	1.065	1.077	1.06	1.099	1.176	1.171	1.154	1.127	1.101	1.188	1.221	1.209	1.197	1.209	1.253	1.311	1.296	1.279	1.248	1.253
0.3106	0.3145	0.3009	0.2912	0.2552	0.2025	0.2136	0.2025	0.1775	0.1664	0.1442	0.1553	0.2136	0.2274	0.3245	0.3994	0.4521	0.5852	0.6712	0.6989	0.7544	0.8181	0.8708	0.9097	0.857	0.8764	0.9346	0.9762	0.9762	0.9929	1.068	1.176	1.231	1.193	1.193	1.215	1.267	1.229	1.168	1.162	1.212	1.212	1.195	1.126	1.17	1.209	1.193	1.187	1.209	1.187
0.3769	0.4127	0.3653	0.3528	0.2948	0.2719	0.2551	0.2642	0.2062	0.2138	0.2184	0.2581	0.2765	0.2856	0.3253	0.4353	0.4842	0.5499	0.5896	0.6598	0.7163	0.7606	0.7881	0.8141	0.8584	0.8844	0.9684	1.039	1.007	1.028	1.086	1.107	1.17	1.121	1.091	1.17	1.184	1.175	1.245	1.222	1.248	1.304	1.292	1.234	1.243	1.178	1.152	1.196	1.184	1.21
0.3126	0.2912	0.2684	0.2471	0.2007	0.1933	0.2104	0.2104	0.2104	0.2055	0.2496	0.2716	0.3279	0.345	0.4013	0.4503	0.5237	0.5702	0.6387	0.6778	0.739	0.7879	0.8344	0.8736	0.9299	0.9348	0.9813	1.05	1.106	1.194	1.285	1.277	1.324	1.329	1.316	1.294	1.228	1.277	1.319	1.307	1.346	1.334	1.312	1.321	1.204	1.179	1.128	1.084	1.074	1.091
0.3841	0.4026	0.3753	0.3822	0.3557	0.3482	0.3482	0.2876	0.2687	0.2952	0.2838	0.299	0.3065	0.3141	0.333	0.3671	0.3557	0.3671	0.4011	0.5184	0.5374	0.5714	0.6736	0.7266	0.8174	0.9385	0.9309	1.056	1.158	1.132	1.215	1.249	1.23	1.283	1.268	1.29	1.385	1.336	1.355	1.34	1.347	1.328	1.279	1.154	1.147	1.086	1.094	1.12	1.097	1.097
0.5227	0.4303	0.404	0.4416	0.3853	0.3463	0.381	0.3896	0.4459	0.4242	0.368	0.3506	0.3896	0.4199	0.4026	0.3766	0.4632	0.5455	0.5801	0.5801	0.5714	0.5628	0.6537	0.7446	0.7749	0.8225	0.8528	0.8701	0.8961	0.8398	0.8225	0.8398	0.9264	1	1.048	1.069	1.238	1.19	1.16	1.113	1.065	1.056	1.074	1.039	1.095	1.069	1.134	1.143	1.134	1.126
0.5463	0.4866	0.5144	0.4924	0.428	0.3862	0.4055	0.4184	0.4409	0.3894	0.4184	0.4184	0.4731	0.4731	0.5085	0.5374	0.5761	0.6115	0.6758	0.6758	0.7498	0.8013	0.8078	0.885	0.8979	0.9043	0.9623	1.017	0.9236	0.9365	0.9236	0.9687	0.9623	0.8979	0.8496	0.9783	1.036	1.072	1.072	1.101	1.13	1.142	1.091	1.072	1.078	1.056	1.046	1.11	1.104	1.149
0.3366	0.3142	0.2933	0.275	0.2666	0.2261	0.2311	0.2177	0.1991	0.1907	0.194	0.189	0.216	0.2379	0.2565	0.3543	0.41	0.4421	0.5028	0.5399	0.5872	0.6226	0.6681	0.6951	0.7508	0.7694	0.8284	0.8605	0.9027	0.8976	0.9162	0.9955	0.9988	1.014	1.033	1.046	1.046	1.092	1.026	1.068	1.044	1.021	1.031	1.044	1.049	1.083	1.092	1.078	1.083	1.152
0.4533	0.4352	0.4029	0.4058	0.3886	0.3454	0.3108	0.3108	0.2849	0.3022	0.2936	0.2763	0.2936	0.2849	0.2504	0.2677	0.2504	0.2806	0.2979	0.2979	0.3238	0.3842	0.4576	0.5483	0.5915	0.708	0.7814	0.9239	0.9153	0.9412	1.019	1.105	1.079	1.205	1.205	1.261	1.304	1.226	1.209	1.295	1.222	1.205	1.256	1.23	1.274	1.256	1.153	1.11	1.144	1.135
0.2268	0.2455	0.2847	0.2821	0.2745	0.2898	0.2593	0.244	0.2135	0.1525	0.1449	0.1296	0.1296	0.1525	0.1525	0.1906	0.2516	0.2516	0.3431	0.427	0.4423	0.4956	0.5109	0.6024	0.7244	0.8502	0.8731	1.003	1.087	1.17	1.17	1.216	1.136	1.174	1.182	1.205	1.167	1.19	1.144	1.144	1.167	1.136	1.193	1.304	1.251	1.281	1.312	1.235	1.205	1.178
0.5146	0.4803	0.4345	0.4215	0.3431	0.2842	0.2842	0.2352	0.2156	0.245	0.2058	0.2352	0.245	0.245	0.2744	0.2842	0.2548	0.3038	0.3627	0.4313	0.4215	0.4313	0.5244	0.6665	0.7596	0.7743	0.8478	0.936	0.9458	0.936	0.936	1.014	1.093	1.093	1.147	1.201	1.166	1.157	1.078	1.059	1.019	1.049	1.098	1.152	1.24	1.328	1.289	1.274	1.206	1.245
0.3515	0.314	0.2952	0.2765	0.2295	0.2139	0.1956	0.1591	0.1643	0.1643	0.1591	0.1748	0.2087	0.2321	0.2687	0.2921	0.3391	0.373	0.4565	0.4851	0.5321	0.5425	0.5738	0.5869	0.6338	0.6808	0.6938	0.7016	0.7903	0.8712	0.9364	0.9729	0.9859	1.033	1.067	1.09	1.038	1.072	1.09	1.155	1.192	1.21	1.195	1.283	1.273	1.273	1.218	1.218	1.195	1.195
0.2863	0.2589	0.2655	0.2418	0.2489	0.2489	0.2845	0.2774	0.2703	0.2774	0.3058	0.2845	0.3201	0.3343	0.3556	0.3912	0.4374	0.5477	0.601	0.6401	0.6864	0.7539	0.8286	0.8286	0.7931	0.7682	0.7362	0.7219	0.6793	0.665	0.7006	0.6935	0.7753	0.8713	0.8926	0.9851	1.078	1.142	1.241	1.262	1.277	1.334	1.298	1.248	1.227	1.184	1.184	1.184	1.142	1.156
0.1878	0.1884	0.1719	0.2002	0.1746	0.1746	0.165	0.1554	0.1586	0.1682	0.1554	0.1682	0.2034	0.2483	0.2659	0.3012	0.3444	0.3572	0.4501	0.4629	0.5254	0.5655	0.6055	0.6151	0.7353	0.7481	0.7929	0.7881	0.8282	0.8106	0.9131	0.8506	0.8554	0.881	0.9387	1.014	1.067	1.052	1.105	1.115	1.137	1.137	1.12	1.177	1.2	1.227	1.235	1.302	1.253	1.275
0.1542	0.2034	0.2	0.2024	0.2405	0.2596	0.2905	0.3405	0.3715	0.4334	0.4834	0.5596	0.5858	0.6049	0.6358	0.6239	0.6168	0.6239	0.5906	0.6644	0.7501	0.7573	0.7739	0.8239	0.8668	0.9359	0.893	0.843	0.8478	0.9621	0.9311	0.9502	0.9811	1.036	1.131	1.264	1.25	1.312	1.3	1.25	1.238	1.188	1.086	1.043	1.031	1.055	1.043	1.055	1.024	1.019
0.6424	0.5353	0.5175	0.5047	0.4589	0.3365	0.2753	0.26	0.2753	0.2447	0.2141	0.1988	0.2753	0.2906	0.2906	0.2906	0.4512	0.5583	0.6653	0.6959	0.7724	0.8336	0.8948	0.7495	0.7648	0.7495	0.8336	0.8871	0.9559	1.025	1.132	1.055	1.04	1.009	0.9254	0.8718	0.8336	0.8871	0.933	0.9789	0.9712	0.9712	0.9865	1.101	1.132	1.132	1.086	1.109	1.254	1.208
0.7319	0.6792	0.6245	0.5688	0.4517	0.368	0.3513	0.3011	0.2509	0.2509	0.2844	0.2844	0.3178	0.368	0.4015	0.4349	0.4349	0.4851	0.5855	0.6357	0.5855	0.6022	0.6691	0.7528	0.736	0.736	0.7528	0.8531	0.9368	1.054	1.121	1.238	1.238	1.338	1.355	1.238	1.238	1.221	1.238	1.271	1.255	1.238	1.405	1.288	1.221	1.171	1.204	1.104	1.054	1.02
0.769	0.7049	0.6355	0.5859	0.4577	0.3799	0.357	0.3891	0.3662	0.3982	0.412	0.4028	0.4898	0.4898	0.4806	0.5584	0.5905	0.6088	0.7141	0.7141	0.7461	0.8422	0.8193	0.9292	0.9612	0.975	1.062	1.181	1.158	1.167	1.153	1.295	1.295	1.337	1.25	1.291	1.474	1.433	1.419	1.437	1.286	1.373	1.323	1.259	1.291	1.176	1.176	1.167	1.08	1.016
0.8646	0.8241	0.7113	0.6517	0.5466	0.452	0.3469	0.3784	0.3364	0.41	0.4205	0.4835	0.4941	0.5571	0.5782	0.6938	0.6517	0.6202	0.7148	0.7779	0.7569	0.8199	0.7253	0.8094	0.904	0.8094	0.8515	0.9671	0.9461	1.041	0.9776	1.051	1.125	1.125	1.083	1.114	1.104	1.146	1.125	1.104	1.177	1.146	1.167	1.198	1.272	1.261	1.261	1.24	1.219	1.125
0.3712	0.4283	0.4188	0.4039	0.4283	0.4528	0.5018	0.5425	0.5507	0.6119	0.6731	0.7261	0.7261	0.7547	0.7628	0.7914	0.7384	0.7465	0.6935	0.7016	0.6323	0.669	0.6323	0.6731	0.722	0.7384	0.7669	0.8526	0.8363	0.9423	0.9872	0.9953	1.057	1.114	1.183	1.199	1.216	1.252	1.261	1.261	1.261	1.216	1.309	1.293	1.326	1.318	1.346	1.428	1.448	1.44
0.8117	0.7684	0.7937	0.8349	0.8194	0.773	0.7576	0.6725	0.6571	0.5566	0.4716	0.4252	0.3942	0.3401	0.3788	0.3788	0.3633	0.3247	0.3401	0.402	0.4406	0.4406	0.4716	0.5411	0.6107	0.6416	0.5952	0.6571	0.7421	0.773	0.9045	0.889	1.09	1.136	1.175	1.221	1.245	1.283	1.384	1.167	1.291	1.276	1.144	1.206	1.105	1.075	1.144	1.059	1.005	1.26
0.8828	0.947	0.923	0.8943	0.837	0.8255	0.8714	0.8026	0.7223	0.6765	0.6421	0.6077	0.5503	0.5618	0.5045	0.5274	0.5618	0.5274	0.5045	0.493	0.4127	0.4013	0.321	0.2522	0.2752	0.3325	0.4127	0.4586	0.5159	0.5962	0.6765	0.7452	0.7911	0.8026	0.9402	0.9975	1.055	1.135	1.147	1.147	1.181	1.158	1.135	1.238	1.192	1.238	1.238	1.169	1.101	1.192
0.4738	0.4548	0.5264	0.5234	0.5054	0.3971	0.379	0.3429	0.379	0.3429	0.3068	0.3429	0.3971	0.3971	0.4873	0.5415	0.5776	0.731	0.8302	0.9205	1.218	1.354	1.435	1.588	1.66	1.931	2.067	2.193	2.193	2.211	2.337	2.319	2.175	2.067	1.796	2.012	2.103	1.841	1.931	1.823	1.985	2.04	1.985	2.003	2.139	2.049	2.085	1.922	1.868	1.588
0.4567	0.4808	0.4167	0.3984	0.3709	0.3984	0.3709	0.3297	0.261	0.261	0.2335	0.2473	0.2473	0.2335	0.2198	0.3159	0.3984	0.4533	0.5082	0.6181	0.728	0.8379	0.989	1.099	1.36	1.484	1.552	1.772	1.951	1.992	2.005	1.923	1.951	2.047	1.978	1.882	1.854	1.882	1.772	1.676	1.511	1.525	1.593	1.662	1.621	1.662	1.648	1.703	1.635	1.552
0.7541	0.7441	0.6871	0.6177	0.5746	0.4884	0.4166	0.4166	0.4022	0.4022	0.4309	0.3878	0.3591	0.3591	0.3735	0.3878	0.5459	0.6608	0.747	0.8906	1.034	1.149	1.25	1.135	1.264	1.436	1.645	1.803	1.817	1.846	1.946	1.99	1.932	1.839	1.609	1.638	1.58	1.566	1.408	1.436	1.436	1.408	1.436	1.494	1.523	1.436	1.322	1.25	1.336	1.221
0.4581	0.4415	0.4443	0.4046	0.4046	0.3272	0.3391	0.3391	0.2975	0.2737	0.2796	0.2618	0.2856	0.2499	0.2796	0.3629	0.4522	0.5652	0.6485	0.6783	0.9222	1.053	1.142	1.249	1.226	1.38	1.499	1.505	1.612	1.731	1.755	1.975	1.975	2.053	1.969	1.85	1.785	1.797	1.708	1.684	1.63	1.672	1.66	1.642	1.553	1.446	1.351	1.297	1.255	1.368
0.8674	0.7187	0.7022	0.6373	0.5311	0.4603	0.3363	0.2301	0.2301	0.177	0.177	0.1947	0.2301	0.354	0.4957	0.5665	0.655	0.6904	0.7081	0.7789	0.832	0.8497	0.9028	0.8674	1.133	1.328	1.363	1.469	1.505	1.522	1.788	1.664	1.717	1.894	2.018	2.071	2.124	2	2.071	1.947	1.93	1.682	1.788	1.753	1.77	1.699	1.753	1.717	1.788	1.682
0.4113	0.381	0.3319	0.3216	0.2845	0.2319	0.2103	0.235	0.235	0.2659	0.2999	0.3834	0.436	0.4824	0.5411	0.6061	0.6586	0.7081	0.8101	0.8658	0.9276	0.9524	0.9957	1.092	1.206	1.2	1.289	1.391	1.524	1.602	1.735	1.753	1.88	1.92	2.016	1.998	2.069	2.087	2.038	1.892	1.84	1.713	1.719	1.605	1.484	1.447	1.58	1.503	1.521	1.478
0.5934	0.5513	0.587	0.5797	0.5469	0.4922	0.5032	0.4704	0.5032	0.4266	0.4047	0.4266	0.5032	0.4704	0.5579	0.525	0.6673	0.886	0.897	0.9517	1.094	1.094	1.324	1.4	1.247	1.345	1.553	1.695	1.805	1.695	1.674	1.783	1.816	1.663	1.52	1.466	1.455	1.51	1.608	1.575	1.608	1.63	1.695	1.903	1.816	1.652	1.63	1.597	1.608	1.575
0.3983	0.3578	0.3758	0.3571	0.3256	0.2801	0.2731	0.2346	0.2731	0.2801	0.3116	0.3782	0.4167	0.4832	0.5987	0.6548	0.7283	0.8158	0.9034	1.033	1.176	1.162	1.331	1.415	1.457	1.418	1.397	1.383	1.45	1.429	1.439	1.499	1.572	1.639	1.758	1.831	1.737	1.698	1.66	1.74	1.775	1.716	1.702	1.674	1.747	1.74	1.674	1.593	1.558	1.464
0.3983	0.3578	0.3758	0.3571	0.3256	0.2801	0.2731	0.2346	0.2731	0.2801	0.3116	0.3782	0.4167	0.4832	0.5987	0.6548	0.7283	0.8158	0.9034	1.033	1.176	1.162	1.331	1.415	1.457	1.418	1.397	1.383	1.45	1.429	1.439	1.499	1.572	1.639	1.758	1.831	1.737	1.698	1.66	1.74	1.775	1.716	1.702	1.674	1.747	1.74	1.674	1.593	1.558	1.464
0.4779	0.4642	0.4324	0.4252	0.4252	0.3979	0.3745	0.3316	0.3277	0.3433	0.3784	0.3901	0.433	0.5149	0.5188	0.554	0.6515	0.7334	0.8699	1.049	1.186	1.354	1.393	1.412	1.49	1.537	1.428	1.51	1.541	1.631	1.728	1.728	1.713	1.755	1.674	1.521	1.56	1.479	1.447	1.498	1.521	1.545	1.724	1.759	1.83	1.806	1.779	1.771	1.666	1.623
0.4904	0.412	0.4169	0.4064	0.4484	0.3713	0.3713	0.2943	0.3153	0.3153	0.3433	0.3573	0.4554	0.5255	0.6236	0.7286	0.8337	0.9879	1.058	1.135	1.205	1.331	1.359	1.38	1.401	1.38	1.457	1.534	1.513	1.52	1.443	1.471	1.506	1.457	1.394	1.38	1.457	1.639	1.548	1.604	1.562	1.717	1.794	1.787	1.759	1.815	1.787	1.843	1.703	1.597
0.5721	0.4851	0.4424	0.425	0.3465	0.2811	0.2354	0.2615	0.3008	0.3334	0.425	0.4707	0.5754	0.6473	0.6669	0.6669	0.8238	0.9219	1.026	0.9873	0.9611	1.026	1.203	1.216	1.196	1.242	1.36	1.53	1.491	1.55	1.517	1.602	1.51	1.543	1.608	1.72	1.628	1.615	1.706	1.837	1.791	1.667	1.635	1.648	1.759	1.589	1.667	1.654	1.693	1.667
0.4488	0.4189	0.4289	0.4189	0.4018	0.3334	0.342	0.3591	0.3676	0.3591	0.3591	0.4403	0.5087	0.5728	0.5984	0.6326	0.6882	0.7523	0.7352	0.7652	0.8421	0.9319	1.128	1.188	1.265	1.385	1.505	1.513	1.513	1.466	1.5	1.509	1.483	1.441	1.539	1.599	1.633	1.582	1.663	1.735	1.825	1.727	1.727	1.701	1.744	1.804	1.783	1.718	1.868	1.877
0.4439	0.3874	0.3766	0.3459	0.3344	0.369	0.4151	0.4497	0.5534	0.6111	0.7033	0.6803	0.6918	0.761	0.7379	0.7725	0.7149	0.7379	0.8302	0.8532	0.8648	0.9339	1.02	1.165	1.216	1.303	1.366	1.355	1.43	1.43	1.453	1.464	1.441	1.464	1.528	1.516	1.528	1.528	1.441	1.418	1.464	1.401	1.412	1.435	1.516	1.626	1.718	1.637	1.649	1.649
0.4509	0.3797	0.3718	0.3458	0.3593	0.3119	0.2373	0.2373	0.2848	0.3119	0.3729	0.3458	0.3932	0.4949	0.5085	0.556	0.5288	0.6034	0.7187	0.7933	0.8882	1.112	1.153	1.268	1.342	1.315	1.424	1.559	1.539	1.641	1.688	1.661	1.844	1.885	1.81	1.817	1.804	1.804	1.844	1.62	1.559	1.512	1.437	1.424	1.451	1.41	1.526	1.546	1.546	1.526
0.2336	0.2043	0.1992	0.2173	0.2018	0.1676	0.1583	0.1863	0.2142	0.2297	0.2732	0.3384	0.4377	0.4967	0.6177	0.6829	0.8381	0.8847	0.9561	0.9934	1.099	1.192	1.294	1.27	1.353	1.428	1.521	1.586	1.574	1.574	1.704	1.679	1.686	1.757	1.797	1.869	1.903	1.816	1.9	1.918	1.825	1.726	1.583	1.549	1.537	1.44	1.357	1.35	1.31	1.31
0.1882	0.2024	0.1686	0.195	0.1782	0.1849	0.1681	0.1748	0.1681	0.205	0.2218	0.2756	0.3059	0.3731	0.4773	0.5445	0.6118	0.6622	0.7731	0.9277	0.995	1.018	1.166	1.308	1.398	1.492	1.536	1.627	1.684	1.721	1.765	1.808	1.818	1.909	2.071	2.182	2.299	2.306	2.373	2.373	2.356	2.252	2.225	2.003	1.923	1.825	1.845	1.734	1.684	1.644
0.3258	0.2717	0.2449	0.2258	0.1782	0.1743	0.1822	0.1861	0.2218	0.301	0.3129	0.301	0.305	0.3129	0.3881	0.4475	0.5426	0.6337	0.7367	0.899	1.03	1.097	1.172	1.164	1.216	1.303	1.327	1.378	1.493	1.644	1.711	1.877	2	2.052	2.024	2.063	2.028	2.155	2.162	2.178	2.222	2.25	2.155	2.059	1.905	1.79	1.624	1.505	1.477	1.41
0.1932	0.2061	0.2415	0.2669	0.2484	0.2392	0.2484	0.2208	0.2208	0.1794	0.1794	0.2392	0.2669	0.2853	0.3313	0.3497	0.5015	0.5107	0.6349	0.7683	0.9156	1.012	1.141	1.155	1.316	1.265	1.334	1.408	1.514	1.514	1.56	1.569	1.675	1.744	1.753	1.859	2.011	2.07	2.098	2.13	2.112	2.084	2.057	1.978	1.997	1.905	1.79	1.652	1.615	1.578
0.2352	0.2561	0.2395	0.2053	0.1978	0.1717	0.1642	0.1866	0.168	0.209	0.2949	0.3397	0.4293	0.5973	0.7018	0.7727	0.881	0.9146	1.004	1.161	1.112	1.09	1.124	1.165	1.172	1.161	1.161	1.247	1.362	1.527	1.534	1.635	1.628	1.628	1.721	1.635	1.579	1.635	1.62	1.691	1.65	1.586	1.713	1.691	1.698	1.706	1.706	1.713	1.669	1.59
0.371	0.3582	0.3753	0.3509	0.3729	0.3802	0.329	0.3436	0.329	0.3071	0.3582	0.329	0.329	0.3802	0.3509	0.3509	0.4131	0.446	0.5593	0.7019	0.7348	0.8042	0.9468	1.064	1.137	1.188	1.232	1.334	1.459	1.437	1.48	1.495	1.539	1.638	1.623	1.557	1.66	1.535	1.663	1.725	1.576	1.627	1.692	1.777	1.894	1.839	1.711	1.755	1.74	1.667
0.2445	0.222	0.2114	0.2303	0.2398	0.2171	0.2398	0.253	0.2964	0.3681	0.3965	0.4512	0.5324	0.5588	0.6362	0.6419	0.6513	0.6872	0.7363	0.7268	0.791	0.8137	0.8854	0.9534	1.025	1.089	1.229	1.261	1.32	1.406	1.514	1.559	1.567	1.571	1.601	1.588	1.618	1.582	1.618	1.673	1.656	1.671	1.707	1.716	1.716	1.726	1.644	1.625	1.639	1.661
0.3766	0.3564	0.3613	0.3753	0.3491	0.3596	0.3543	0.3281	0.3333	0.3491	0.3123	0.3228	0.3438	0.3753	0.4016	0.4908	0.5407	0.6614	0.8005	0.8609	0.8845	0.9344	0.9501	1.018	1.024	0.9895	1.073	1.139	1.312	1.417	1.493	1.593	1.648	1.614	1.709	1.648	1.648	1.598	1.549	1.522	1.601	1.627	1.588	1.593	1.562	1.556	1.593	1.554	1.423	1.444
0.4956	0.4238	0.4272	0.415	0.3125	0.2685	0.3125	0.3222	0.3222	0.332	0.3222	0.3662	0.4394	0.5419	0.6445	0.7763	0.8056	0.8983	0.9276	0.9813	0.9813	0.996	0.9862	1.118	1.191	1.343	1.382	1.382	1.401	1.435	1.479	1.45	1.474	1.484	1.523	1.582	1.621	1.557	1.699	1.636	1.626	1.655	1.719	1.719	1.728	1.597	1.567	1.528	1.509	1.426
0.2584	0.2481	0.2469	0.2461	0.2535	0.219	0.2018	0.2436	0.2535	0.3052	0.3101	0.3445	0.47	0.5759	0.5636	0.6571	0.6915	0.8072	0.8712	0.8712	0.8982	1.048	1.048	1.147	1.228	1.292	1.373	1.42	1.449	1.531	1.573	1.545	1.533	1.528	1.58	1.622	1.634	1.6	1.622	1.639	1.669	1.629	1.629	1.669	1.75	1.71	1.698	1.639	1.651	1.651
0.1197	0.131	0.126	0.1224	0.1116	0.1224	0.18	0.1908	0.2304	0.27	0.2952	0.3528	0.4068	0.414	0.5328	0.594	0.7164	0.8209	0.9397	1.044	1.13	1.224	1.264	1.364	1.465	1.559	1.526	1.537	1.537	1.635	1.699	1.797	1.656	1.84	1.98	2.005	1.998	1.991	2.038	2.211	2.171	2.164	2.106	2.106	2.056	1.937	1.851	1.753	1.674	1.62
0.2748	0.2285	0.2407	0.2556	0.2279	0.234	0.2464	0.2648	0.3018	0.3541	0.3819	0.4465	0.4927	0.5143	0.6221	0.7114	0.7483	0.8438	0.8623	0.9639	1.127	1.09	1.109	1.173	1.179	1.3	1.367	1.373	1.564	1.641	1.672	1.697	1.743	1.758	1.795	1.795	1.814	1.903	1.946	1.857	1.875	1.909	1.832	1.838	1.718	1.629	1.712	1.678	1.601	1.583
0.417	0.3801	0.3695	0.362	0.3499	0.2715	0.2413	0.2594	0.2654	0.2715	0.2896	0.3137	0.371	0.4223	0.4947	0.5852	0.6817	0.7541	0.8506	0.917	0.9532	1.05	1.107	1.056	1.188	1.261	1.403	1.559	1.566	1.68	1.801	1.777	1.891	1.915	1.952	1.952	1.94	2.063	2.102	2.03	2.03	1.967	1.921	1.927	1.882	1.831	1.819	1.78	1.78	1.753
0.2725	0.2687	0.2493	0.2354	0.2209	0.1955	0.1811	0.1738	0.1883	0.2028	0.2788	0.3621	0.4382	0.4708	0.5178	0.5939	0.7749	0.7749	0.88	0.9632	1.083	1.3	1.347	1.304	1.463	1.539	1.561	1.637	1.622	1.72	1.832	1.778	1.749	1.883	1.919	1.912	1.85	1.85	1.934	2.021	1.923	1.901	1.869	1.952	1.89	1.905	1.847	1.854	1.821	1.843
0.2725	0.3052	0.2907	0.2699	0.2284	0.1869	0.1973	0.1661	0.1246	0.1142	0.135	0.1765	0.2284	0.2907	0.353	0.4568	0.5502	0.6229	0.706	0.7475	0.8409	0.9344	0.924	0.9551	1.1	1.184	1.298	1.381	1.474	1.651	1.744	1.734	1.89	1.962	1.962	1.9	1.827	1.827	1.91	1.755	1.661	1.713	1.651	1.599	1.505	1.298	1.215	1.267	1.225	1.35
0.267	0.2509	0.2269	0.2212	0.2136	0.1716	0.1373	0.1449	0.1449	0.1564	0.2212	0.2441	0.2784	0.3127	0.3775	0.4271	0.5339	0.5415	0.6102	0.7131	0.8237	0.8695	0.9458	1.014	1.102	1.152	1.251	1.407	1.617	1.674	1.674	1.8	1.834	1.876	1.911	1.869	1.819	1.861	1.743	1.827	1.861	1.743	1.606	1.674	1.716	1.724	1.613	1.571	1.48	1.541
0.162	0.1592	0.1573	0.1397	0.1023	0.1121	0.1007	0.1267	0.1478	0.1527	0.2014	0.2485	0.2761	0.2924	0.3573	0.4012	0.4775	0.5263	0.6172	0.7017	0.8414	0.9323	1.07	1.187	1.277	1.325	1.379	1.459	1.538	1.587	1.582	1.636	1.652	1.78	1.759	1.738	1.68	1.738	1.67	1.654	1.546	1.579	1.546	1.509	1.413	1.386	1.364	1.296	1.21	1.259
0.2382	0.2345	0.1954	0.1885	0.1675	0.1152	0.1256	0.1256	0.1152	0.157	0.1989	0.2303	0.3193	0.4083	0.4502	0.5025	0.5915	0.6491	0.78	0.8742	0.958	1.016	1.115	1.105	1.298	1.298	1.319	1.424	1.57	1.654	1.822	1.796	1.754	1.722	1.79	1.816	1.785	1.638	1.644	1.707	1.769	1.67	1.612	1.539	1.56	1.45	1.45	1.377	1.303	1.251
0.3578	0.3253	0.3036	0.2974	0.2324	0.2231	0.1766	0.1766	0.1859	0.1952	0.2138	0.2138	0.2138	0.2974	0.3439	0.3625	0.4368	0.4926	0.6134	0.725	0.7714	0.8644	1.106	1.153	1.357	1.431	1.496	1.58	1.682	1.654	1.85	1.785	1.859	1.952	1.961	1.887	1.831	1.701	1.664	1.654	1.589	1.543	1.561	1.561	1.469	1.478	1.515	1.469	1.469	1.394
0.3277	0.2752	0.273	0.2528	0.2434	0.2247	0.1966	0.1685	0.1685	0.1872	0.206	0.2153	0.2762	0.2949	0.3557	0.426	0.4681	0.6038	0.6553	0.7115	0.8472	0.9221	0.997	1.17	1.203	1.301	1.591	1.671	1.788	1.914	1.924	1.989	2.027	1.802	1.84	1.732	1.676	1.676	1.648	1.549	1.657	1.559	1.62	1.568	1.484	1.503	1.573	1.507	1.568	1.451
0.2949	0.2764	0.3258	0.3226	0.2696	0.26	0.2456	0.26	0.2841	0.2456	0.2744	0.2841	0.3033	0.4093	0.5007	0.5441	0.6163	0.703	0.7896	0.9389	0.9726	0.9726	1.045	1.213	1.276	1.416	1.579	1.661	1.738	1.887	1.96	1.979	2.017	1.907	1.878	1.979	1.863	1.704	1.632	1.603	1.579	1.623	1.603	1.56	1.627	1.618	1.574	1.565	1.497	1.411
0.1744	0.1589	0.1873	0.1883	0.1744	0.1827	0.1827	0.1772	0.1827	0.155	0.1689	0.1689	0.2021	0.2713	0.3322	0.4153	0.5482	0.6506	0.8029	0.9219	1.041	1.11	1.31	1.445	1.625	1.692	1.697	1.786	1.8	1.725	1.719	1.617	1.755	1.885	1.844	1.844	1.941	2.051	2.104	1.927	1.86	1.93	2.082	1.985	1.764	1.75	1.83	1.816	1.728	1.631
0.2926	0.2545	0.2629	0.2399	0.189	0.189	0.1381	0.1599	0.1672	0.1818	0.189	0.2435	0.2508	0.349	0.4544	0.5671	0.6434	0.7197	0.8288	1.029	1.145	1.236	1.356	1.505	1.599	1.643	1.636	1.661	1.628	1.559	1.516	1.636	1.788	1.828	1.828	1.854	1.981	1.948	1.858	1.752	1.752	1.745	1.781	1.698	1.752	1.77	1.679	1.647	1.607	1.567
0.2205	0.2301	0.2535	0.2465	0.252	0.2465	0.2556	0.2739	0.3268	0.336	0.3926	0.4254	0.4784	0.5514	0.6427	0.7103	0.7924	0.8308	0.8837	0.9805	1.048	1.11	1.231	1.327	1.506	1.55	1.554	1.578	1.693	1.678	1.702	1.673	1.806	1.835	1.844	1.767	1.694	1.607	1.559	1.473	1.473	1.483	1.444	1.435	1.435	1.41	1.366	1.439	1.424	1.439
0.3787	0.3678	0.3486	0.3915	0.3452	0.304	0.2833	0.3246	0.3246	0.3555	0.3091	0.3555	0.4018	0.4585	0.5409	0.6234	0.6697	0.8088	0.8706	1.056	1.123	1.185	1.242	1.37	1.417	1.52	1.509	1.546	1.582	1.628	1.674	1.638	1.7	1.7	1.69	1.654	1.643	1.566	1.612	1.587	1.582	1.654	1.628	1.664	1.695	1.628	1.571	1.468	1.422	1.448
0.2613	0.2756	0.293	0.2919	0.3123	0.319	0.3326	0.3666	0.3733	0.4107	0.3971	0.3903	0.431	0.5498	0.5804	0.6992	0.7195	0.8112	0.9164	1.008	1.028	1.103	1.144	1.293	1.429	1.456	1.531	1.538	1.592	1.626	1.605	1.585	1.605	1.626	1.7	1.738	1.717	1.789	1.816	1.843	1.789	1.762	1.65	1.622	1.531	1.409	1.347	1.32	1.273	1.307
0.3189	0.287	0.2746	0.2657	0.2733	0.2809	0.2657	0.2809	0.2961	0.3113	0.3531	0.3682	0.3948	0.467	0.5163	0.6416	0.7289	0.8618	1.044	1.207	1.295	1.42	1.427	1.443	1.496	1.473	1.496	1.549	1.492	1.617	1.758	1.75	1.818	1.765	1.78	1.765	1.75	1.727	1.72	1.72	1.788	1.826	1.875	1.845	1.784	1.754	1.724	1.64	1.572	1.522
0.09399	0.08369	0.08709	0.08375	0.08679	0.08072	0.1135	0.1402	0.1939	0.2446	0.3101	0.4236	0.4864	0.5432	0.6445	0.7429	0.8236	0.9577	1.032	1.176	1.325	1.334	1.373	1.462	1.528	1.609	1.612	1.582	1.674	1.692	1.665	1.555	1.489	1.507	1.504	1.495	1.486	1.504	1.57	1.627	1.632	1.626	1.603	1.665	1.641	1.638	1.525	1.462	1.394	1.385
0.2543	0.3092	0.2712	0.2673	0.2034	0.215	0.2557	0.2557	0.2906	0.3662	0.4185	0.4824	0.5812	0.6161	0.6916	0.7614	0.773	0.8834	0.9648	0.988	1.087	1.197	1.203	1.29	1.313	1.389	1.499	1.511	1.546	1.558	1.581	1.517	1.517	1.447	1.569	1.546	1.558	1.529	1.662	1.616	1.685	1.645	1.61	1.656	1.732	1.598	1.668	1.581	1.47	1.47
0.2696	0.2681	0.2388	0.2597	0.2597	0.2421	0.2795	0.3103	0.3543	0.46	0.4732	0.5414	0.5524	0.6404	0.6647	0.7813	0.7923	0.9354	1.028	1.164	1.182	1.301	1.362	1.437	1.393	1.389	1.382	1.437	1.45	1.413	1.4	1.455	1.527	1.547	1.567	1.554	1.591	1.611	1.576	1.538	1.508	1.532	1.569	1.527	1.565	1.576	1.514	1.556	1.563	1.538
0.2742	0.2664	0.2742	0.2742	0.2742	0.2854	0.2947	0.3544	0.3992	0.4626	0.5746	0.6436	0.7163	0.804	0.8562	0.9253	0.9346	0.9458	1.058	1.136	1.19	1.295	1.313	1.427	1.457	1.408	1.438	1.477	1.472	1.561	1.589	1.608	1.642	1.593	1.539	1.554	1.491	1.442	1.481	1.546	1.629	1.634	1.589	1.642	1.675	1.576	1.507	1.498	1.507	1.474
0.2653	0.2716	0.2405	0.2244	0.2244	0.2365	0.2486	0.2911	0.2607	0.3638	0.4487	0.576	0.6791	0.7094	0.8186	0.9459	1.061	1.146	1.182	1.152	1.231	1.304	1.352	1.407	1.431	1.407	1.589	1.637	1.649	1.686	1.583	1.558	1.528	1.473	1.54	1.498	1.504	1.467	1.522	1.637	1.607	1.455	1.401	1.455	1.51	1.552	1.552	1.486	1.583	1.583
0.2342	0.2334	0.2383	0.2207	0.2254	0.2489	0.2582	0.2747	0.2958	0.4038	0.4461	0.5423	0.6268	0.6503	0.7466	0.8546	0.8804	1.005	1.033	1.075	1.202	1.261	1.265	1.277	1.331	1.369	1.46	1.484	1.453	1.507	1.533	1.495	1.484	1.425	1.387	1.456	1.498	1.493	1.503	1.528	1.524	1.533	1.491	1.486	1.54	1.535	1.535	1.531	1.531	1.493
0.1727	0.1667	0.1767	0.1718	0.1616	0.1837	0.2212	0.2705	0.3198	0.3726	0.4474	0.5376	0.5903	0.6856	0.7588	0.837	0.9476	1.043	1.074	1.184	1.194	1.252	1.312	1.317	1.339	1.414	1.504	1.526	1.506	1.536	1.638	1.638	1.643	1.553	1.591	1.591	1.586	1.531	1.477	1.499	1.569	1.569	1.649	1.739	1.655	1.757	1.773	1.71	1.693	1.655
0.2498	0.2271	0.2498	0.2336	0.2498	0.2627	0.2692	0.2692	0.3309	0.3179	0.3925	0.4185	0.4736	0.5223	0.5904	0.6488	0.7363	0.7688	0.8758	0.9667	1.054	1.161	1.155	1.255	1.395	1.447	1.56	1.612	1.651	1.732	1.833	1.852	1.865	1.739	1.745	1.726	1.804	1.755	1.697	1.638	1.687	1.641	1.609	1.499	1.434	1.499	1.492	1.45	1.437	1.456
0.3764	0.3755	0.3439	0.3117	0.2876	0.2779	0.2634	0.2441	0.2344	0.2827	0.302	0.3335	0.3963	0.447	0.4881	0.592	0.6597	0.8361	0.9786	1.095	1.244	1.414	1.525	1.609	1.624	1.67	1.749	1.764	1.742	1.689	1.706	1.749	1.757	1.757	1.8	1.807	1.846	1.851	1.851	1.776	1.723	1.6	1.604	1.604	1.6	1.546	1.609	1.6	1.653	1.614
0.2819	0.2706	0.2556	0.2449	0.2255	0.1869	0.1675	0.1933	0.1998	0.2191	0.2513	0.2706	0.3415	0.4253	0.5091	0.5542	0.6057	0.6508	0.7732	0.9408	1.05	1.173	1.302	1.469	1.592	1.598	1.572	1.579	1.546	1.579	1.653	1.708	1.778	1.759	1.798	1.798	1.82	1.662	1.608	1.608	1.595	1.575	1.556	1.476	1.569	1.543	1.505	1.517	1.505	1.492
0.2058	0.1969	0.1909	0.2199	0.2199	0.1585	0.1457	0.1585	0.1969	0.2122	0.2352	0.2966	0.3861	0.5063	0.5907	0.6648	0.762	0.8412	0.9895	1.115	1.204	1.312	1.414	1.55	1.616	1.654	1.642	1.665	1.726	1.703	1.67	1.675	1.636	1.665	1.67	1.629	1.685	1.713	1.772	1.805	1.851	1.892	1.859	1.757	1.729	1.654	1.58	1.491	1.388	1.401
0.09167	0.1071	0.1222	0.1171	0.1171	0.1254	0.1413	0.1371	0.1371	0.1613	0.1936	0.2501	0.3231	0.3596	0.4567	0.5538	0.6674	0.7963	0.8934	1.035	1.148	1.293	1.406	1.446	1.474	1.563	1.604	1.664	1.681	1.681	1.709	1.79	1.75	1.685	1.645	1.613	1.645	1.601	1.556	1.613	1.609	1.637	1.673	1.637	1.73	1.762	1.665	1.665	1.653	1.56
0.2239	0.2252	0.226	0.2127	0.2231	0.2196	0.2386	0.2438	0.2577	0.2715	0.3165	0.3251	0.3804	0.3977	0.5309	0.6001	0.728	0.8024	0.9459	1.046	1.176	1.217	1.276	1.309	1.397	1.447	1.536	1.572	1.632	1.679	1.715	1.729	1.785	1.771	1.817	1.766	1.779	1.757	1.76	1.669	1.696	1.594	1.594	1.572	1.558	1.485	1.489	1.401	1.392	1.397
0.2194	0.2591	0.2681	0.2567	0.2507	0.2567	0.2567	0.2836	0.2836	0.2776	0.3045	0.3642	0.4955	0.5731	0.6447	0.7044	0.8089	0.9044	0.9492	1.033	1.152	1.203	1.313	1.361	1.46	1.558	1.54	1.579	1.672	1.645	1.669	1.624	1.597	1.648	1.594	1.633	1.719	1.728	1.707	1.695	1.612	1.606	1.501	1.403	1.442	1.457	1.469	1.475	1.421	1.403
0.1398	0.1432	0.151	0.1774	0.1646	0.1646	0.1822	0.2125	0.2381	0.286	0.318	0.4011	0.4794	0.588	0.6903	0.8134	0.8709	1.034	1.109	1.176	1.248	1.306	1.377	1.526	1.491	1.518	1.611	1.628	1.716	1.659	1.624	1.641	1.689	1.649	1.617	1.507	1.564	1.561	1.592	1.539	1.547	1.564	1.635	1.643	1.625	1.537	1.542	1.529	1.477	1.441
0.1371	0.1615	0.1584	0.1562	0.1315	0.1234	0.1234	0.1272	0.1148	0.1358	0.1733	0.2436	0.351	0.4256	0.5704	0.74	0.8683	0.9675	1.095	1.182	1.335	1.33	1.388	1.438	1.512	1.499	1.57	1.578	1.665	1.665	1.756	1.768	1.839	1.789	1.747	1.702	1.66	1.562	1.537	1.525	1.479	1.463	1.463	1.446	1.475	1.487	1.47	1.524	1.545	1.554
0.1107	0.1204	0.1087	0.123	0.1075	0.1266	0.154	0.191	0.2101	0.2328	0.2483	0.2937	0.351	0.4406	0.5206	0.6185	0.7283	0.7928	0.9289	1.072	1.194	1.246	1.337	1.454	1.608	1.627	1.676	1.683	1.785	1.773	1.766	1.743	1.785	1.656	1.603	1.535	1.532	1.532	1.551	1.52	1.63	1.572	1.565	1.55	1.463	1.365	1.358	1.342	1.445	1.422
0.1741	0.2025	0.1793	0.1899	0.1899	0.1808	0.1899	0.208	0.1989	0.208	0.2486	0.3074	0.4295	0.4792	0.5832	0.6962	0.8544	0.8725	0.9539	1.067	1.252	1.316	1.41	1.514	1.682	1.75	1.731	1.741	1.772	1.772	1.745	1.691	1.727	1.7	1.709	1.718	1.659	1.623	1.668	1.632	1.695	1.528	1.487	1.487	1.487	1.429	1.42	1.41	1.447	1.451
0.1591	0.1794	0.1686	0.1491	0.1282	0.1445	0.1491	0.1701	0.1794	0.2214	0.275	0.3379	0.3962	0.4754	0.5174	0.6828	0.783	0.9159	0.9904	1.177	1.247	1.496	1.491	1.578	1.61	1.78	1.727	1.89	1.811	1.853	1.804	1.862	1.755	1.792	1.655	1.638	1.743	1.86	1.848	1.885	1.843	1.813	1.776	1.645	1.582	1.557	1.494	1.519	1.508	1.533
0.1078	0.117	0.1377	0.1312	0.1312	0.1268	0.1224	0.1356	0.1312	0.1232	0.1928	0.2624	0.3665	0.4098	0.5527	0.6832	0.7873	0.865	0.9779	1.061	1.191	1.278	1.326	1.461	1.509	1.547	1.617	1.665	1.66	1.738	1.725	1.803	1.812	1.812	1.847	1.916	1.899	1.916	1.864	1.803	1.777	1.712	1.556	1.529	1.434	1.46	1.508	1.499	1.473	1.59
0.1125	0.102	0.1202	0.1332	0.1207	0.1168	0.1168	0.1299	0.1641	0.1595	0.1975	0.2658	0.3511	0.4278	0.5171	0.607	0.7651	0.8419	0.9358	1.004	1.14	1.243	1.337	1.426	1.533	1.631	1.686	1.707	1.707	1.728	1.707	1.69	1.673	1.664	1.707	1.725	1.661	1.639	1.66	1.635	1.652	1.574	1.566	1.549	1.528	1.498	1.494	1.503	1.499	1.482
0.1311	0.1343	0.1217	0.1169	0.1373	0.1373	0.1373	0.1452	0.1572	0.2154	0.2568	0.3066	0.3684	0.4848	0.6425	0.7751	0.8657	0.9611	1.036	1.177	1.226	1.205	1.235	1.322	1.379	1.479	1.549	1.574	1.636	1.669	1.677	1.673	1.649	1.62	1.649	1.682	1.649	1.657	1.703	1.723	1.64	1.64	1.582	1.586	1.491	1.491	1.445	1.495	1.499	1.496
0.1236	0.105	0.1066	0.1122	0.104	0.116	0.1407	0.1653	0.1773	0.2025	0.2441	0.3065	0.4187	0.4729	0.5933	0.7345	0.8751	0.966	1.111	1.14	1.256	1.306	1.372	1.405	1.451	1.434	1.534	1.583	1.65	1.65	1.708	1.754	1.749	1.708	1.691	1.666	1.653	1.636	1.669	1.723	1.789	1.768	1.715	1.69	1.645	1.595	1.546	1.425	1.438	1.396
0.2524	0.2618	0.2535	0.2689	0.2618	0.2493	0.2404	0.2368	0.2404	0.2689	0.2974	0.3597	0.4185	0.5218	0.6108	0.739	0.8156	0.9189	1.022	1.133	1.204	1.345	1.366	1.439	1.524	1.524	1.549	1.597	1.619	1.631	1.695	1.626	1.697	1.727	1.685	1.629	1.676	1.612	1.605	1.622	1.613	1.613	1.638	1.626	1.631	1.631	1.606	1.599	1.565	1.501
0.2662	0.2403	0.2231	0.2325	0.213	0.1825	0.1891	0.1956	0.2586	0.3173	0.3542	0.3846	0.4455	0.5172	0.6085	0.6693	0.7454	0.8258	0.9496	1.089	1.202	1.291	1.354	1.421	1.458	1.489	1.484	1.536	1.562	1.619	1.66	1.762	1.773	1.751	1.706	1.654	1.654	1.669	1.593	1.608	1.589	1.571	1.643	1.658	1.612	1.591	1.502	1.517	1.493	1.436
0.1323	0.1266	0.1336	0.1477	0.154	0.1958	0.2262	0.28	0.3012	0.3767	0.4128	0.4575	0.5147	0.584	0.6143	0.7197	0.7735	0.888	1.012	1.027	1.108	1.204	1.297	1.345	1.403	1.472	1.569	1.644	1.671	1.671	1.69	1.678	1.699	1.735	1.687	1.683	1.717	1.692	1.662	1.617	1.577	1.575	1.611	1.56	1.575	1.581	1.536	1.569	1.548	1.491
0.3079	0.2925	0.2982	0.2749	0.2666	0.2584	0.2172	0.2391	0.2749	0.2831	0.3051	0.3683	0.4453	0.4865	0.624	0.6652	0.8027	0.9401	0.9951	1.069	1.146	1.229	1.385	1.446	1.506	1.594	1.644	1.713	1.677	1.622	1.616	1.611	1.66	1.702	1.743	1.784	1.798	1.831	1.836	1.718	1.641	1.605	1.578	1.55	1.517	1.471	1.498	1.484	1.512	1.553
0.2372	0.235	0.2335	0.2199	0.1903	0.1741	0.1876	0.2038	0.2002	0.2361	0.281	0.3779	0.4461	0.5233	0.6203	0.6849	0.7782	0.8815	0.9497	1.095	1.163	1.337	1.47	1.59	1.69	1.729	1.735	1.822	1.79	1.806	1.78	1.76	1.783	1.789	1.714	1.705	1.67	1.596	1.606	1.583	1.564	1.58	1.556	1.57	1.631	1.556	1.563	1.573	1.556	1.524
0.1797	0.1866	0.1682	0.1486	0.1573	0.1682	0.1901	0.1792	0.2054	0.2819	0.354	0.4173	0.5878	0.6752	0.815	0.9483	0.9789	1.082	1.173	1.173	1.25	1.353	1.357	1.486	1.564	1.595	1.63	1.63	1.608	1.599	1.543	1.479	1.516	1.516	1.562	1.619	1.726	1.763	1.774	1.752	1.748	1.687	1.543	1.471	1.444	1.536	1.532	1.551	1.53	1.591
0.2043	0.1941	0.1934	0.1835	0.1835	0.1918	0.196	0.2043	0.2408	0.2898	0.3388	0.3878	0.4733	0.5452	0.7016	0.7861	0.8747	0.9956	1.121	1.236	1.321	1.397	1.481	1.571	1.651	1.665	1.674	1.696	1.683	1.665	1.651	1.624	1.624	1.597	1.646	1.624	1.696	1.657	1.635	1.773	1.769	1.743	1.663	1.583	1.609	1.631	1.482	1.487	1.5	1.544
0.1432	0.1363	0.1572	0.1598	0.1818	0.2256	0.2604	0.2945	0.3416	0.3796	0.4486	0.4956	0.5337	0.5962	0.6813	0.8069	0.9075	0.9513	1.071	1.19	1.284	1.384	1.422	1.454	1.527	1.54	1.549	1.566	1.544	1.566	1.6	1.6	1.627	1.665	1.705	1.721	1.724	1.737	1.799	1.794	1.775	1.718	1.696	1.683	1.671	1.658	1.651	1.607	1.57	1.523
0.2906	0.2934	0.289	0.2532	0.2178	0.2178	0.1933	0.1824	0.1769	0.1633	0.2014	0.2423	0.2967	0.3512	0.4002	0.4981	0.6343	0.8003	0.931	1.032	1.192	1.353	1.437	1.573	1.579	1.652	1.707	1.726	1.693	1.688	1.655	1.611	1.611	1.66	1.655	1.704	1.767	1.791	1.878	1.916	1.916	1.865	1.786	1.786	1.688	1.62	1.62	1.508	1.576	1.655
0.2551	0.2397	0.2097	0.1925	0.1896	0.1812	0.1769	0.1684	0.1684	0.2264	0.2887	0.3	0.3835	0.4628	0.5619	0.6652	0.7274	0.8308	0.968	1.073	1.155	1.267	1.4	1.541	1.588	1.697	1.717	1.725	1.722	1.727	1.714	1.725	1.663	1.647	1.748	1.806	1.773	1.778	1.799	1.836	1.827	1.793	1.768	1.755	1.68	1.609	1.577	1.51	1.486	1.42
0.4403	0.3765	0.3205	0.3094	0.2545	0.1938	0.1562	0.1272	0.1619	0.2024	0.214	0.2632	0.3586	0.4367	0.561	0.6507	0.7519	0.8647	0.9167	1.024	1.119	1.243	1.345	1.382	1.443	1.562	1.643	1.648	1.559	1.53	1.622	1.686	1.738	1.663	1.692	1.836	1.894	1.883	1.966	1.955	1.972	1.978	1.859	1.813	1.744	1.573	1.515	1.515	1.492	1.481
0.3524	0.3214	0.3101	0.3021	0.2779	0.2698	0.2618	0.2537	0.2537	0.2336	0.286	0.3101	0.3544	0.4632	0.5679	0.6444	0.7532	0.8337	0.8901	1.015	1.104	1.148	1.257	1.317	1.361	1.518	1.667	1.667	1.756	1.72	1.732	1.76	1.716	1.655	1.724	1.708	1.78	1.804	1.829	1.796	1.74	1.671	1.643	1.615	1.724	1.643	1.643	1.619	1.599	1.575
0.1445	0.1624	0.1675	0.1554	0.1652	0.177	0.1888	0.1888	0.2006	0.234	0.2832	0.3068	0.3579	0.4641	0.5644	0.6706	0.767	0.8299	0.9519	1.025	1.082	1.154	1.215	1.31	1.432	1.544	1.626	1.709	1.805	1.839	1.805	1.805	1.762	1.774	1.731	1.68	1.67	1.742	1.76	1.77	1.731	1.786	1.725	1.758	1.674	1.634	1.595	1.701	1.622	1.622
0.2808	0.2696	0.2621	0.2439	0.2375	0.199	0.1926	0.2054	0.2118	0.2182	0.2311	0.276	0.3402	0.414	0.4718	0.5841	0.7542	0.8987	1.005	1.181	1.258	1.435	1.486	1.576	1.679	1.679	1.614	1.659	1.701	1.807	1.736	1.804	1.842	1.932	2	1.939	1.903	1.884	1.823	1.791	1.701	1.602	1.576	1.518	1.486	1.415	1.499	1.505	1.473	1.383
0.3796	0.3874	0.3927	0.359	0.3291	0.2992	0.2468	0.2393	0.2618	0.2767	0.2992	0.3441	0.374	0.5086	0.5834	0.6657	0.8714	0.9761	1.081	1.2	1.301	1.391	1.421	1.466	1.473	1.574	1.631	1.683	1.709	1.709	1.702	1.862	1.784	1.859	1.859	1.859	1.885	1.855	1.78	1.829	1.761	1.601	1.552	1.559	1.492	1.384	1.421	1.372	1.372	1.395
0.2653	0.2334	0.2299	0.2425	0.2198	0.1819	0.197	0.2046	0.2274	0.2349	0.2122	0.2349	0.3448	0.432	0.4737	0.6139	0.7541	0.8943	1.05	1.103	1.266	1.379	1.372	1.451	1.523	1.595	1.728	1.728	1.785	1.879	1.849	1.963	1.891	1.83	1.83	1.868	1.906	1.864	1.709	1.694	1.637	1.584	1.546	1.376	1.455	1.482	1.576	1.561	1.512	1.463
0.2241	0.2054	0.1836	0.1681	0.1467	0.1521	0.1227	0.112	0.104	0.1387	0.1627	0.1974	0.2134	0.2668	0.3628	0.4669	0.6002	0.739	0.9017	1.083	1.198	1.305	1.451	1.534	1.563	1.59	1.63	1.742	1.817	1.753	1.718	1.862	1.827	1.779	1.726	1.726	1.801	1.83	1.731	1.814	1.862	1.897	1.814	1.785	1.761	1.814	1.774	1.726	1.611	1.635
0.163	0.1398	0.1244	0.1246	0.1246	0.1212	0.1032	0.1223	0.1593	0.1818	0.2188	0.2267	0.2962	0.3871	0.4814	0.6048	0.7249	0.8584	1.029	1.192	1.275	1.427	1.486	1.54	1.66	1.762	1.715	1.802	1.817	1.82	1.908	1.85	1.763	1.839	1.839	1.803	1.785	1.761	1.851	1.874	1.864	1.82	1.78	1.823	1.866	1.826	1.858	1.85	1.821	1.828
0.07863	0.1004	0.0892	0.09853	0.0938	0.1025	0.1111	0.1159	0.1025	0.1427	0.1655	0.2286	0.2916	0.3768	0.4934	0.6322	0.793	0.9317	0.99	1.106	1.191	1.338	1.428	1.491	1.558	1.697	1.733	1.769	1.777	1.795	1.7	1.677	1.654	1.717	1.735	1.681	1.646	1.754	1.75	1.728	1.683	1.665	1.674	1.728	1.75	1.795	1.84	1.853	1.808	1.812
0.1451	0.1391	0.1551	0.1465	0.133	0.1201	0.1137	0.1272	0.1373	0.1408	0.1673	0.2309	0.2674	0.3446	0.4782	0.5991	0.7263	0.8535	1.012	1.176	1.256	1.263	1.398	1.471	1.608	1.648	1.716	1.836	1.907	1.869	1.859	1.836	1.786	1.729	1.689	1.662	1.668	1.651	1.567	1.617	1.627	1.623	1.728	1.781	1.825	1.852	1.781	1.768	1.708	1.637
0.145	0.1343	0.1218	0.122	0.0783	0.0783	0.08743	0.08352	0.1011	0.154	0.1892	0.259	0.3164	0.3908	0.5089	0.6362	0.781	0.8815	0.9957	1.118	1.246	1.272	1.325	1.422	1.462	1.536	1.575	1.593	1.627	1.649	1.618	1.644	1.666	1.658	1.684	1.711	1.728	1.711	1.733	1.676	1.667	1.689	1.685	1.689	1.672	1.667	1.636	1.597	1.518	1.495
0.1781	0.1684	0.1889	0.1688	0.1735	0.1688	0.1688	0.1573	0.1873	0.1943	0.2475	0.296	0.4279	0.5181	0.6198	0.7701	0.8904	1.018	1.138	1.186	1.277	1.397	1.385	1.445	1.476	1.501	1.58	1.665	1.63	1.702	1.728	1.735	1.855	1.836	1.751	1.792	1.841	1.852	1.876	1.797	1.762	1.848	1.859	1.744	1.702	1.647	1.575	1.538	1.411	1.314
0.2041	0.2145	0.1975	0.1898	0.1898	0.1853	0.1647	0.1601	0.151	0.1624	0.1898	0.2196	0.2562	0.3042	0.3774	0.4757	0.597	0.7548	0.9194	1.029	1.203	1.368	1.42	1.551	1.635	1.635	1.709	1.745	1.786	1.825	1.709	1.66	1.617	1.649	1.633	1.596	1.695	1.779	1.711	1.775	1.697	1.681	1.654	1.532	1.475	1.503	1.507	1.516	1.443	1.402
0.2823	0.2524	0.2546	0.2372	0.2372	0.2301	0.2538	0.2538	0.2776	0.2657	0.2728	0.2989	0.3131	0.3084	0.3701	0.4839	0.6144	0.7567	0.8754	0.9869	1.224	1.319	1.43	1.511	1.592	1.729	1.886	1.867	1.879	1.841	1.86	1.829	1.741	1.623	1.611	1.642	1.58	1.573	1.554	1.523	1.504	1.509	1.454	1.554	1.499	1.499	1.442	1.492	1.442	1.447
0.3167	0.2877	0.2617	0.262	0.2206	0.1885	0.1697	0.1546	0.1452	0.1602	0.1602	0.1979	0.2545	0.3167	0.4034	0.4939	0.641	0.8276	0.9332	1.095	1.271	1.393	1.55	1.608	1.67	1.793	1.817	1.77	1.761	1.699	1.717	1.721	1.712	1.712	1.665	1.674	1.727	1.674	1.646	1.633	1.584	1.621	1.584	1.584	1.606	1.512	1.463	1.421	1.403	1.408
0.2234	0.2453	0.2716	0.2653	0.2528	0.2353	0.2303	0.2303	0.2103	0.1727	0.2078	0.2453	0.3154	0.3855	0.4531	0.5357	0.6734	0.796	0.9537	1.079	1.184	1.264	1.387	1.419	1.462	1.457	1.442	1.494	1.504	1.504	1.529	1.517	1.617	1.712	1.732	1.795	1.81	1.88	1.875	1.792	1.765	1.702	1.655	1.607	1.537	1.502	1.517	1.482	1.534	1.519
0.1715	0.1618	0.1641	0.1909	0.1985	0.2035	0.1909	0.2487	0.2739	0.3241	0.3367	0.3995	0.495	0.5879	0.6934	0.7939	0.8492	0.9924	1.153	1.203	1.309	1.415	1.565	1.696	1.771	1.804	1.854	1.892	1.824	1.736	1.736	1.761	1.786	1.779	1.786	1.799	1.811	1.849	1.749	1.636	1.666	1.615	1.585	1.593	1.495	1.525	1.575	1.515	1.447	1.465
0.3968	0.3648	0.3314	0.3257	0.3153	0.2762	0.2762	0.271	0.2945	0.3179	0.3101	0.3205	0.3726	0.4586	0.5785	0.6385	0.7375	0.8964	1.008	1.089	1.165	1.24	1.368	1.384	1.394	1.462	1.543	1.519	1.485	1.457	1.579	1.65	1.61	1.639	1.743	1.809	1.861	1.809	1.79	1.913	1.949	1.881	1.798	1.691	1.668	1.61	1.54	1.48	1.472	1.467
0.07043	0.06198	0.05634	0.06842	0.09199	0.1081	0.1317	0.1593	0.2225	0.3179	0.3576	0.449	0.5519	0.687	0.8417	0.9532	1.048	1.171	1.259	1.369	1.445	1.497	1.532	1.528	1.575	1.631	1.62	1.636	1.612	1.624	1.711	1.711	1.651	1.679	1.623	1.627	1.639	1.595	1.599	1.666	1.603	1.635	1.583	1.619	1.572	1.528	1.449	1.441	1.386	1.433
0.07369	0.08842	0.09334	0.1011	0.1221	0.1263	0.1516	0.1558	0.1642	0.2893	0.3351	0.4391	0.5312	0.6063	0.7104	0.7976	0.8644	1.015	1.115	1.215	1.323	1.441	1.537	1.575	1.579	1.575	1.638	1.655	1.596	1.688	1.734	1.759	1.725	1.683	1.637	1.721	1.646	1.529	1.525	1.567	1.534	1.584	1.592	1.575	1.608	1.587	1.533	1.558	1.512	1.445
0.2529	0.2317	0.1992	0.1918	0.1629	0.1708	0.1708	0.1944	0.2548	0.3468	0.4177	0.4834	0.5753	0.7119	0.7723	0.8275	0.9825	1.053	1.224	1.316	1.35	1.442	1.568	1.574	1.634	1.639	1.689	1.736	1.71	1.721	1.708	1.723	1.739	1.734	1.763	1.815	1.771	1.739	1.744	1.718	1.658	1.608	1.581	1.526	1.521	1.458	1.332	1.256	1.224	1.25
0.259	0.244	0.2417	0.2335	0.217	0.2072	0.2434	0.2631	0.3387	0.3552	0.4407	0.5854	0.6709	0.7103	0.7991	0.8222	0.9866	1.056	1.072	1.217	1.322	1.398	1.569	1.588	1.559	1.592	1.585	1.634	1.727	1.618	1.611	1.805	1.835	1.835	1.812	1.72	1.766	1.72	1.631	1.677	1.671	1.727	1.687	1.654	1.694	1.687	1.572	1.473	1.371	1.385
0.3876	0.355	0.34	0.3235	0.3177	0.3118	0.2652	0.2361	0.2623	0.2885	0.3206	0.341	0.443	0.5537	0.6353	0.7431	0.8131	0.9209	1.078	1.116	1.192	1.306	1.393	1.469	1.495	1.51	1.603	1.679	1.711	1.731	1.833	1.839	1.775	1.886	1.827	1.751	1.623	1.559	1.507	1.594	1.376	1.376	1.413	1.489	1.457	1.527	1.425	1.483	1.44	1.44
0.2949	0.2898	0.2415	0.2287	0.207	0.1805	0.1757	0.1757	0.1805	0.2022	0.2142	0.2359	0.2792	0.349	0.4429	0.5151	0.7341	0.8954	1.025	1.151	1.3	1.408	1.521	1.497	1.574	1.605	1.666	1.762	1.779	1.844	1.894	1.873	1.88	1.863	1.82	1.82	1.716	1.656	1.678	1.769	1.791	1.709	1.666	1.764	1.846	1.808	1.721	1.695	1.733	1.721
0.3026	0.2842	0.2456	0.2556	0.2632	0.1729	0.1654	0.1353	0.1353	0.1504	0.1353	0.2105	0.3008	0.406	0.4812	0.609	0.7218	0.8722	0.8947	0.9774	1.06	1.248	1.316	1.451	1.556	1.677	1.812	1.872	1.835	1.895	1.857	1.827	1.805	1.737	1.714	1.609	1.571	1.624	1.586	1.609	1.586	1.594	1.654	1.594	1.549	1.519	1.519	1.526	1.496	1.489
0.2264	0.234	0.2285	0.239	0.2498	0.2695	0.2785	0.3217	0.3504	0.3881	0.4349	0.4672	0.5193	0.5804	0.6235	0.7332	0.814	0.8284	0.92	0.9578	1.035	1.159	1.188	1.222	1.357	1.504	1.59	1.637	1.655	1.664	1.687	1.696	1.624	1.662	1.615	1.615	1.626	1.75	1.799	1.847	1.842	1.899	1.824	1.827	1.712	1.65	1.592	1.531	1.531	1.597
0.1707	0.1658	0.1531	0.1521	0.1394	0.1475	0.1266	0.1306	0.1306	0.1771	0.2026	0.2323	0.2961	0.3809	0.4744	0.6189	0.7676	0.8779	0.9755	1.056	1.132	1.216	1.267	1.284	1.339	1.415	1.551	1.593	1.593	1.572	1.56	1.53	1.535	1.467	1.475	1.526	1.598	1.602	1.687	1.729	1.712	1.708	1.724	1.677	1.673	1.681	1.656	1.656	1.648	1.546
0.3172	0.2719	0.2757	0.2719	0.2201	0.191	0.2039	0.2331	0.2687	0.3043	0.3529	0.4532	0.5374	0.6798	0.7575	0.8352	0.9485	1.049	1.156	1.246	1.343	1.421	1.515	1.528	1.583	1.648	1.706	1.706	1.635	1.67	1.687	1.764	1.706	1.742	1.8	1.962	1.962	1.968	1.878	1.878	1.793	1.609	1.502	1.45	1.437	1.424	1.437	1.408	1.479	1.473
0.3103	0.331	0.3322	0.3653	0.3224	0.3116	0.274	0.3009	0.2794	0.2686	0.1988	0.2418	0.2901	0.3492	0.4191	0.4889	0.591	0.6877	0.7253	0.8435	0.8918	0.9402	0.9778	0.9939	1.171	1.3	1.332	1.451	1.52	1.719	1.827	1.864	1.923	1.934	1.95	2.042	1.961	2.068	1.999	1.95	1.966	2.009	1.988	1.961	1.789	1.725	1.617	1.553	1.472	1.461
0.3985	0.3487	0.3155	0.2917	0.2609	0.2111	0.1731	0.1399	0.1305	0.1257	0.1376	0.1376	0.1376	0.1542	0.2253	0.268	0.3439	0.37	0.4246	0.5432	0.6285	0.7044	0.861	1.013	1.176	1.278	1.388	1.551	1.67	1.703	1.795	1.897	1.99	1.99	2.016	2.028	2.116	1.99	1.935	1.893	1.86	1.822	1.822	1.717	1.784	1.774	1.791	1.781	1.722	1.608
0.4038	0.3725	0.3347	0.3118	0.2723	0.2183	0.212	0.1954	0.1892	0.1975	0.2224	0.2266	0.2619	0.289	0.3139	0.37	0.4012	0.4366	0.5135	0.5634	0.6923	0.7338	0.8544	0.975	1.096	1.206	1.32	1.412	1.547	1.597	1.696	1.767	1.881	1.917	1.925	2	2.064	2.095	2.071	1.992	2.002	1.969	1.919	1.804	1.713	1.738	1.696	1.646	1.551	1.491
0.3689	0.3865	0.3924	0.379	0.379	0.3062	0.3012	0.2861	0.2685	0.2409	0.2359	0.2158	0.2434	0.2761	0.3037	0.3438	0.4041	0.4417	0.5396	0.6551	0.7153	0.8056	0.9362	1.021	1.152	1.265	1.416	1.561	1.666	1.719	1.857	1.96	2.053	1.978	2.038	2.091	2.096	2.023	1.985	1.975	1.98	1.93	1.86	1.822	1.85	1.822	1.687	1.672	1.564	1.531
0.1422	0.14	0.1239	0.1125	0.1312	0.1187	0.09374	0.07499	0.07499	0.07499	0.08749	0.08749	0.1156	0.1469	0.2187	0.2781	0.35	0.4343	0.5531	0.6187	0.7062	0.8124	0.8905	1.04	1.134	1.231	1.431	1.594	1.697	1.775	1.809	1.934	2.028	1.956	2.068	2.122	2.181	2.206	2.212	2.237	2.331	2.128	2.062	2.05	2.109	2.003	1.812	1.694	1.731	1.684
0.2247	0.1961	0.2111	0.1984	0.1809	0.1517	0.1401	0.1167	0.105	0.08754	0.105	0.1342	0.1809	0.2276	0.2684	0.3501	0.4143	0.4552	0.496	0.5923	0.7236	0.8257	0.9862	1.088	1.237	1.392	1.52	1.584	1.689	1.85	1.926	2.007	2.054	2.072	2.165	2.171	1.993	1.929	2.007	2.072	2.048	1.955	1.937	1.943	2.048	1.9	1.8	1.806	1.724	1.666
0.1557	0.1693	0.165	0.162	0.1529	0.1209	0.1164	0.1209	0.1095	0.105	0.1164	0.1255	0.1734	0.2031	0.2647	0.3217	0.3947	0.5134	0.6161	0.6868	0.8488	1.02	1.139	1.271	1.321	1.399	1.483	1.545	1.565	1.725	1.773	1.923	2.058	2.186	2.186	2.19	2.067	2.026	1.981	1.981	1.903	1.855	1.85	1.974	2.019	1.955	1.812	1.709	1.73	1.766
0.3547	0.3165	0.3183	0.3118	0.2806	0.2495	0.2495	0.2339	0.2495	0.2339	0.2183	0.2339	0.2845	0.3001	0.3586	0.382	0.4638	0.5379	0.5964	0.6743	0.7952	0.8263	0.8692	0.9901	1.084	1.212	1.255	1.329	1.434	1.61	1.625	1.633	1.735	1.859	1.82	1.898	1.89	1.89	1.894	1.863	1.777	1.809	1.832	1.824	1.887	1.883	1.789	1.75	1.699	1.684
0.1788	0.1609	0.144	0.132	0.1234	0.1192	0.09365	0.07662	0.07237	0.07662	0.08088	0.1234	0.1405	0.1618	0.183	0.2463	0.3223	0.4153	0.4488	0.5376	0.6859	0.8088	0.9572	1.076	1.183	1.352	1.48	1.59	1.712	1.746	1.801	1.877	1.916	1.874	1.874	1.776	1.772	1.751	1.793	1.823	1.802	1.738	1.784	1.767	1.759	1.636	1.58	1.656	1.674	1.644
0.1956	0.1921	0.1857	0.1761	0.1677	0.1677	0.1558	0.1304	0.1219	0.1084	0.1169	0.1338	0.1507	0.1761	0.2185	0.271	0.3438	0.4251	0.5453	0.6317	0.7045	0.8553	0.9789	1.155	1.275	1.326	1.553	1.69	1.733	1.822	1.853	1.914	1.975	1.868	1.882	1.904	1.81	1.724	1.702	1.685	1.634	1.66	1.621	1.697	1.792	1.753	1.795	1.838	1.79	1.785
0.07947	0.09324	0.1024	0.1332	0.1635	0.1786	0.1847	0.1847	0.1937	0.2089	0.2149	0.2452	0.2815	0.3421	0.4178	0.4692	0.5389	0.5782	0.5933	0.6932	0.7629	0.8234	0.9596	1.096	1.202	1.359	1.471	1.592	1.689	1.674	1.704	1.75	1.719	1.729	1.75	1.759	1.774	1.765	1.816	1.847	1.898	1.822	1.798	1.768	1.813	1.783	1.798	1.671	1.671	1.641
0.3519	0.3252	0.3398	0.3675	0.3155	0.3155	0.3017	0.2809	0.2809	0.2739	0.2497	0.2947	0.3329	0.3606	0.3883	0.4854	0.5825	0.6519	0.7247	0.8391	0.9605	1.051	1.123	1.169	1.266	1.394	1.474	1.488	1.564	1.595	1.602	1.592	1.578	1.602	1.633	1.661	1.668	1.72	1.678	1.633	1.574	1.595	1.536	1.491	1.56	1.55	1.585	1.546	1.526	1.526
0.2643	0.2738	0.2599	0.2822	0.2822	0.2872	0.2921	0.2872	0.2872	0.2921	0.2872	0.3367	0.3416	0.3961	0.4505	0.5545	0.6535	0.703	0.7575	0.9134	0.9976	1.084	1.107	1.191	1.307	1.344	1.305	1.386	1.448	1.503	1.448	1.47	1.493	1.547	1.547	1.557	1.557	1.706	1.738	1.745	1.758	1.713	1.621	1.644	1.587	1.577	1.614	1.574	1.515	1.619
0.5061	0.4584	0.4265	0.3656	0.2783	0.251	0.2128	0.1855	0.1746	0.2019	0.2401	0.2947	0.3165	0.3711	0.4693	0.5948	0.6766	0.7639	0.824	0.9877	1.113	1.162	1.195	1.288	1.413	1.517	1.572	1.593	1.599	1.702	1.599	1.599	1.642	1.642	1.621	1.73	1.626	1.692	1.692	1.67	1.566	1.615	1.506	1.544	1.528	1.615	1.692	1.719	1.768	1.768
0.2826	0.26	0.2496	0.2382	0.1817	0.1595	0.1736	0.1534	0.1433	0.1332	0.1615	0.2362	0.2826	0.3351	0.4401	0.5592	0.6641	0.7307	0.87	0.9568	1.042	1.104	1.248	1.352	1.461	1.441	1.544	1.615	1.643	1.581	1.605	1.601	1.621	1.599	1.595	1.613	1.595	1.556	1.536	1.522	1.568	1.601	1.564	1.601	1.643	1.71	1.714	1.647	1.577	1.562
0.4093	0.4287	0.4118	0.3615	0.2935	0.2807	0.2679	0.2594	0.2254	0.2169	0.2722	0.302	0.3317	0.404	0.4678	0.5274	0.5869	0.6762	0.774	0.8761	0.9952	1.067	1.153	1.255	1.382	1.45	1.548	1.569	1.62	1.663	1.671	1.62	1.591	1.493	1.548	1.54	1.433	1.463	1.48	1.506	1.557	1.438	1.459	1.514	1.501	1.446	1.446	1.484	1.599	1.527
0.3662	0.3868	0.3321	0.3181	0.2846	0.2763	0.2679	0.2428	0.1925	0.2093	0.2595	0.2679	0.2595	0.2595	0.3181	0.36	0.473	0.519	0.6655	0.7953	0.8497	0.8664	1.021	1.105	1.239	1.306	1.339	1.448	1.632	1.754	1.808	1.775	1.758	1.817	1.896	1.85	1.745	1.745	1.737	1.791	1.775	1.695	1.687	1.67	1.616	1.616	1.511	1.545	1.553	1.561
0.1853	0.21	0.2059	0.1941	0.1853	0.1941	0.1941	0.2206	0.2294	0.2559	0.2559	0.2647	0.3044	0.353	0.4191	0.45	0.5515	0.6353	0.803	0.8471	0.9265	1.006	1.085	1.16	1.24	1.231	1.332	1.443	1.527	1.663	1.818	1.959	2.021	2.003	2.003	2.012	1.924	1.778	1.65	1.632	1.712	1.65	1.579	1.562	1.579	1.579	1.641	1.571	1.549	1.557
0.3482	0.3681	0.373	0.3553	0.3624	0.3197	0.3269	0.3126	0.2629	0.2416	0.2629	0.2913	0.3197	0.3482	0.4121	0.5116	0.5613	0.5898	0.7354	0.8313	0.9344	1.009	1.041	1.151	1.268	1.283	1.361	1.51	1.602	1.759	1.879	1.929	2	2.057	2.022	1.979	1.943	1.858	1.851	1.766	1.673	1.645	1.723	1.631	1.588	1.595	1.617	1.624	1.609	1.524
0.242	0.262	0.2895	0.3173	0.3091	0.3336	0.358	0.358	0.3254	0.3051	0.2847	0.3132	0.358	0.3946	0.4637	0.5654	0.6427	0.7037	0.7851	0.8949	1.021	1.106	1.176	1.261	1.387	1.416	1.375	1.35	1.342	1.407	1.399	1.452	1.529	1.68	1.712	1.721	1.749	1.806	1.855	1.855	1.721	1.814	1.847	1.794	1.847	1.721	1.643	1.753	1.627	1.664
0.2206	0.2235	0.1961	0.1933	0.1933	0.1723	0.1513	0.1681	0.1891	0.2941	0.3403	0.3319	0.3866	0.5042	0.6134	0.7647	0.7773	0.7773	0.958	1.134	1.126	1.223	1.223	1.303	1.424	1.42	1.387	1.517	1.429	1.5	1.479	1.5	1.601	1.714	1.735	1.878	1.794	1.929	1.992	1.945	1.849	1.836	1.773	1.853	1.748	1.718	1.676	1.643	1.609	1.576
0.1144	0.1154	0.1161	0.1204	0.1308	0.1308	0.145	0.1421	0.1526	0.181	0.2265	0.2862	0.3459	0.4018	0.5269	0.6217	0.7335	0.7998	0.9249	1.058	1.176	1.208	1.31	1.376	1.411	1.394	1.363	1.342	1.384	1.348	1.366	1.502	1.554	1.634	1.718	1.749	1.819	1.837	1.837	1.845	1.898	1.867	1.821	1.772	1.758	1.705	1.697	1.638	1.669	1.673
0.1283	0.1254	0.1172	0.1167	0.1303	0.1059	0.1113	0.1357	0.1601	0.19	0.19	0.1764	0.2361	0.3284	0.3637	0.4452	0.5483	0.6759	0.798	0.988	1.078	1.186	1.314	1.373	1.46	1.531	1.428	1.479	1.534	1.482	1.558	1.577	1.588	1.726	1.743	1.753	1.781	1.786	1.751	1.756	1.71	1.664	1.669	1.705	1.705	1.756	1.724	1.648	1.642	1.688
0.2509	0.2311	0.2382	0.2433	0.2303	0.2129	0.2129	0.1868	0.1955	0.1868	0.1651	0.2346	0.2563	0.3172	0.3867	0.4866	0.5865	0.6604	0.7517	0.8472	0.8907	0.9863	1.034	1.164	1.29	1.312	1.425	1.512	1.595	1.742	1.738	1.799	1.886	1.933	1.994	1.933	1.838	1.812	1.773	1.664	1.612	1.612	1.651	1.642	1.59	1.529	1.621	1.603	1.573	1.495
0.4288	0.4325	0.4226	0.3729	0.3729	0.3622	0.2876	0.2876	0.277	0.2557	0.2663	0.3196	0.3302	0.4421	0.522	0.6019	0.6924	0.767	0.9215	0.9694	1.001	1.119	1.225	1.332	1.443	1.443	1.529	1.593	1.667	1.768	1.747	1.8	1.79	1.779	1.8	1.726	1.678	1.71	1.768	1.726	1.822	1.779	1.758	1.694	1.683	1.635	1.614	1.593	1.646	1.593
0.2972	0.3397	0.3208	0.3397	0.3073	0.3316	0.3316	0.3558	0.3477	0.3316	0.3235	0.4246	0.4084	0.469	0.562	0.5904	0.7561	0.7844	0.8006	0.8694	0.9583	0.9745	1.112	1.128	1.241	1.314	1.439	1.488	1.52	1.528	1.512	1.565	1.617	1.565	1.666	1.727	1.662	1.646	1.593	1.549	1.625	1.508	1.557	1.565	1.682	1.767	1.654	1.63	1.739	1.605
0.3929	0.3847	0.3401	0.3586	0.3418	0.3418	0.3485	0.3887	0.3787	0.4189	0.4692	0.4792	0.4792	0.4893	0.5228	0.573	0.7071	0.6803	0.811	0.9249	1.015	1.149	1.267	1.307	1.381	1.397	1.374	1.441	1.458	1.508	1.508	1.568	1.602	1.686	1.692	1.733	1.756	1.716	1.749	1.726	1.625	1.716	1.682	1.609	1.706	1.729	1.776	1.833	1.692	1.635
0.2779	0.2908	0.2876	0.3248	0.3636	0.3478	0.3543	0.3766	0.373	0.4219	0.4283	0.4384	0.5131	0.5397	0.608	0.6863	0.7287	0.7769	0.8746	0.93	1.024	1.06	1.122	1.177	1.272	1.301	1.376	1.421	1.476	1.567	1.619	1.596	1.645	1.635	1.664	1.662	1.635	1.635	1.661	1.641	1.58	1.576	1.602	1.595	1.595	1.602	1.599	1.645	1.632	1.59
0.4098	0.3643	0.3529	0.3578	0.3513	0.3253	0.2992	0.27	0.2797	0.2862	0.3188	0.3513	0.3708	0.3838	0.4814	0.5887	0.644	0.6863	0.7904	0.9498	1.047	1.067	1.207	1.324	1.421	1.457	1.421	1.552	1.682	1.62	1.682	1.639	1.672	1.691	1.691	1.665	1.74	1.704	1.724	1.685	1.672	1.672	1.659	1.535	1.578	1.682	1.708	1.688	1.62	1.675
0.3161	0.3251	0.3311	0.344	0.3354	0.3268	0.3354	0.3096	0.3096	0.2838	0.2666	0.3053	0.3053	0.3139	0.344	0.4343	0.5762	0.6924	0.8429	0.9762	1.032	1.183	1.29	1.29	1.355	1.346	1.385	1.552	1.535	1.587	1.669	1.703	1.729	1.729	1.72	1.763	1.686	1.561	1.634	1.694	1.712	1.604	1.604	1.673	1.858	1.742	1.733	1.716	1.673	1.574
0.2985	0.2956	0.2811	0.2761	0.2409	0.2464	0.2301	0.2761	0.3005	0.3411	0.4169	0.5089	0.5739	0.6957	0.7309	0.8284	0.8934	0.9448	0.9692	1.05	1.102	1.178	1.156	1.207	1.278	1.364	1.359	1.408	1.473	1.611	1.681	1.576	1.616	1.692	1.773	1.784	1.733	1.646	1.73	1.7	1.711	1.616	1.557	1.546	1.592	1.619	1.551	1.565	1.53	1.524
0.157	0.1495	0.1643	0.1671	0.1717	0.2104	0.2321	0.2615	0.3094	0.3311	0.3698	0.3822	0.4255	0.4518	0.4982	0.5369	0.5972	0.6947	0.7721	0.8541	0.9748	1.069	1.171	1.235	1.27	1.369	1.425	1.505	1.566	1.617	1.694	1.77	1.812	1.868	1.816	1.804	1.758	1.724	1.668	1.622	1.561	1.574	1.673	1.728	1.724	1.721	1.711	1.69	1.643	1.535
0.1847	0.1672	0.1782	0.1722	0.1639	0.1583	0.1444	0.1667	0.1917	0.1917	0.2389	0.3139	0.3667	0.4889	0.5694	0.6972	0.7972	0.8389	0.9305	0.9972	1.031	1.108	1.094	1.242	1.4	1.414	1.508	1.586	1.608	1.783	1.817	1.825	1.858	1.911	1.981	2.08	2.005	1.911	1.803	1.911	1.819	1.697	1.603	1.631	1.692	1.706	1.692	1.731	1.731	1.669
0.1719	0.1586	0.156	0.1542	0.1378	0.1528	0.1733	0.2306	0.3043	0.3248	0.393	0.4298	0.5035	0.5458	0.5977	0.67	0.7642	0.8733	0.9716	1.007	1.096	1.164	1.21	1.262	1.32	1.345	1.429	1.569	1.658	1.71	1.799	1.808	1.897	1.965	1.834	1.838	1.834	1.777	1.751	1.771	1.677	1.745	1.693	1.636	1.621	1.663	1.628	1.659	1.591	1.582
0.1683	0.1561	0.1479	0.1421	0.09619	0.1006	0.1049	0.118	0.1487	0.1836	0.2383	0.3301	0.4219	0.5837	0.6689	0.7433	0.8482	0.9793	1.058	1.187	1.165	1.202	1.277	1.307	1.377	1.423	1.48	1.591	1.685	1.707	1.758	1.793	1.847	1.871	1.856	1.941	1.976	2.055	1.959	1.858	1.762	1.747	1.637	1.672	1.602	1.618	1.723	1.76	1.775	1.814
0.275	0.2635	0.2619	0.278	0.278	0.2383	0.2021	0.2159	0.2124	0.2159	0.1986	0.2245	0.2418	0.3281	0.3817	0.4628	0.5682	0.6718	0.7944	0.9343	1.029	1.107	1.155	1.245	1.376	1.444	1.475	1.52	1.582	1.637	1.641	1.594	1.563	1.596	1.635	1.672	1.694	1.672	1.749	1.843	1.865	1.789	1.786	1.834	1.912	1.934	1.822	1.853	1.903	1.876
0.2864	0.2924	0.2864	0.3014	0.3014	0.2713	0.267	0.2734	0.2584	0.2734	0.2627	0.3036	0.3445	0.4048	0.4952	0.5576	0.6847	0.773	0.8698	0.9344	1.046	1.109	1.221	1.288	1.352	1.483	1.565	1.572	1.613	1.658	1.626	1.621	1.595	1.602	1.651	1.692	1.759	1.8	1.927	1.933	1.933	1.97	1.985	1.944	1.899	1.783	1.783	1.735	1.71	1.628
0.1241	0.1083	0.1053	0.1074	0.1074	0.09667	0.1031	0.1096	0.116	0.1504	0.1697	0.2363	0.3072	0.3781	0.507	0.6015	0.6552	0.8206	0.8614	0.986	1.05	1.063	1.128	1.252	1.27	1.353	1.304	1.392	1.534	1.594	1.648	1.637	1.671	1.701	1.661	1.667	1.654	1.588	1.658	1.695	1.684	1.755	1.708	1.708	1.714	1.6	1.564	1.611	1.6	1.665
0.1674	0.1565	0.158	0.1627	0.1466	0.1379	0.1341	0.1528	0.1528	0.1602	0.1801	0.1876	0.2708	0.313	0.3838	0.4931	0.5639	0.7254	0.8086	0.9229	1.053	1.16	1.231	1.291	1.282	1.423	1.427	1.537	1.564	1.556	1.658	1.722	1.698	1.702	1.631	1.615	1.622	1.602	1.681	1.692	1.766	1.779	1.869	1.873	1.83	1.677	1.713	1.689	1.713	1.655
0.1734	0.1911	0.1702	0.1608	0.1384	0.1328	0.1384	0.1197	0.1159	0.1589	0.1907	0.2094	0.2992	0.3515	0.4001	0.4749	0.5516	0.675	0.7554	0.7984	0.9443	1.111	1.178	1.301	1.322	1.393	1.498	1.565	1.522	1.612	1.683	1.782	1.905	1.915	1.905	2.01	2.087	2.038	1.982	1.945	1.926	1.95	1.935	1.778	1.756	1.818	1.756	1.728	1.642	1.522
0.2106	0.1953	0.2043	0.186	0.1505	0.1395	0.1395	0.1313	0.1477	0.1231	0.1477	0.1587	0.1997	0.2298	0.29	0.3502	0.4705	0.5608	0.6812	0.7359	0.8809	0.9848	1.081	1.19	1.346	1.507	1.704	1.765	1.86	1.926	1.92	1.951	1.94	1.858	1.953	1.934	1.893	1.951	1.874	1.836	1.953	1.888	1.888	1.964	1.868	1.89	1.855	1.693	1.584	1.554
0.1867	0.1681	0.1595	0.1584	0.1334	0.1384	0.1301	0.1301	0.1417	0.1417	0.1501	0.1667	0.1784	0.1951	0.2618	0.3135	0.3902	0.4402	0.5452	0.7019	0.807	0.9254	1.082	1.222	1.414	1.567	1.666	1.764	1.841	1.869	1.932	1.961	1.914	1.862	1.874	1.852	1.882	1.814	1.852	1.891	1.882	1.854	1.862	1.837	1.842	1.724	1.697	1.634	1.582	1.574
0.08677	0.0887	0.07927	0.08172	0.07346	0.1001	0.0909	0.1129	0.1129	0.1175	0.1616	0.1965	0.1919	0.2856	0.3921	0.4536	0.5427	0.6538	0.7208	0.8677	0.9605	1.032	1.193	1.29	1.442	1.642	1.739	1.833	1.891	1.957	2.028	1.983	2.001	1.996	1.938	1.947	1.956	1.991	1.937	1.862	1.867	1.907	1.877	1.761	1.712	1.735	1.735	1.677	1.667	1.64
0.2222	0.1991	0.2089	0.2057	0.2095	0.1803	0.1879	0.1778	0.1816	0.1778	0.1879	0.1879	0.2019	0.2235	0.2717	0.353	0.447	0.541	0.6413	0.7873	0.8952	1.015	1.112	1.164	1.29	1.398	1.531	1.677	1.797	1.878	1.986	1.968	1.994	1.93	1.93	1.884	1.929	1.892	1.963	2.072	2.055	2.003	2.01	1.943	1.961	1.901	1.815	1.792	1.81	1.769
0.08466	0.1064	0.129	0.1244	0.1382	0.1451	0.159	0.1797	0.1935	0.1866	0.1935	0.1866	0.2143	0.2765	0.3179	0.3974	0.4872	0.6151	0.7568	0.8708	0.9849	1.051	1.14	1.317	1.441	1.538	1.711	1.731	1.89	1.946	1.918	1.856	1.821	1.683	1.697	1.711	1.766	1.828	1.89	1.98	2.063	2.049	1.973	1.911	1.87	1.876	1.856	1.807	1.856	1.8
0.1816	0.1624	0.1567	0.1587	0.1404	0.1221	0.116	0.1099	0.1099	0.1282	0.1343	0.1526	0.1587	0.1953	0.2258	0.2899	0.3784	0.473	0.5921	0.7172	0.8179	0.9766	1.126	1.245	1.34	1.428	1.584	1.727	1.77	1.788	1.749	1.828	1.84	1.84	1.779	1.88	1.88	1.938	1.944	1.987	2.011	2.127	2.063	2.063	2.057	1.99	1.984	1.88	1.813	1.764
0.1475	0.1447	0.1666	0.1523	0.1468	0.1414	0.1169	0.1074	0.1224	0.09246	0.102	0.136	0.2284	0.2814	0.363	0.4405	0.601	0.7138	0.8647	0.9191	1.075	1.228	1.341	1.385	1.527	1.644	1.78	1.818	1.861	1.871	1.871	1.778	1.774	1.799	1.795	1.755	1.78	1.793	1.865	1.865	1.841	1.836	1.831	1.807	1.818	1.804	1.721	1.668	1.572	1.527
0.2284	0.2122	0.2063	0.1894	0.1516	0.1305	0.1095	0.1137	0.1137	0.1095	0.1221	0.181	0.2358	0.2947	0.3242	0.421	0.5389	0.6441	0.7564	0.8855	0.9767	1.148	1.319	1.44	1.598	1.683	1.733	1.809	1.821	1.771	1.763	1.678	1.678	1.678	1.666	1.674	1.725	1.763	1.83	1.876	1.885	1.897	1.906	1.897	1.851	1.796	1.699	1.674	1.653	1.645
0.1624	0.2084	0.2002	0.1769	0.1576	0.1489	0.1489	0.1541	0.1173	0.1419	0.1734	0.1926	0.2347	0.282	0.3293	0.4028	0.4448	0.5482	0.627	0.7075	0.8617	0.9825	1.091	1.198	1.315	1.424	1.525	1.587	1.643	1.676	1.827	1.799	1.886	1.827	1.765	1.79	1.765	1.685	1.746	1.723	1.769	1.811	1.758	1.73	1.666	1.567	1.52	1.525	1.52	1.52
0.2155	0.2096	0.2113	0.198	0.1883	0.1666	0.1762	0.2052	0.2173	0.2294	0.2777	0.2994	0.3597	0.3984	0.4732	0.5094	0.5529	0.606	0.6881	0.7629	0.9585	1.055	1.147	1.287	1.439	1.531	1.601	1.55	1.622	1.709	1.678	1.635	1.635	1.613	1.63	1.569	1.673	1.791	1.813	1.857	1.927	1.931	1.936	1.801	1.709	1.721	1.683	1.639	1.608	1.608
0.3026	0.266	0.2472	0.229	0.2241	0.2192	0.1827	0.1632	0.1681	0.2192	0.2606	0.3459	0.3775	0.419	0.5018	0.5748	0.6236	0.682	0.7185	0.8184	0.9499	1.072	1.184	1.337	1.432	1.527	1.656	1.642	1.617	1.627	1.61	1.62	1.62	1.576	1.693	1.761	1.866	1.856	1.856	1.861	1.878	1.846	1.798	1.751	1.705	1.737	1.742	1.661	1.571	1.544
0.2049	0.1798	0.1631	0.1624	0.1454	0.1398	0.1341	0.1568	0.1681	0.1945	0.2096	0.2361	0.2587	0.2965	0.3343	0.4174	0.5175	0.6063	0.6572	0.729	0.8348	0.9443	1.026	1.075	1.175	1.284	1.339	1.339	1.479	1.568	1.722	1.745	1.773	1.885	1.966	1.894	1.862	1.753	1.736	1.762	1.679	1.679	1.673	1.683	1.671	1.704	1.738	1.766	1.673	1.628
0.225	0.2031	0.1744	0.1749	0.166	0.1361	0.1361	0.1241	0.1331	0.157	0.16	0.1854	0.2572	0.2706	0.2916	0.3409	0.4172	0.5129	0.637	0.7282	0.8822	0.9943	1.111	1.193	1.281	1.332	1.449	1.515	1.557	1.589	1.657	1.706	1.735	1.755	1.772	1.805	1.835	1.814	1.764	1.711	1.631	1.649	1.649	1.633	1.624	1.708	1.699	1.636	1.54	1.561
0.1594	0.1505	0.1387	0.1265	0.1176	0.1176	0.1176	0.11	0.11	0.1227	0.1505	0.1834	0.1998	0.2327	0.2568	0.2757	0.4123	0.4895	0.5527	0.7133	0.8411	1.021	1.213	1.237	1.333	1.434	1.458	1.51	1.547	1.635	1.723	1.766	1.836	1.94	1.957	1.96	1.909	1.885	1.912	1.869	1.761	1.74	1.692	1.628	1.604	1.552	1.508	1.568	1.528	1.52
0.3032	0.3003	0.308	0.297	0.2805	0.2393	0.2393	0.231	0.231	0.231	0.2393	0.297	0.3383	0.3383	0.429	0.4868	0.5899	0.7095	0.8787	1.089	1.299	1.419	1.514	1.605	1.621	1.572	1.563	1.555	1.555	1.662	1.704	1.778	1.836	1.852	1.893	1.959	1.976	1.976	1.968	1.935	1.885	1.869	1.852	1.86	1.77	1.728	1.761	1.761	1.794	1.679
0.2337	0.2199	0.1901	0.1865	0.1807	0.1414	0.1119	0.1355	0.1571	0.1964	0.218	0.2572	0.3436	0.4242	0.4458	0.5439	0.6362	0.7698	0.921	1.007	1.123	1.308	1.367	1.42	1.408	1.498	1.549	1.589	1.618	1.663	1.738	1.812	1.86	1.848	1.86	1.773	1.791	1.922	1.958	1.86	1.919	1.867	1.895	1.981	1.826	1.716	1.648	1.6	1.634	1.693
0.1715	0.149	0.1596	0.1504	0.1554	0.1453	0.1402	0.1453	0.1537	0.1537	0.1926	0.2534	0.3024	0.3818	0.4528	0.5643	0.6808	0.7974	0.9224	1.042	1.149	1.201	1.303	1.399	1.456	1.461	1.519	1.546	1.622	1.64	1.684	1.723	1.833	1.847	1.953	2.112	2.186	2.186	2.218	2.21	2.215	2.135	2.002	1.95	1.892	1.799	1.742	1.75	1.71	1.649
0.217	0.1816	0.1715	0.1788	0.1528	0.1586	0.1586	0.1326	0.1384	0.1701	0.2047	0.2364	0.2652	0.3287	0.3719	0.5074	0.5997	0.6487	0.8015	0.9139	1.061	1.228	1.289	1.349	1.424	1.485	1.557	1.586	1.603	1.684	1.788	1.848	1.848	1.854	1.958	2.05	2.05	2.038	2.044	2.108	2.133	1.969	1.86	1.854	1.782	1.753	1.71	1.689	1.658	1.736
0.2278	0.212	0.196	0.2106	0.194	0.1727	0.1562	0.1656	0.1869	0.213	0.2343	0.2721	0.3573	0.4638	0.5514	0.6436	0.7833	0.93	1.027	1.119	1.202	1.249	1.271	1.275	1.301	1.375	1.422	1.465	1.583	1.69	1.756	1.777	1.832	1.865	1.929	1.971	2.026	1.971	1.992	2.009	1.95	1.874	1.815	1.761	1.867	1.834	1.796	1.85	1.782	1.735
0.2479	0.2314	0.2479	0.2243	0.1889	0.2007	0.1948	0.1948	0.2007	0.1948	0.2066	0.2302	0.2952	0.4014	0.4604	0.5431	0.7202	0.9091	1.033	1.092	1.157	1.305	1.434	1.434	1.464	1.488	1.541	1.535	1.585	1.629	1.685	1.706	1.798	1.827	1.913	1.901	1.96	1.892	1.904	1.945	1.916	1.981	1.942	1.845	1.96	1.933	1.824	1.818	1.727	1.662
0.3781	0.3398	0.329	0.3381	0.3465	0.3297	0.3213	0.3002	0.3255	0.3255	0.3213	0.3395	0.3746	0.4532	0.5444	0.5921	0.7001	0.7829	0.8909	1.017	1.069	1.181	1.229	1.324	1.424	1.507	1.545	1.618	1.644	1.727	1.702	1.733	1.78	1.785	1.828	1.841	1.888	1.928	1.888	1.849	1.893	1.872	1.842	1.838	1.867	1.846	1.894	1.842	1.782	1.734
0.3248	0.3304	0.3288	0.3117	0.275	0.2635	0.2567	0.2429	0.2177	0.2177	0.2544	0.3208	0.3667	0.4491	0.5248	0.6279	0.7104	0.7723	0.8593	0.9579	1.061	1.127	1.228	1.258	1.329	1.375	1.487	1.508	1.6	1.611	1.71	1.858	1.904	1.925	1.939	1.975	1.955	1.98	2.01	2.01	1.948	1.959	1.909	1.913	1.968	1.81	1.822	1.826	1.856	1.799
0.2937	0.2835	0.2704	0.2611	0.2611	0.2504	0.2398	0.2345	0.2238	0.2424	0.2531	0.2718	0.3064	0.3304	0.365	0.4689	0.5382	0.6048	0.6927	0.8552	1.002	1.1	1.135	1.335	1.444	1.479	1.492	1.508	1.58	1.668	1.609	1.662	1.79	1.777	1.83	1.918	2.014	2.065	2.017	1.937	2.001	1.99	1.918	1.801	1.766	1.75	1.78	1.774	1.737	1.713
0.1941	0.1956	0.1731	0.1642	0.1527	0.1354	0.1267	0.1224	0.1023	0.1224	0.1311	0.1584	0.1872	0.2333	0.2909	0.3759	0.4782	0.5847	0.7115	0.8757	1.025	1.177	1.292	1.401	1.528	1.619	1.728	1.79	1.81	1.813	1.838	1.862	1.936	1.854	1.89	1.877	1.898	1.854	1.861	1.787	1.809	1.793	1.737	1.74	1.764	1.687	1.653	1.616	1.583	1.603
0.1081	0.1046	0.09872	0.1044	0.09148	0.08843	0.08233	0.07624	0.0831	0.09301	0.106	0.138	0.1799	0.2249	0.3027	0.3835	0.4803	0.568	0.6976	0.8012	0.9507	1.038	1.155	1.301	1.428	1.561	1.652	1.665	1.753	1.863	1.889	1.898	1.891	1.872	1.921	1.908	1.869	1.785	1.782	1.727	1.763	1.727	1.808	1.762	1.817	1.788	1.779	1.717	1.685	1.519
0.07245	0.06279	0.06976	0.0713	0.0644	0.0713	0.07475	0.0897	0.1276	0.1391	0.1541	0.1874	0.2208	0.2955	0.3668	0.3967	0.5347	0.6129	0.736	0.8038	0.8303	0.9614	1.119	1.19	1.366	1.396	1.557	1.715	1.786	1.849	1.854	1.802	1.903	1.828	1.873	1.893	1.8	1.8	1.811	1.778	1.823	1.756	1.736	1.695	1.72	1.641	1.629	1.652	1.6	1.563
0.2732	0.2762	0.2782	0.2522	0.2522	0.2299	0.2162	0.2024	0.1887	0.1939	0.2402	0.2505	0.2951	0.3122	0.3397	0.3894	0.4615	0.5335	0.6193	0.688	0.7977	0.971	1.196	1.328	1.402	1.547	1.594	1.668	1.649	1.602	1.616	1.693	1.662	1.762	1.812	1.822	1.868	1.782	1.733	1.782	1.815	1.774	1.764	1.668	1.731	1.685	1.602	1.498	1.494	1.518
0.2989	0.2919	0.25	0.2577	0.2403	0.2085	0.1911	0.1911	0.1911	0.2085	0.2027	0.2027	0.2519	0.2751	0.3301	0.3851	0.4546	0.527	0.6486	0.7152	0.7875	0.9352	1.086	1.268	1.372	1.468	1.561	1.63	1.746	1.729	1.723	1.757	1.844	1.833	1.917	1.85	1.899	1.923	1.96	1.873	1.879	1.801	1.775	1.697	1.636	1.685	1.65	1.613	1.607	1.595
0.2234	0.2118	0.1931	0.1891	0.1702	0.1844	0.1797	0.1702	0.1655	0.1891	0.2258	0.2542	0.305	0.3889	0.435	0.5237	0.6029	0.7294	0.8452	0.9161	0.9681	1.147	1.245	1.348	1.409	1.485	1.605	1.713	1.75	1.806	1.89	1.876	1.913	1.876	1.881	1.811	1.811	1.713	1.797	1.751	1.708	1.656	1.642	1.599	1.609	1.544	1.492	1.463	1.506	1.501
0.2422	0.2686	0.2936	0.2705	0.2296	0.217	0.239	0.2327	0.1919	0.1856	0.2076	0.2233	0.2579	0.3082	0.3806	0.4749	0.5347	0.6982	0.8083	0.9121	1.066	1.104	1.283	1.434	1.463	1.569	1.67	1.658	1.805	1.752	1.752	1.783	1.796	1.843	1.777	1.783	1.783	1.752	1.746	1.673	1.639	1.771	1.692	1.692	1.645	1.573	1.573	1.488	1.415	1.422
0.3049	0.2909	0.2645	0.2561	0.2267	0.1784	0.1847	0.17	0.1511	0.1763	0.1763	0.2162	0.2981	0.3253	0.4177	0.4891	0.6045	0.7304	0.8501	0.9173	0.9466	1.077	1.173	1.251	1.36	1.438	1.612	1.772	1.799	1.902	1.925	1.864	1.883	1.795	1.79	1.816	1.761	1.723	1.751	1.713	1.675	1.683	1.616	1.583	1.591	1.583	1.513	1.499	1.379	1.457
0.304	0.2681	0.2441	0.2305	0.1968	0.1666	0.1578	0.1578	0.1613	0.1649	0.195	0.2198	0.2801	0.328	0.4308	0.5354	0.6223	0.7535	0.8527	0.9644	1.012	1.09	1.172	1.363	1.406	1.523	1.576	1.666	1.783	1.853	1.83	1.877	1.862	1.817	1.838	1.752	1.67	1.654	1.636	1.613	1.61	1.624	1.69	1.768	1.675	1.615	1.651	1.62	1.594	1.477
0.0525	0.06056	0.06023	0.06488	0.07326	0.08651	0.104	0.1305	0.1737	0.2044	0.2477	0.3133	0.3914	0.4479	0.5044	0.5826	0.7172	0.8393	0.9307	0.9656	1.04	1.153	1.275	1.37	1.37	1.418	1.557	1.635	1.665	1.687	1.709	1.887	1.918	1.927	1.888	1.927	1.914	1.857	1.701	1.696	1.64	1.74	1.674	1.644	1.618	1.566	1.596	1.614	1.531	1.544
0.1988	0.1849	0.2096	0.2272	0.2325	0.2193	0.214	0.2034	0.2087	0.1902	0.1955	0.2377	0.317	0.4491	0.5732	0.6445	0.7476	0.8612	0.9404	1.046	1.062	1.165	1.321	1.403	1.426	1.551	1.601	1.675	1.714	1.728	1.788	1.891	1.891	1.878	1.918	1.846	1.815	1.72	1.696	1.648	1.743	1.654	1.672	1.648	1.709	1.654	1.654	1.487	1.495	1.453
0.262	0.2231	0.224	0.2208	0.1939	0.1939	0.1977	0.2112	0.2304	0.2438	0.2515	0.2649	0.2937	0.3724	0.4415	0.5471	0.5932	0.6776	0.7333	0.8312	0.9157	1.065	1.169	1.309	1.403	1.524	1.612	1.678	1.678	1.678	1.72	1.728	1.77	1.724	1.751	1.722	1.712	1.749	1.749	1.707	1.743	1.739	1.697	1.701	1.576	1.641	1.628	1.609	1.547	1.566
0.1035	0.09361	0.09203	0.09861	0.09091	0.09524	0.1068	0.1183	0.1462	0.1895	0.229	0.2843	0.3627	0.418	0.4892	0.5676	0.6383	0.7446	0.8706	1.04	1.1	1.233	1.34	1.458	1.514	1.537	1.502	1.545	1.647	1.714	1.742	1.765	1.737	1.765	1.855	1.769	1.659	1.619	1.635	1.671	1.674	1.663	1.679	1.742	1.718	1.647	1.639	1.612	1.533	1.454
0.2444	0.2214	0.2207	0.1922	0.1797	0.1702	0.1607	0.1762	0.2042	0.2137	0.2633	0.2913	0.3378	0.4029	0.49	0.5646	0.6727	0.7843	0.8709	1.02	1.131	1.218	1.292	1.345	1.438	1.476	1.513	1.523	1.544	1.588	1.603	1.625	1.699	1.661	1.711	1.692	1.658	1.683	1.649	1.599	1.609	1.609	1.59	1.618	1.628	1.609	1.603	1.606	1.51	1.526
0.09378	0.1155	0.1157	0.1318	0.1275	0.1399	0.1565	0.1602	0.1602	0.1763	0.1725	0.2508	0.284	0.3537	0.4651	0.5391	0.6505	0.7491	0.807	0.9346	1.029	1.12	1.235	1.318	1.429	1.536	1.573	1.627	1.631	1.685	1.714	1.763	1.722	1.796	1.788	1.788	1.817	1.812	1.668	1.644	1.582	1.611	1.602	1.528	1.512	1.61	1.631	1.635	1.606	1.581
0.2679	0.2858	0.2637	0.2552	0.2309	0.209	0.2042	0.2042	0.2163	0.2333	0.2552	0.2892	0.3743	0.401	0.4618	0.5274	0.6125	0.6902	0.8263	0.8604	1.052	1.133	1.225	1.31	1.385	1.419	1.582	1.572	1.679	1.711	1.779	1.801	1.879	1.862	1.854	1.832	1.828	1.73	1.781	1.682	1.638	1.621	1.575	1.57	1.65	1.553	1.563	1.521	1.572	1.538
0.2125	0.2103	0.2173	0.2079	0.2007	0.1821	0.1677	0.1893	0.1821	0.1749	0.2068	0.2068	0.2675	0.356	0.4312	0.5588	0.6833	0.8006	0.9179	0.9961	1.086	1.21	1.261	1.321	1.36	1.439	1.531	1.531	1.585	1.677	1.719	1.783	1.808	1.815	1.875	1.853	1.778	1.803	1.778	1.768	1.743	1.74	1.697	1.675	1.626	1.587	1.576	1.516	1.501	1.442
0.1994	0.1861	0.1931	0.2171	0.2089	0.1872	0.1872	0.1682	0.1764	0.1899	0.2116	0.312	0.3934	0.4531	0.5372	0.6349	0.7407	0.8194	0.8113	0.909	1.001	1.107	1.226	1.357	1.37	1.536	1.522	1.606	1.707	1.845	1.826	1.91	1.929	2.068	2.054	1.981	1.829	1.796	1.823	1.745	1.671	1.62	1.68	1.661	1.707	1.601	1.661	1.707	1.734	1.661
0.19	0.1871	0.1689	0.1921	0.1976	0.1754	0.1949	0.206	0.1921	0.2533	0.2589	0.3006	0.3285	0.4064	0.4955	0.6347	0.6876	0.8323	0.8852	0.9826	1.102	1.144	1.216	1.356	1.409	1.492	1.545	1.628	1.737	1.807	1.787	1.871	1.99	2.001	1.982	1.924	1.965	1.965	1.834	1.715	1.751	1.715	1.737	1.72	1.726	1.756	1.793	1.787	1.723	1.759
0.2621	0.2496	0.2462	0.2353	0.1982	0.194	0.1654	0.1811	0.1854	0.1854	0.2153	0.2396	0.2895	0.3551	0.4093	0.4763	0.5476	0.6104	0.7188	0.8272	0.8899	0.9897	1.172	1.338	1.482	1.61	1.632	1.777	1.844	1.84	1.961	1.982	1.974	1.981	1.951	1.967	1.908	1.728	1.716	1.707	1.807	1.8	1.771	1.821	1.838	1.801	1.756	1.656	1.639	1.584
0.2497	0.2336	0.2172	0.1983	0.191	0.1789	0.1548	0.1475	0.1475	0.1596	0.1717	0.1862	0.2104	0.2781	0.3845	0.5271	0.6263	0.6891	0.7883	0.9309	1.088	1.151	1.17	1.332	1.487	1.63	1.661	1.741	1.847	2.029	2.048	2.048	2.048	2.104	1.992	1.879	1.811	1.772	1.748	1.729	1.685	1.816	1.886	1.823	1.818	1.857	1.782	1.801	1.739	1.688
0.1747	0.1678	0.1864	0.1797	0.1931	0.2064	0.1664	0.1664	0.1664	0.1931	0.213	0.2263	0.253	0.3328	0.3794	0.4926	0.4926	0.6058	0.7056	0.8554	0.9919	1.128	1.198	1.361	1.398	1.508	1.554	1.668	1.787	1.947	1.987	2.087	2.08	2.173	2.14	2.054	1.934	1.847	1.774	1.781	1.714	1.701	1.761	1.787	1.874	1.907	1.901	1.814	1.671	1.658
0.1694	0.1659	0.1694	0.158	0.1758	0.1491	0.1847	0.1936	0.1936	0.2331	0.2647	0.2775	0.3447	0.393	0.4819	0.6113	0.6784	0.794	0.9233	0.9856	1.079	1.2	1.28	1.298	1.302	1.35	1.43	1.501	1.496	1.532	1.616	1.749	1.811	1.877	1.863	1.886	1.86	1.899	1.881	1.819	1.717	1.66	1.646	1.659	1.624	1.553	1.514	1.536	1.571	1.553
0.1071	0.103	0.1002	0.1022	0.1224	0.1387	0.1387	0.1471	0.1594	0.1959	0.2245	0.3104	0.3598	0.4502	0.5361	0.663	0.7287	0.8802	0.9257	1.028	1.155	1.249	1.298	1.4	1.449	1.51	1.543	1.518	1.567	1.636	1.735	1.739	1.796	1.87	1.915	1.87	1.841	1.772	1.751	1.694	1.612	1.555	1.547	1.531	1.56	1.519	1.515	1.519	1.572	1.531
0.1695	0.1464	0.1446	0.1395	0.124	0.1472	0.1279	0.1356	0.1666	0.1705	0.2015	0.2815	0.3203	0.4352	0.5308	0.6418	0.749	0.9027	0.9647	1.091	1.191	1.291	1.338	1.468	1.457	1.541	1.56	1.534	1.537	1.609	1.597	1.701	1.716	1.758	1.853	1.9	1.9	1.888	1.804	1.732	1.724	1.685	1.617	1.601	1.601	1.574	1.616	1.592	1.539	1.573
0.1477	0.1426	0.1553	0.1557	0.1244	0.1193	0.1106	0.115	0.1244	0.1288	0.1332	0.1819	0.2488	0.3332	0.4315	0.5646	0.6672	0.8186	0.9524	1.059	1.113	1.193	1.229	1.273	1.331	1.384	1.424	1.508	1.58	1.628	1.641	1.65	1.677	1.717	1.815	1.779	1.819	1.846	1.837	1.788	1.775	1.646	1.606	1.561	1.583	1.596	1.641	1.601	1.633	1.7
0.1569	0.1569	0.1467	0.1433	0.116	0.116	0.1111	0.1384	0.1433	0.152	0.2066	0.2515	0.3597	0.4142	0.5312	0.6842	0.8012	0.8772	0.9269	0.999	1.201	1.246	1.277	1.38	1.43	1.605	1.605	1.593	1.66	1.722	1.691	1.722	1.731	1.767	1.793	1.749	1.776	1.816	1.884	1.906	1.906	1.848	1.875	1.853	1.83	1.749	1.695	1.681	1.709	1.632
0.07319	0.07912	0.07978	0.08308	0.09494	0.09777	0.1006	0.1305	0.152	0.2119	0.269	0.3261	0.4041	0.503	0.6166	0.7302	0.8409	0.9218	1.038	1.095	1.227	1.257	1.281	1.331	1.451	1.446	1.568	1.604	1.646	1.694	1.724	1.681	1.708	1.69	1.699	1.818	1.886	1.818	1.833	1.893	1.925	1.842	1.719	1.659	1.728	1.704	1.651	1.588	1.624	1.624
0.1636	0.1554	0.1658	0.1421	0.1509	0.1597	0.1509	0.146	0.1548	0.1412	0.1762	0.2113	0.2473	0.3183	0.3894	0.4692	0.589	0.6786	0.8119	0.918	1.002	1.073	1.171	1.256	1.358	1.377	1.426	1.511	1.604	1.729	1.769	1.795	1.861	1.95	2.012	2.012	2.003	1.985	1.999	1.985	1.86	1.784	1.736	1.674	1.621	1.51	1.466	1.524	1.453	1.466
0.149	0.1663	0.1547	0.1465	0.1326	0.1326	0.1326	0.1227	0.1227	0.1188	0.1544	0.2078	0.2276	0.3029	0.4315	0.5067	0.6394	0.7324	0.8472	0.966	1.049	1.095	1.158	1.247	1.399	1.453	1.532	1.605	1.643	1.726	1.74	1.736	1.766	1.736	1.795	1.855	1.914	1.93	1.9	1.89	1.861	1.754	1.681	1.597	1.534	1.489	1.463	1.532	1.54	1.55
0.1024	0.1059	0.0998	0.1027	0.09905	0.1054	0.09815	0.1045	0.1081	0.1189	0.1387	0.1693	0.2404	0.3017	0.3899	0.4709	0.579	0.7078	0.8635	0.9788	1.097	1.201	1.336	1.434	1.458	1.471	1.522	1.569	1.633	1.653	1.71	1.727	1.777	1.777	1.737	1.687	1.7	1.704	1.751	1.707	1.684	1.721	1.728	1.701	1.637	1.624	1.671	1.668	1.685	1.651
0.09671	0.09947	0.1013	0.09474	0.08684	0.0829	0.0829	0.1066	0.1066	0.1105	0.1342	0.1579	0.2079	0.2737	0.3316	0.4487	0.604	0.7592	0.8947	1.062	1.195	1.284	1.374	1.421	1.429	1.511	1.562	1.588	1.724	1.766	1.808	1.862	1.874	1.858	1.897	1.797	1.801	1.778	1.774	1.734	1.766	1.754	1.836	1.859	1.899	1.887	1.872	1.825	1.801	1.738
0.1384	0.1377	0.1373	0.1466	0.1524	0.1736	0.1736	0.1543	0.1852	0.191	0.2025	0.2122	0.2218	0.3048	0.3935	0.4128	0.4764	0.6095	0.7079	0.787	0.8661	0.9741	1.142	1.285	1.339	1.503	1.572	1.657	1.721	1.701	1.723	1.738	1.713	1.796	1.805	1.84	1.929	1.933	1.996	1.917	1.883	1.769	1.79	1.711	1.732	1.713	1.751	1.782	1.852	1.796
0.1311	0.1355	0.1214	0.1145	0.09992	0.08535	0.07078	0.07494	0.08119	0.1093	0.1416	0.1707	0.2103	0.2956	0.3487	0.4601	0.5922	0.689	0.8535	1.036	1.153	1.303	1.378	1.446	1.593	1.642	1.685	1.767	1.8	1.885	1.932	1.903	1.859	1.838	1.86	1.885	1.892	1.85	1.842	1.911	1.9	1.825	1.829	1.764	1.8	1.807	1.732	1.714	1.692	1.617
0.1559	0.1453	0.1336	0.1322	0.1146	0.1106	0.1243	0.1067	0.09889	0.1204	0.1664	0.2232	0.2585	0.3123	0.3838	0.4944	0.5757	0.6756	0.796	0.9712	1.178	1.337	1.448	1.566	1.661	1.722	1.76	1.7	1.725	1.728	1.796	1.806	1.802	1.824	1.859	1.884	1.898	1.888	1.852	1.874	1.8	1.814	1.757	1.747	1.676	1.679	1.587	1.622	1.508	1.497
0.09596	0.07677	0.07382	0.09702	0.08858	0.09702	0.1055	0.1139	0.1513	0.1639	0.176	0.226	0.2676	0.3218	0.3929	0.4682	0.5978	0.7195	0.8533	1.017	1.167	1.309	1.419	1.46	1.502	1.564	1.569	1.648	1.644	1.685	1.799	1.82	1.828	1.866	1.786	1.816	1.808	1.728	1.761	1.749	1.77	1.816	1.832	1.811	1.769	1.727	1.673	1.572	1.535	1.464
0.02276	0.06222	0.0784	0.07154	0.0943	0.0943	0.1084	0.1214	0.0943	0.103	0.1431	0.1561	0.246	0.2764	0.362	0.4964	0.6167	0.7327	0.9116	1.055	1.212	1.301	1.425	1.47	1.56	1.573	1.639	1.648	1.742	1.769	1.836	1.868	1.886	1.81	1.819	1.796	1.8	1.796	1.756	1.76	1.85	1.873	1.829	1.73	1.65	1.667	1.667	1.568	1.52	1.488
0.1642	0.1558	0.1502	0.1396	0.1287	0.1353	0.1004	0.1178	0.1244	0.1527	0.1593	0.2007	0.24	0.3164	0.4211	0.5259	0.5739	0.7135	0.7943	0.8946	0.9754	1.045	1.108	1.207	1.242	1.394	1.447	1.575	1.634	1.671	1.8	1.89	1.848	1.896	1.879	1.931	2.001	1.892	1.892	1.916	1.968	1.968	1.898	1.839	1.892	1.791	1.75	1.691	1.639	1.645
0.1131	0.1183	0.1276	0.1193	0.09945	0.1044	0.1044	0.09945	0.1309	0.116	0.1525	0.189	0.2254	0.3017	0.3878	0.4127	0.5354	0.6365	0.7326	0.8751	0.8967	1.041	1.173	1.215	1.333	1.409	1.48	1.657	1.616	1.641	1.717	1.722	1.764	1.773	1.707	1.808	1.865	1.853	1.909	1.939	1.969	1.979	1.964	1.939	1.951	1.833	1.782	1.671	1.732	1.626
0.1817	0.1852	0.165	0.17	0.1369	0.1369	0.1369	0.1266	0.1163	0.1312	0.1163	0.1631	0.1814	0.2144	0.2624	0.3103	0.4278	0.5452	0.6582	0.7893	0.9353	1.08	1.23	1.341	1.45	1.459	1.558	1.647	1.713	1.737	1.714	1.79	1.865	1.832	1.808	1.794	1.757	1.775	1.733	1.803	1.827	1.86	1.803	1.841	1.827	1.818	1.705	1.657	1.587	1.629
0.2087	0.2259	0.1882	0.1964	0.2034	0.2104	0.1894	0.1964	0.1684	0.2175	0.2245	0.2175	0.2385	0.2876	0.3718	0.4279	0.5086	0.5822	0.6629	0.7436	0.8593	0.9189	1.098	1.154	1.259	1.449	1.526	1.61	1.708	1.722	1.757	1.806	1.771	1.806	1.75	1.729	1.722	1.785	1.708	1.694	1.768	1.775	1.81	1.883	1.841	1.876	1.848	1.747	1.747	1.663
0.0877	0.08172	0.08805	0.0796	0.07547	0.08431	0.1014	0.09257	0.1138	0.1474	0.1899	0.2494	0.3084	0.3715	0.4729	0.6079	0.7052	0.8066	0.8868	0.9711	1.06	1.149	1.213	1.28	1.339	1.427	1.495	1.558	1.6	1.617	1.63	1.634	1.676	1.676	1.66	1.664	1.664	1.744	1.812	1.778	1.833	1.866	1.807	1.85	1.752	1.689	1.659	1.613	1.515	1.595
0.1471	0.1549	0.1446	0.146	0.1372	0.1106	0.1239	0.1283	0.1514	0.1735	0.1779	0.2408	0.3169	0.3664	0.4647	0.5895	0.6833	0.7771	0.84	0.9205	1.063	1.117	1.18	1.207	1.31	1.439	1.475	1.529	1.64	1.68	1.724	1.733	1.733	1.76	1.706	1.702	1.752	1.841	1.855	1.82	1.842	1.883	1.833	1.788	1.77	1.775	1.797	1.756	1.724	1.693
0.131	0.13	0.1329	0.1248	0.1139	0.1209	0.1139	0.1209	0.1279	0.1739	0.2161	0.2512	0.3112	0.3885	0.4236	0.5148	0.5531	0.6272	0.6763	0.7785	0.8557	0.993	1.102	1.197	1.328	1.451	1.518	1.578	1.662	1.687	1.726	1.722	1.733	1.747	1.747	1.737	1.73	1.741	1.769	1.839	1.803	1.821	1.828	1.789	1.764	1.704	1.616	1.634	1.598	1.58
0.1587	0.1331	0.1262	0.1213	0.09836	0.09399	0.08416	0.08416	0.1257	0.1486	0.1814	0.2361	0.2776	0.3552	0.3639	0.4405	0.518	0.6088	0.7355	0.812	0.9071	1.057	1.157	1.275	1.389	1.412	1.549	1.581	1.646	1.663	1.691	1.695	1.8	1.836	1.872	1.917	2.003	1.972	1.94	1.913	1.891	1.868	1.818	1.849	1.854	1.894	1.858	1.839	1.816	1.79
0.2235	0.1877	0.1899	0.1756	0.1468	0.1532	0.1341	0.1341	0.1564	0.15	0.166	0.2298	0.249	0.332	0.3607	0.4661	0.6544	0.7502	0.814	0.9194	0.9737	1.133	1.194	1.229	1.385	1.411	1.545	1.631	1.695	1.711	1.647	1.654	1.816	1.816	1.816	1.765	1.82	1.979	1.951	1.922	1.864	1.858	1.868	1.855	1.807	1.807	1.708	1.708	1.673	1.628
0.1188	0.1188	0.1242	0.1234	0.1065	0.1142	0.1312	0.1512	0.1558	0.1682	0.1929	0.2392	0.2824	0.2994	0.3765	0.4737	0.5709	0.6311	0.7468	0.8394	0.9922	1.065	1.137	1.18	1.299	1.384	1.478	1.571	1.642	1.688	1.87	1.938	2.031	2.06	2.035	2.032	2.091	2.006	1.994	1.935	1.859	1.855	1.816	1.792	1.762	1.69	1.617	1.637	1.613	1.613
0.1793	0.1742	0.2007	0.205	0.2306	0.2086	0.1867	0.194	0.194	0.1684	0.1684	0.1757	0.2306	0.3111	0.3697	0.4648	0.6003	0.6991	0.7613	0.8638	0.9883	1.072	1.102	1.171	1.212	1.362	1.526	1.508	1.592	1.687	1.779	1.929	1.951	1.903	1.998	2.006	2.053	2.046	1.98	1.94	1.969	1.944	1.885	1.808	1.731	1.739	1.695	1.68	1.581	1.64
0.2749	0.2416	0.2427	0.2545	0.2279	0.2124	0.166	0.177	0.1969	0.2434	0.2279	0.2744	0.3408	0.416	0.4315	0.5134	0.5178	0.6417	0.7081	0.7789	0.9028	1.082	1.135	1.259	1.345	1.458	1.556	1.668	1.668	1.744	1.759	1.826	1.795	1.79	1.713	1.759	1.797	1.817	1.761	1.823	1.799	1.83	1.799	1.741	1.713	1.671	1.584	1.644	1.578	1.485
0.2988	0.2651	0.2499	0.2266	0.2514	0.2235	0.1863	0.1987	0.2266	0.2483	0.3011	0.2763	0.3042	0.329	0.4036	0.4408	0.4874	0.565	0.7016	0.8071	0.9126	0.9965	1.096	1.239	1.357	1.381	1.434	1.617	1.645	1.769	1.729	1.745	1.791	1.828	1.723	1.754	1.717	1.745	1.686	1.679	1.686	1.745	1.763	1.729	1.748	1.813	1.8	1.782	1.645	1.614
0.1702	0.1631	0.1643	0.151	0.151	0.1459	0.1357	0.1408	0.16	0.1843	0.2752	0.3034	0.352	0.4288	0.5094	0.6157	0.7309	0.7744	0.8806	1.015	1.083	1.175	1.198	1.256	1.361	1.423	1.481	1.544	1.591	1.688	1.727	1.765	1.847	1.856	1.88	1.876	1.789	1.751	1.699	1.727	1.718	1.669	1.669	1.741	1.76	1.793	1.711	1.706	1.774	1.755
0.1986	0.1756	0.1752	0.1689	0.1664	0.1536	0.145	0.1331	0.1826	0.2253	0.308	0.378	0.4701	0.5555	0.6288	0.7022	0.7884	0.8217	0.8925	0.9386	1.034	1.126	1.176	1.24	1.332	1.397	1.437	1.462	1.554	1.646	1.683	1.714	1.769	1.811	1.805	1.832	1.826	1.841	1.795	1.764	1.783	1.793	1.71	1.651	1.638	1.638	1.605	1.626	1.632	1.642
0.1822	0.1536	0.1707	0.166	0.1604	0.166	0.1407	0.1548	0.1913	0.1913	0.197	0.2138	0.2504	0.2955	0.3574	0.3967	0.484	0.6022	0.7035	0.7963	0.9454	1.075	1.247	1.345	1.455	1.511	1.618	1.711	1.747	1.725	1.725	1.806	1.868	1.868	1.863	1.95	1.981	2.043	1.93	1.947	1.995	1.97	1.86	1.866	1.798	1.823	1.767	1.7	1.643	1.593
0.2623	0.2327	0.2416	0.2125	0.188	0.158	0.1771	0.1717	0.1771	0.1526	0.1689	0.1826	0.2398	0.3079	0.3815	0.4469	0.5749	0.6839	0.8092	0.9428	1.022	1.109	1.215	1.305	1.49	1.589	1.651	1.719	1.747	1.771	1.777	1.736	1.747	1.804	1.902	1.932	2.068	2.093	2.087	2.041	2.041	1.994	2	1.853	1.796	1.676	1.703	1.621	1.548	1.455
0.1448	0.1313	0.1416	0.1379	0.1379	0.1379	0.1517	0.1572	0.1737	0.1875	0.2124	0.2537	0.2896	0.3227	0.422	0.5102	0.5847	0.7446	0.8356	0.9846	1.059	1.092	1.236	1.315	1.362	1.44	1.555	1.655	1.754	1.771	1.754	1.782	1.831	1.773	1.812	1.845	1.845	1.936	1.953	1.983	1.972	1.961	1.944	1.933	1.864	1.804	1.71	1.68	1.627	1.589
0.1252	0.1213	0.1464	0.1494	0.1569	0.1519	0.1556	0.1594	0.1644	0.1406	0.1444	0.1368	0.1808	0.2033	0.305	0.3665	0.4808	0.5623	0.659	0.7406	0.8423	0.9364	1.077	1.197	1.295	1.44	1.541	1.651	1.693	1.732	1.81	1.903	1.938	1.973	2.001	2.032	2.025	2.001	1.993	1.99	1.966	1.919	1.868	1.821	1.721	1.682	1.608	1.58	1.588	1.619
0.2166	0.2061	0.19	0.1707	0.1537	0.1329	0.1094	0.1094	0.1134	0.1212	0.1368	0.1368	0.2046	0.2528	0.3609	0.4248	0.4977	0.5981	0.731	0.7831	0.8782	0.9017	0.9746	1.062	1.162	1.246	1.346	1.478	1.578	1.653	1.737	1.848	1.883	1.947	1.943	1.939	1.983	2.016	1.944	1.924	1.857	1.845	1.857	1.788	1.716	1.656	1.629	1.604	1.584	1.509
0.1944	0.2095	0.1854	0.1712	0.1712	0.1543	0.1373	0.1419	0.1203	0.1404	0.179	0.1697	0.2083	0.2422	0.2792	0.3641	0.4243	0.5014	0.6202	0.7189	0.8423	0.9873	1.086	1.183	1.28	1.455	1.543	1.662	1.712	1.819	1.887	1.921	1.874	1.973	1.995	1.999	2.007	2.029	2.046	2.019	1.925	1.862	1.845	1.777	1.705	1.637	1.658	1.654	1.637	1.688
0.2606	0.2362	0.2276	0.2254	0.1977	0.1792	0.1766	0.1661	0.1924	0.1819	0.1858	0.2359	0.2623	0.2926	0.373	0.4389	0.489	0.5931	0.6392	0.8013	0.92	0.9885	1.049	1.188	1.288	1.392	1.442	1.558	1.636	1.767	1.86	1.93	1.933	1.956	1.944	1.97	1.931	1.919	1.815	1.819	1.785	1.746	1.734	1.666	1.644	1.67	1.674	1.644	1.605	1.541
0.2198	0.1966	0.1865	0.1713	0.1519	0.137	0.1416	0.1188	0.1267	0.1416	0.1564	0.1918	0.2032	0.2523	0.3323	0.3974	0.4659	0.5892	0.7034	0.7982	0.9021	0.9557	1.044	1.174	1.219	1.334	1.464	1.521	1.632	1.72	1.754	1.837	1.819	1.842	1.899	1.902	1.894	1.887	1.876	1.914	1.918	1.865	1.819	1.747	1.7	1.643	1.54	1.479	1.49	1.513
0.1909	0.1827	0.189	0.1766	0.1699	0.153	0.1462	0.1564	0.1777	0.1777	0.1811	0.1811	0.1845	0.2407	0.3003	0.3735	0.4196	0.5253	0.631	0.7998	0.8594	0.9584	1.069	1.224	1.427	1.586	1.654	1.756	1.837	1.872	1.857	1.837	1.819	1.829	1.882	1.879	1.92	2.022	1.962	1.899	1.867	1.765	1.751	1.71	1.65	1.633	1.63	1.549	1.602	1.566
0.1305	0.1292	0.1282	0.1188	0.1188	0.1227	0.1138	0.1266	0.1305	0.1433	0.1825	0.2395	0.2836	0.3896	0.4691	0.5575	0.6988	0.8136	0.8803	0.9598	1.044	1.181	1.283	1.323	1.372	1.425	1.517	1.587	1.618	1.715	1.763	1.841	1.898	1.89	1.851	1.842	1.842	1.824	1.764	1.759	1.75	1.776	1.741	1.688	1.688	1.67	1.618	1.601	1.53	1.495
0.2604	0.2275	0.2474	0.2309	0.2001	0.2121	0.1659	0.171	0.1933	0.171	0.1796	0.2292	0.2839	0.3575	0.4037	0.4618	0.5781	0.6825	0.7406	0.8227	0.9117	1.037	1.155	1.25	1.363	1.495	1.603	1.716	1.748	1.875	1.943	1.938	1.969	2.027	2.059	2.118	2.046	1.95	1.986	1.941	1.892	1.828	1.77	1.724	1.729	1.661	1.598	1.545	1.49	1.44
0.246	0.2299	0.2106	0.1968	0.1731	0.145	0.145	0.1613	0.1731	0.1894	0.2057	0.2012	0.2456	0.3107	0.3877	0.4483	0.5652	0.6451	0.7664	0.8952	1.043	1.102	1.252	1.308	1.409	1.545	1.641	1.685	1.779	1.79	1.847	1.94	1.952	2.003	2.003	2.027	1.959	1.999	1.95	1.915	1.879	1.827	1.764	1.796	1.675	1.586	1.533	1.383	1.383	1.403
0.2437	0.2385	0.2224	0.2068	0.1757	0.1609	0.1568	0.1487	0.1487	0.1568	0.192	0.2663	0.3326	0.3758	0.4421	0.53	0.6286	0.6841	0.8233	0.8639	1.006	1.09	1.201	1.328	1.459	1.486	1.648	1.748	1.803	1.808	1.859	1.922	1.912	1.916	1.864	1.932	2.008	1.971	1.967	1.986	1.887	1.894	1.802	1.698	1.663	1.528	1.528	1.53	1.495	1.48
0.2473	0.2584	0.2523	0.2278	0.1903	0.1961	0.1759	0.15	0.1615	0.1788	0.2047	0.248	0.323	0.3835	0.4585	0.496	0.5623	0.6459	0.7382	0.8536	0.9833	1.099	1.208	1.35	1.453	1.54	1.6	1.704	1.73	1.851	1.9	1.9	1.984	2.004	1.912	1.918	1.874	1.837	1.9	1.877	1.828	1.854	1.854	1.799	1.716	1.592	1.476	1.525	1.488	1.5
0.3351	0.3095	0.3128	0.3325	0.3238	0.3099	0.2838	0.2872	0.3186	0.2977	0.2942	0.3203	0.3778	0.4213	0.4439	0.4787	0.5745	0.6824	0.7956	0.9087	1.004	1.083	1.217	1.295	1.361	1.448	1.539	1.638	1.777	1.817	1.905	1.986	1.972	1.995	1.969	1.999	1.967	1.918	1.875	1.884	1.779	1.811	1.729	1.755	1.668	1.612	1.569	1.647	1.56	1.502
0.2846	0.244	0.2744	0.2585	0.2585	0.2207	0.1946	0.2033	0.2033	0.1801	0.2004	0.2323	0.2585	0.3311	0.395	0.5053	0.546	0.6709	0.7493	0.8625	1.034	1.133	1.217	1.388	1.528	1.565	1.676	1.716	1.766	1.876	1.911	1.809	1.833	1.867	1.815	1.85	1.801	1.795	1.844	1.899	1.864	1.899	1.809	1.804	1.693	1.644	1.589	1.583	1.443	1.478
0.2183	0.1953	0.1829	0.1683	0.1773	0.1658	0.1601	0.1625	0.183	0.2036	0.2274	0.2717	0.3152	0.3357	0.4178	0.4966	0.5844	0.7157	0.7912	0.8676	0.9964	1.052	1.122	1.169	1.177	1.226	1.314	1.399	1.466	1.498	1.536	1.638	1.683	1.749	1.711	1.77	1.837	1.953	1.918	1.912	1.822	1.851	1.784	1.769	1.632	1.661	1.637	1.605	1.568	1.611
0.3159	0.2837	0.2514	0.2431	0.2155	0.1713	0.1474	0.1566	0.1842	0.2118	0.2302	0.2579	0.2855	0.3721	0.431	0.5028	0.571	0.6926	0.8325	0.8988	0.9946	1.103	1.19	1.23	1.284	1.275	1.411	1.433	1.405	1.477	1.626	1.641	1.75	1.746	1.801	1.879	1.912	1.912	1.943	1.881	1.844	1.807	1.816	1.742	1.693	1.656	1.588	1.678	1.722	1.678
0.1809	0.1869	0.1783	0.1766	0.1809	0.1701	0.1658	0.1507	0.155	0.1658	0.1766	0.1916	0.2756	0.31	0.3983	0.4672	0.5749	0.7127	0.8031	0.8634	0.9667	1.072	1.232	1.3	1.331	1.419	1.438	1.503	1.542	1.507	1.572	1.587	1.645	1.798	1.905	1.852	1.929	1.944	1.933	1.886	1.828	1.75	1.843	1.77	1.725	1.705	1.824	1.729	1.718	1.675
0.1653	0.1823	0.1653	0.1608	0.1532	0.1659	0.1889	0.1774	0.1659	0.1787	0.1953	0.2068	0.2336	0.2731	0.3803	0.4901	0.5641	0.6777	0.8156	0.9611	1.072	1.142	1.241	1.327	1.399	1.501	1.612	1.69	1.726	1.737	1.856	1.899	1.974	1.967	1.936	2.019	2	1.964	1.96	1.913	1.874	1.842	1.825	1.817	1.782	1.782	1.671	1.741	1.726	1.62
0.1627	0.1544	0.164	0.2119	0.1881	0.1881	0.1817	0.1644	0.16	0.16	0.1254	0.1838	0.2422	0.2833	0.372	0.4606	0.545	0.6509	0.705	0.8131	0.9753	1.07	1.179	1.332	1.393	1.512	1.572	1.542	1.613	1.685	1.732	1.821	1.827	1.855	1.998	2.035	2.065	2.037	2.02	2.013	2.02	1.955	1.864	1.749	1.773	1.762	1.762	1.752	1.786	1.782
0.2422	0.2091	0.2101	0.1999	0.1933	0.1669	0.1713	0.145	0.1538	0.1428	0.1691	0.2065	0.257	0.2877	0.3448	0.4239	0.514	0.6392	0.6809	0.8127	0.9862	1.153	1.278	1.393	1.408	1.518	1.575	1.595	1.652	1.724	1.838	1.944	1.986	2.073	2.084	2.111	2.102	2.025	2.071	2.102	1.992	1.871	1.808	1.823	1.786	1.687	1.702	1.698	1.777	1.799
0.2197	0.2178	0.2269	0.2033	0.2033	0.1909	0.1768	0.1909	0.2051	0.175	0.1962	0.2192	0.228	0.2758	0.3005	0.373	0.4473	0.5816	0.6841	0.792	0.9529	1.084	1.209	1.365	1.49	1.547	1.616	1.602	1.671	1.676	1.793	1.807	1.902	1.953	2.075	2.127	2.143	2.104	2.008	1.966	2.001	1.893	1.86	1.808	1.734	1.794	1.819	1.763	1.766	1.679
0.2252	0.222	0.1984	0.1884	0.1586	0.1402	0.1356	0.1471	0.1287	0.1287	0.1517	0.1999	0.278	0.3194	0.3493	0.4711	0.5814	0.648	0.7146	0.8479	1.023	1.131	1.172	1.239	1.404	1.59	1.586	1.592	1.618	1.735	1.831	1.843	1.887	1.91	2.001	2.086	2.073	1.969	1.926	1.804	1.907	1.808	1.808	1.852	1.93	1.87	1.967	1.889	1.884	1.824
0.1529	0.1631	0.1699	0.1893	0.1602	0.1776	0.1602	0.1805	0.1631	0.1631	0.1485	0.198	0.2417	0.2912	0.332	0.4484	0.5241	0.5998	0.6785	0.728	0.8066	0.9493	1.066	1.194	1.302	1.395	1.5	1.628	1.689	1.768	1.829	1.878	1.901	2.03	2.018	1.998	1.948	1.899	1.919	1.931	1.832	1.837	1.849	1.864	1.858	1.759	1.776	1.788	1.8	1.727
0.2535	0.2301	0.2373	0.2229	0.2229	0.2229	0.2034	0.1797	0.1797	0.1727	0.188	0.188	0.2312	0.2786	0.3301	0.4012	0.4875	0.5948	0.7243	0.8149	0.9096	1.031	1.169	1.251	1.309	1.365	1.456	1.577	1.652	1.702	1.769	1.797	1.825	1.855	1.903	1.879	1.872	1.876	1.95	1.981	1.95	1.851	1.84	1.844	1.793	1.695	1.704	1.747	1.736	1.738
0.2324	0.256	0.2413	0.2308	0.2112	0.2264	0.2221	0.2221	0.2025	0.2177	0.2482	0.2808	0.2612	0.3353	0.4245	0.4441	0.5922	0.7206	0.8403	0.9339	1.012	1.11	1.213	1.228	1.252	1.339	1.389	1.491	1.557	1.72	1.818	1.853	1.844	1.946	1.887	1.892	1.833	1.829	1.837	1.861	1.892	1.857	1.807	1.796	1.77	1.8	1.781	1.676	1.761	1.768
0.2443	0.2627	0.2563	0.2403	0.1831	0.1991	0.1785	0.1945	0.1716	0.2128	0.2403	0.2815	0.3593	0.4485	0.5469	0.6155	0.6682	0.8032	0.9542	1.007	1.053	1.048	1.117	1.199	1.24	1.318	1.375	1.444	1.611	1.698	1.808	1.886	1.844	1.897	1.927	1.858	1.87	1.87	1.886	1.906	1.895	1.865	1.892	1.824	1.771	1.751	1.737	1.643	1.668	1.661
0.1315	0.1176	0.1135	0.1105	0.1017	0.1061	0.1105	0.1282	0.1415	0.1636	0.2343	0.2697	0.305	0.3493	0.4332	0.5217	0.6455	0.7294	0.9098	1.047	1.157	1.21	1.286	1.317	1.417	1.374	1.361	1.401	1.449	1.528	1.633	1.593	1.672	1.72	1.684	1.684	1.662	1.64	1.746	1.773	1.795	1.847	1.834	1.834	1.829	1.702	1.615	1.558	1.546	1.576
0.1745	0.1578	0.1618	0.156	0.143	0.143	0.1517	0.1344	0.1604	0.1777	0.2254	0.2774	0.3424	0.3511	0.4863	0.5825	0.7004	0.788	0.9275	1.002	1.124	1.155	1.215	1.306	1.345	1.371	1.397	1.467	1.527	1.558	1.584	1.657	1.692	1.727	1.731	1.761	1.753	1.766	1.766	1.761	1.805	1.796	1.722	1.727	1.688	1.636	1.588	1.579	1.592	1.588
0.1731	0.1623	0.1506	0.1461	0.1415	0.1074	0.1074	0.09498	0.1081	0.1546	0.2057	0.2358	0.3171	0.4107	0.547	0.6066	0.7265	0.8123	0.906	0.9741	1.128	1.146	1.227	1.278	1.3	1.394	1.471	1.402	1.462	1.535	1.514	1.668	1.698	1.745	1.83	1.809	1.796	1.813	1.718	1.748	1.778	1.693	1.71	1.689	1.706	1.68	1.561	1.454	1.544	1.566
0.07921	0.07627	0.08116	0.07544	0.06957	0.07795	0.07208	0.0746	0.1157	0.1333	0.1718	0.2255	0.3118	0.3981	0.5113	0.6127	0.7049	0.8088	0.8859	0.9513	1.094	1.138	1.192	1.284	1.341	1.395	1.439	1.439	1.531	1.555	1.593	1.673	1.708	1.75	1.777	1.768	1.798	1.813	1.709	1.686	1.733	1.757	1.757	1.688	1.655	1.682	1.7	1.625	1.593	1.578
0.1966	0.1956	0.189	0.1802	0.1853	0.167	0.1488	0.1356	0.1306	0.1265	0.1397	0.1984	0.2753	0.3654	0.4424	0.5325	0.6266	0.7481	0.8382	0.9506	1.036	1.139	1.225	1.379	1.419	1.469	1.492	1.582	1.627	1.64	1.599	1.708	1.721	1.739	1.704	1.727	1.745	1.79	1.714	1.741	1.732	1.795	1.799	1.786	1.808	1.839	1.772	1.834	1.695	1.632
0.2169	0.1971	0.1746	0.1585	0.1293	0.1337	0.1169	0.1213	0.1257	0.1514	0.185	0.2364	0.2922	0.3692	0.4887	0.5533	0.703	0.8101	0.9296	1.045	1.122	1.199	1.267	1.365	1.425	1.472	1.498	1.549	1.563	1.679	1.623	1.712	1.733	1.717	1.717	1.695	1.665	1.751	1.679	1.696	1.722	1.748	1.816	1.781	1.713	1.769	1.687	1.632	1.648	1.584
0.2202	0.227	0.2446	0.2097	0.1929	0.1761	0.1873	0.1929	0.2097	0.1985	0.2404	0.288	0.3047	0.3774	0.4473	0.5256	0.615	0.6989	0.7996	0.9198	1.015	1.104	1.199	1.331	1.384	1.367	1.457	1.552	1.577	1.602	1.607	1.68	1.77	1.75	1.697	1.677	1.711	1.658	1.663	1.669	1.616	1.683	1.761	1.739	1.761	1.731	1.677	1.767	1.689	1.624
0.2619	0.2406	0.2156	0.1977	0.17	0.1608	0.1478	0.1423	0.133	0.1423	0.1386	0.1663	0.1977	0.2291	0.2698	0.3529	0.4121	0.5488	0.6578	0.7447	0.8574	1.003	1.135	1.281	1.397	1.447	1.565	1.589	1.639	1.707	1.726	1.781	1.853	1.798	1.848	1.857	1.798	1.811	1.73	1.711	1.77	1.761	1.752	1.805	1.815	1.864	1.792	1.711	1.702	1.674
0.2003	0.1847	0.1743	0.1746	0.1601	0.164	0.1533	0.1455	0.1533	0.1533	0.1533	0.1785	0.1969	0.2503	0.3182	0.4075	0.4938	0.6471	0.779	0.911	0.9614	0.9905	1.108	1.261	1.344	1.382	1.493	1.675	1.811	1.84	1.815	1.797	1.862	1.858	1.85	1.821	1.803	1.836	1.847	1.822	1.815	1.762	1.808	1.844	1.837	1.858	1.797	1.743	1.729	1.704
0.3411	0.3174	0.3016	0.2751	0.2392	0.2157	0.1756	0.1756	0.1673	0.1631	0.1866	0.1949	0.2392	0.3429	0.3705	0.4631	0.5516	0.6318	0.7521	0.8033	0.8834	1.042	1.117	1.164	1.266	1.326	1.474	1.542	1.582	1.674	1.795	1.895	1.959	1.907	1.882	1.866	1.854	1.806	1.781	1.736	1.793	1.81	1.793	1.742	1.702	1.63	1.634	1.59	1.569	1.558
0.2831	0.2859	0.2688	0.2434	0.214	0.2108	0.2059	0.1928	0.1928	0.2042	0.25	0.2875	0.3839	0.4133	0.4803	0.5391	0.6372	0.7221	0.8316	0.861	1.006	1.088	1.147	1.274	1.322	1.335	1.433	1.495	1.583	1.737	1.758	1.838	1.944	1.974	1.928	1.915	1.918	1.854	1.833	1.753	1.753	1.769	1.724	1.606	1.627	1.619	1.631	1.572	1.529	1.503
0.1464	0.1579	0.1528	0.1401	0.1255	0.1255	0.1255	0.1401	0.1201	0.1455	0.1801	0.2183	0.3002	0.3493	0.3984	0.4984	0.5639	0.6676	0.7622	0.8586	1.021	1.124	1.206	1.297	1.397	1.47	1.541	1.555	1.655	1.726	1.826	1.841	1.803	1.836	1.788	1.775	1.819	1.795	1.839	1.939	1.883	1.93	1.963	1.877	1.854	1.763	1.757	1.743	1.652	1.532
0.1898	0.1807	0.1851	0.1936	0.1999	0.182	0.1793	0.1855	0.1945	0.1766	0.1739	0.182	0.2115	0.2411	0.2823	0.3379	0.4464	0.5378	0.6292	0.7314	0.8219	0.9268	1.053	1.18	1.344	1.44	1.559	1.612	1.653	1.706	1.691	1.694	1.823	1.846	1.911	1.961	2.01	2.084	2.043	2.005	1.946	1.905	1.916	1.852	1.778	1.77	1.699	1.726	1.751	1.686
0.1431	0.1374	0.1272	0.1199	0.1145	0.08995	0.1145	0.1308	0.1308	0.1363	0.1608	0.1417	0.1826	0.199	0.229	0.2998	0.4198	0.5315	0.6324	0.7278	0.894	1.049	1.175	1.273	1.355	1.456	1.567	1.614	1.725	1.791	1.856	1.892	1.968	1.973	1.968	1.96	2.006	2.02	2.039	2.044	2.02	2.003	1.952	1.911	1.851	1.826	1.791	1.758	1.769	1.698
0.167	0.1767	0.1558	0.1409	0.1262	0.1116	0.1116	0.1042	0.08954	0.1086	0.1248	0.1629	0.1967	0.2393	0.3083	0.3773	0.4815	0.5769	0.6885	0.8044	0.9541	1.12	1.251	1.343	1.471	1.563	1.679	1.726	1.719	1.766	1.848	1.864	1.854	1.866	1.842	1.916	1.946	1.977	1.961	1.983	1.967	2.01	1.989	1.942	1.814	1.791	1.779	1.717	1.684	1.607
0.1091	0.1024	0.09785	0.09032	0.08387	0.08387	0.08387	0.07957	0.08602	0.09247	0.1204	0.157	0.1871	0.215	0.314	0.3548	0.4667	0.5785	0.7011	0.8344	0.9634	1.021	1.26	1.323	1.415	1.501	1.542	1.606	1.617	1.594	1.729	1.776	1.8	1.854	1.929	2.052	2.047	2.064	2.14	2.099	2.103	2.034	1.97	1.929	1.824	1.725	1.742	1.755	1.673	1.652
0.1452	0.1394	0.122	0.1328	0.1212	0.1378	0.1378	0.1311	0.1311	0.171	0.1427	0.1925	0.1809	0.2257	0.2755	0.4083	0.4797	0.6125	0.7336	0.8714	1.021	1.125	1.135	1.212	1.316	1.356	1.422	1.461	1.588	1.7	1.783	1.749	1.821	1.882	1.887	1.997	1.947	1.947	2.025	1.997	1.964	1.947	1.721	1.759	1.726	1.703	1.665	1.643	1.627	1.643
0.3532	0.3219	0.3458	0.3245	0.3194	0.2708	0.2427	0.2606	0.2657	0.2325	0.2606	0.2657	0.3041	0.3603	0.4523	0.5519	0.6286	0.7257	0.8202	0.902	0.9454	1.053	1.178	1.229	1.38	1.418	1.485	1.551	1.589	1.589	1.671	1.676	1.794	1.822	1.842	1.814	1.771	1.852	1.786	1.801	1.824	1.881	1.891	1.919	1.794	1.817	1.778	1.735	1.73	1.643
0.2489	0.2857	0.2904	0.2736	0.2814	0.269	0.2597	0.2721	0.252	0.2365	0.2814	0.3138	0.3587	0.4081	0.4684	0.504	0.589	0.6431	0.725	0.8472	0.9291	1.011	1.127	1.268	1.444	1.498	1.617	1.671	1.73	1.75	1.691	1.682	1.682	1.687	1.731	1.776	1.793	1.88	1.892	1.965	1.875	1.85	1.866	1.878	1.838	1.756	1.704	1.691	1.699	1.597
0.2804	0.265	0.248	0.2358	0.2126	0.1802	0.1959	0.1959	0.2026	0.235	0.2673	0.2773	0.3329	0.3786	0.4708	0.553	0.6186	0.7198	0.8411	0.959	1.093	1.191	1.25	1.365	1.424	1.548	1.627	1.656	1.705	1.786	1.759	1.815	1.778	1.785	1.769	1.776	1.779	1.848	1.822	1.874	1.847	1.86	1.837	1.889	1.843	1.831	1.795	1.818	1.812	1.753
0.2152	0.2134	0.1996	0.2059	0.2005	0.2005	0.2139	0.2273	0.262	0.2834	0.3021	0.3235	0.3636	0.3797	0.4786	0.5428	0.6363	0.7112	0.8182	0.9786	1.096	1.243	1.307	1.38	1.468	1.586	1.537	1.591	1.567	1.626	1.65	1.727	1.655	1.69	1.725	1.823	1.794	1.815	1.762	1.893	1.946	1.952	1.848	1.856	1.81	1.786	1.762	1.738	1.709	1.626
0.229	0.2196	0.2101	0.1995	0.2032	0.194	0.1967	0.1995	0.219	0.2413	0.2478	0.2701	0.2896	0.3517	0.3647	0.4798	0.542	0.6496	0.7647	0.9151	1.007	1.148	1.177	1.318	1.436	1.501	1.553	1.585	1.657	1.693	1.719	1.716	1.709	1.651	1.739	1.746	1.798	1.768	1.83	1.879	1.977	1.964	1.993	1.912	1.935	1.804	1.719	1.733	1.694	1.608
0.2614	0.2636	0.2652	0.2597	0.2468	0.2273	0.2078	0.2013	0.2013	0.2208	0.2338	0.2532	0.3117	0.3636	0.4286	0.5325	0.6104	0.6818	0.7662	0.8312	0.9286	1.123	1.266	1.351	1.442	1.552	1.643	1.682	1.675	1.714	1.74	1.805	1.76	1.792	1.779	1.773	1.799	1.864	1.903	1.955	1.994	2.032	1.994	1.909	1.883	1.766	1.812	1.714	1.688	1.656
0.167	0.162	0.1628	0.1502	0.1537	0.1572	0.1396	0.1431	0.1572	0.1952	0.2597	0.2765	0.2871	0.3489	0.4143	0.5371	0.6016	0.6767	0.8065	0.9496	1.031	1.157	1.208	1.366	1.458	1.509	1.533	1.625	1.662	1.714	1.703	1.734	1.738	1.789	1.738	1.748	1.761	1.745	1.738	1.768	1.717	1.751	1.696	1.672	1.696	1.604	1.57	1.648	1.635	1.652
0.1141	0.1056	0.09604	0.09261	0.08575	0.08575	0.09261	0.07546	0.08575	0.1192	0.1458	0.1929	0.2564	0.3602	0.4614	0.5685	0.6629	0.7606	0.8344	0.9424	1.033	1.127	1.214	1.278	1.399	1.5	1.556	1.604	1.661	1.688	1.775	1.731	1.711	1.761	1.735	1.721	1.745	1.701	1.819	1.829	1.812	1.828	1.802	1.778	1.768	1.681	1.691	1.661	1.678	1.701
0.07335	0.05868	0.07785	0.08769	0.1164	0.1081	0.1125	0.1412	0.1704	0.1539	0.1825	0.1991	0.2741	0.3486	0.4109	0.5101	0.6723	0.8052	0.9343	1.013	1.105	1.204	1.304	1.35	1.42	1.503	1.561	1.565	1.627	1.619	1.644	1.661	1.648	1.678	1.728	1.757	1.781	1.777	1.698	1.682	1.661	1.694	1.652	1.706	1.719	1.703	1.665	1.644	1.602	1.573
0.1553	0.164	0.1553	0.1517	0.142	0.1482	0.1792	0.1854	0.1978	0.2103	0.236	0.2777	0.338	0.4019	0.4871	0.5856	0.6991	0.8127	0.8943	0.9981	1.102	1.168	1.215	1.33	1.425	1.498	1.583	1.593	1.615	1.685	1.612	1.622	1.657	1.661	1.718	1.768	1.755	1.828	1.834	1.834	1.783	1.767	1.745	1.736	1.717	1.654	1.606	1.59	1.53	1.479
0.1893	0.1811	0.1683	0.1485	0.1379	0.1272	0.1272	0.1272	0.1315	0.1781	0.2354	0.2927	0.3499	0.3923	0.4751	0.5578	0.6681	0.7932	0.9332	1.046	1.158	1.256	1.395	1.415	1.529	1.525	1.55	1.625	1.671	1.703	1.728	1.675	1.711	1.779	1.805	1.811	1.862	1.858	1.832	1.854	1.75	1.765	1.75	1.688	1.792	1.839	1.807	1.839	1.72	1.627
0.1807	0.1712	0.1715	0.1627	0.1223	0.119	0.1256	0.1503	0.166	0.185	0.2164	0.2511	0.3511	0.4196	0.4576	0.5733	0.6551	0.7707	0.902	0.9962	1.118	1.281	1.337	1.428	1.463	1.472	1.525	1.597	1.597	1.644	1.765	1.787	1.818	1.778	1.765	1.793	1.79	1.744	1.759	1.829	1.822	1.788	1.778	1.735	1.725	1.725	1.662	1.622	1.624	1.571
0.107	0.1173	0.109	0.1064	0.1126	0.1222	0.1154	0.1215	0.1339	0.1497	0.1751	0.217	0.2754	0.3495	0.4395	0.5425	0.6744	0.8577	0.9477	1.063	1.188	1.278	1.368	1.445	1.457	1.492	1.531	1.521	1.553	1.56	1.586	1.628	1.685	1.74	1.779	1.827	1.817	1.804	1.779	1.82	1.785	1.792	1.695	1.724	1.731	1.737	1.702	1.654	1.656	1.714
0.09458	0.104	0.0867	0.07769	0.07093	0.06756	0.07093	0.08107	0.08107	0.1081	0.1545	0.1942	0.2542	0.3344	0.4113	0.5143	0.6477	0.7077	0.8749	0.988	1.125	1.231	1.332	1.392	1.536	1.572	1.579	1.552	1.663	1.686	1.707	1.709	1.736	1.82	1.867	1.8	1.797	1.867	1.87	1.854	1.86	1.89	1.89	1.916	1.856	1.873	1.86	1.804	1.73	1.669
0.1617	0.1413	0.1497	0.142	0.1608	0.1472	0.1472	0.1523	0.1608	0.1728	0.207	0.2019	0.2464	0.308	0.3816	0.4979	0.6314	0.734	0.823	0.9206	0.9787	1.042	1.129	1.177	1.244	1.359	1.42	1.504	1.549	1.615	1.643	1.66	1.709	1.709	1.732	1.838	1.762	1.776	1.807	1.827	1.824	1.81	1.726	1.802	1.788	1.785	1.714	1.692	1.656	1.629
0.1685	0.1745	0.1533	0.1382	0.1201	0.1235	0.1133	0.1167	0.1065	0.1178	0.1325	0.1688	0.1767	0.2583	0.2979	0.3761	0.4758	0.5653	0.665	0.7964	0.8712	1.028	1.114	1.225	1.356	1.439	1.489	1.51	1.55	1.638	1.702	1.713	1.763	1.806	1.889	1.917	1.86	1.785	1.796	1.763	1.756	1.774	1.799	1.831	1.867	1.842	1.853	1.804	1.778	1.699
0.2062	0.1979	0.1924	0.2022	0.2062	0.1787	0.1649	0.1689	0.1551	0.1689	0.159	0.1728	0.2297	0.2631	0.3063	0.3809	0.4791	0.5596	0.6303	0.7559	0.8678	0.966	1.094	1.174	1.255	1.396	1.386	1.504	1.528	1.606	1.626	1.677	1.657	1.751	1.718	1.812	1.775	1.816	1.812	1.812	1.822	1.851	1.932	1.908	1.838	1.846	1.855	1.798	1.765	1.61
0.2151	0.1958	0.1928	0.1822	0.1483	0.1441	0.1398	0.1526	0.161	0.1526	0.1949	0.2288	0.2627	0.3221	0.3348	0.4224	0.5057	0.5891	0.6639	0.8024	0.8899	1.028	1.126	1.219	1.304	1.451	1.514	1.582	1.649	1.674	1.725	1.791	1.725	1.762	1.832	1.829	1.9	1.904	1.8	1.913	1.925	1.913	1.904	1.851	1.846	1.876	1.793	1.68	1.588	1.612
0.2868	0.252	0.2323	0.229	0.1907	0.1746	0.1639	0.147	0.1938	0.216	0.2244	0.2382	0.2627	0.3148	0.3753	0.4189	0.4955	0.6211	0.6946	0.8042	0.9053	1.015	1.103	1.201	1.245	1.368	1.431	1.497	1.554	1.589	1.614	1.68	1.725	1.775	1.791	1.826	1.829	1.895	1.867	1.84	1.84	1.865	1.856	1.843	1.796	1.745	1.788	1.753	1.723	1.696
0.1438	0.1488	0.1483	0.1512	0.1403	0.1545	0.1688	0.1688	0.1786	0.1951	0.2225	0.2301	0.2641	0.3156	0.4044	0.4559	0.5414	0.6203	0.7288	0.8241	0.926	1.004	1.089	1.181	1.335	1.401	1.455	1.538	1.538	1.626	1.637	1.654	1.722	1.783	1.746	1.842	1.842	1.894	1.863	1.842	1.811	1.873	1.873	1.855	1.82	1.817	1.824	1.827	1.772	1.758
0.2528	0.2426	0.2233	0.213	0.1914	0.1733	0.1733	0.1625	0.1697	0.1842	0.1914	0.2239	0.2491	0.2744	0.3033	0.3719	0.5067	0.5898	0.6548	0.7378	0.8437	0.9858	1.103	1.142	1.234	1.34	1.438	1.518	1.561	1.579	1.641	1.706	1.749	1.778	1.817	1.857	1.919	1.911	1.937	1.879	1.947	1.911	1.926	1.81	1.778	1.752	1.72	1.583	1.63	1.579
0.1967	0.1932	0.1741	0.1676	0.1564	0.1421	0.1349	0.1318	0.1318	0.1318	0.1349	0.1533	0.2075	0.2432	0.3005	0.3577	0.4548	0.556	0.65	0.7614	0.884	0.9709	1.108	1.202	1.299	1.389	1.432	1.45	1.537	1.57	1.667	1.718	1.754	1.888	1.959	1.952	1.952	1.916	1.916	1.967	1.935	1.913	1.923	1.905	1.887	1.883	1.799	1.709	1.687	1.677
0.1709	0.1656	0.1709	0.1574	0.1465	0.1574	0.1617	0.166	0.1736	0.1736	0.1769	0.1845	0.216	0.2474	0.293	0.3527	0.4536	0.5762	0.649	0.726	0.8204	0.9561	1.057	1.148	1.208	1.33	1.422	1.474	1.533	1.632	1.674	1.772	1.775	1.761	1.832	1.885	1.885	1.85	1.839	1.85	1.899	1.931	1.825	1.766	1.786	1.731	1.71	1.693	1.658	1.638
0.2108	0.185	0.1791	0.1924	0.1924	0.171	0.1652	0.1438	0.1535	0.1593	0.1477	0.1865	0.2196	0.2254	0.3128	0.4178	0.478	0.6043	0.614	0.75	0.8705	0.9521	1.022	1.098	1.108	1.3	1.376	1.413	1.516	1.566	1.644	1.749	1.704	1.788	1.854	1.86	1.86	1.869	1.836	1.887	1.809	1.869	1.86	1.832	1.762	1.778	1.772	1.811	1.696	1.586
0.1938	0.1603	0.1713	0.168	0.1543	0.1369	0.1257	0.1332	0.1618	0.1506	0.1581	0.1904	0.2041	0.234	0.2564	0.3037	0.402	0.4891	0.5539	0.6671	0.7567	0.8899	1.013	1.111	1.191	1.322	1.411	1.513	1.612	1.616	1.665	1.741	1.737	1.749	1.756	1.701	1.785	1.817	1.828	1.811	1.862	1.847	1.887	1.811	1.739	1.67	1.735	1.716	1.688	1.634
0.1536	0.1382	0.128	0.1152	0.1206	0.1042	0.1042	0.1097	0.1097	0.1371	0.159	0.1755	0.2084	0.2303	0.3071	0.3894	0.4552	0.5374	0.6636	0.7568	0.8994	0.9871	1.152	1.212	1.322	1.36	1.464	1.514	1.634	1.645	1.755	1.799	1.843	1.854	1.908	1.886	1.947	1.914	1.848	1.881	1.886	1.793	1.766	1.7	1.733	1.771	1.722	1.673	1.623	1.552
0.1824	0.186	0.1711	0.1604	0.1455	0.1134	0.11	0.118	0.1111	0.1294	0.1546	0.1936	0.2463	0.3104	0.3425	0.4067	0.4846	0.5739	0.6953	0.7881	0.8878	1.03	1.143	1.229	1.329	1.379	1.401	1.501	1.526	1.583	1.659	1.687	1.741	1.855	1.851	1.908	1.883	1.843	1.89	1.882	1.769	1.794	1.75	1.747	1.782	1.693	1.679	1.754	1.625	1.64
0.1358	0.1347	0.134	0.1283	0.1148	0.0962	0.08172	0.0962	0.1096	0.1283	0.119	0.1645	0.2017	0.2482	0.2938	0.3393	0.4075	0.5368	0.6703	0.7716	0.8958	0.992	1.025	1.112	1.231	1.308	1.423	1.478	1.616	1.763	1.828	1.828	1.796	1.873	1.919	1.915	1.923	1.927	1.895	1.946	1.891	1.873	1.828	1.746	1.755	1.778	1.759	1.741	1.685	1.625
0.1418	0.1483	0.1478	0.1267	0.135	0.1142	0.1039	0.108	0.108	0.1122	0.1329	0.1475	0.2077	0.243	0.297	0.3967	0.4569	0.5899	0.7041	0.754	0.8973	1.026	1.14	1.263	1.302	1.327	1.56	1.62	1.68	1.655	1.701	1.751	1.801	1.722	1.768	1.807	1.882	1.836	1.851	1.936	1.896	1.88	1.815	1.77	1.826	1.815	1.726	1.716	1.676	1.651
0.1232	0.1355	0.1386	0.1298	0.1375	0.1408	0.1254	0.1111	0.1144	0.1144	0.1254	0.1595	0.1936	0.231	0.2937	0.3454	0.4169	0.5401	0.6513	0.7514	0.8812	0.9934	1.095	1.209	1.284	1.354	1.429	1.526	1.626	1.745	1.853	1.893	1.982	2.004	2.009	2.02	1.96	1.92	1.897	1.815	1.837	1.848	1.837	1.829	1.792	1.823	1.882	1.804	1.774	1.648
0.2205	0.2043	0.1935	0.1977	0.1831	0.1671	0.1512	0.1632	0.1592	0.1552	0.1393	0.1539	0.1924	0.2268	0.2534	0.3476	0.4457	0.5744	0.6964	0.78	0.8861	1.032	1.142	1.252	1.378	1.426	1.523	1.589	1.691	1.742	1.714	1.75	1.75	1.754	1.829	1.805	1.774	1.84	1.764	1.783	1.859	1.787	1.732	1.694	1.726	1.703	1.657	1.551	1.591	1.591
0.1861	0.1775	0.1682	0.1544	0.1585	0.1411	0.1268	0.1196	0.1196	0.1227	0.1401	0.1708	0.2301	0.3129	0.3957	0.4745	0.5603	0.6319	0.7107	0.8272	0.9193	1.023	1.143	1.27	1.38	1.473	1.555	1.61	1.651	1.696	1.69	1.762	1.796	1.779	1.834	1.814	1.779	1.81	1.772	1.762	1.772	1.772	1.81	1.762	1.721	1.721	1.68	1.61	1.573	1.57
0.1509	0.1581	0.1688	0.1536	0.1486	0.1397	0.1447	0.1308	0.1219	0.113	0.1397	0.1932	0.2557	0.327	0.4251	0.5232	0.6035	0.7065	0.7689	0.8442	0.8839	1.019	1.1	1.225	1.283	1.4	1.521	1.615	1.628	1.735	1.735	1.78	1.739	1.677	1.703	1.753	1.668	1.708	1.735	1.767	1.825	1.759	1.7	1.727	1.687	1.624	1.628	1.583	1.601	1.606
0.2034	0.2061	0.1989	0.1821	0.1705	0.1666	0.1744	0.1705	0.1705	0.1899	0.217	0.2286	0.2635	0.31	0.3952	0.4727	0.5386	0.6548	0.8098	0.8834	0.9764	1.023	1.116	1.182	1.279	1.306	1.426	1.519	1.608	1.654	1.744	1.716	1.794	1.763	1.802	1.763	1.767	1.782	1.829	1.79	1.782	1.709	1.767	1.724	1.651	1.658	1.647	1.697	1.705	1.651
0.1708	0.1746	0.1803	0.1668	0.1552	0.1586	0.162	0.1769	0.1769	0.1891	0.2244	0.284	0.3193	0.4026	0.4684	0.5572	0.6372	0.6941	0.7504	0.8283	0.9056	0.9978	1.093	1.183	1.314	1.433	1.537	1.627	1.66	1.684	1.669	1.654	1.663	1.636	1.689	1.651	1.684	1.75	1.798	1.771	1.798	1.697	1.751	1.727	1.676	1.634	1.649	1.562	1.577	1.554
0.09472	0.1029	0.1084	0.1149	0.0989	0.09288	0.08954	0.09555	0.09555	0.1176	0.1243	0.1597	0.2265	0.3101	0.3929	0.4791	0.5239	0.6515	0.7918	0.8593	0.9101	0.9903	1.118	1.272	1.384	1.432	1.566	1.668	1.687	1.713	1.713	1.715	1.737	1.671	1.725	1.804	1.811	1.836	1.798	1.805	1.827	1.76	1.744	1.705	1.667	1.663	1.644	1.615	1.583	1.57
0.09311	0.1021	0.1011	0.09354	0.0841	0.08152	0.08496	0.1184	0.1124	0.1287	0.1785	0.2085	0.2712	0.3141	0.3673	0.46	0.5698	0.6728	0.7792	0.8796	0.9895	1.122	1.202	1.286	1.359	1.409	1.476	1.57	1.573	1.61	1.657	1.6	1.68	1.663	1.686	1.746	1.82	1.753	1.8	1.76	1.73	1.707	1.68	1.617	1.654	1.65	1.64	1.633	1.637	1.583
0.2026	0.1856	0.1742	0.1577	0.1493	0.1242	0.1191	0.1443	0.1493	0.1543	0.2013	0.2517	0.3154	0.3758	0.4228	0.5285	0.6476	0.7499	0.8019	0.8875	0.9731	1.075	1.153	1.25	1.305	1.382	1.481	1.579	1.634	1.659	1.656	1.614	1.72	1.728	1.716	1.772	1.845	1.849	1.896	1.824	1.785	1.711	1.656	1.601	1.597	1.609	1.604	1.574	1.634	1.582
0.1466	0.1486	0.139	0.1415	0.1461	0.1238	0.1201	0.1284	0.1368	0.1368	0.1452	0.1843	0.255	0.3118	0.4133	0.4533	0.5948	0.7186	0.7679	0.847	0.887	1.006	1.134	1.231	1.292	1.424	1.486	1.628	1.593	1.62	1.66	1.713	1.69	1.681	1.654	1.752	1.795	1.742	1.689	1.725	1.813	1.795	1.729	1.739	1.779	1.766	1.756	1.682	1.704	1.708
0.2853	0.2593	0.2363	0.2248	0.1926	0.1433	0.1284	0.1433	0.1433	0.1358	0.1507	0.1457	0.1951	0.2371	0.2791	0.3532	0.4569	0.5261	0.6471	0.7385	0.8398	0.9682	1.102	1.213	1.353	1.472	1.605	1.68	1.712	1.717	1.749	1.768	1.823	1.805	1.85	1.867	1.843	1.847	1.828	1.815	1.805	1.788	1.771	1.759	1.744	1.771	1.66	1.628	1.633	1.618
0.1465	0.1435	0.1414	0.1256	0.1212	0.1212	0.1212	0.1124	0.1124	0.1168	0.1355	0.1531	0.1708	0.2391	0.2622	0.3812	0.4683	0.5597	0.6798	0.8043	0.8869	1.025	1.126	1.241	1.333	1.457	1.535	1.604	1.673	1.696	1.733	1.801	1.784	1.775	1.793	1.797	1.793	1.816	1.756	1.765	1.778	1.806	1.806	1.815	1.695	1.726	1.763	1.795	1.75	1.7
0.1896	0.1903	0.1908	0.1854	0.1578	0.1425	0.1367	0.1301	0.1272	0.1461	0.1927	0.2239	0.2893	0.3264	0.3853	0.4537	0.5409	0.6245	0.7546	0.8324	1.01	1.165	1.237	1.318	1.383	1.458	1.545	1.554	1.594	1.681	1.706	1.78	1.774	1.808	1.815	1.786	1.756	1.762	1.734	1.805	1.743	1.784	1.794	1.824	1.808	1.812	1.756	1.713	1.669	1.644
0.2208	0.1976	0.1822	0.1757	0.1562	0.1592	0.1547	0.1427	0.1517	0.1802	0.2358	0.2748	0.3063	0.3769	0.4205	0.4986	0.5917	0.6818	0.7719	0.8785	0.9536	1.075	1.189	1.249	1.332	1.352	1.415	1.517	1.587	1.614	1.617	1.676	1.731	1.703	1.715	1.703	1.734	1.805	1.781	1.847	1.942	1.891	1.915	1.891	1.793	1.774	1.715	1.632	1.628	1.553
0.0557	0.05869	0.05615	0.05822	0.06521	0.05512	0.06211	0.06211	0.08151	0.1118	0.1281	0.1638	0.2236	0.2562	0.3222	0.3548	0.4433	0.5481	0.6762	0.7779	0.8827	1.073	1.214	1.282	1.345	1.374	1.466	1.594	1.581	1.623	1.702	1.765	1.808	1.824	1.877	1.887	1.9	1.864	1.893	1.887	1.825	1.782	1.782	1.779	1.744	1.675	1.675	1.707	1.648	1.592
0.09601	0.08927	0.109	0.1053	0.1053	0.1082	0.08749	0.09045	0.1157	0.1364	0.1453	0.1883	0.2476	0.3099	0.4078	0.5116	0.5664	0.6554	0.731	0.8022	0.9579	1.045	1.121	1.151	1.252	1.289	1.373	1.403	1.508	1.588	1.692	1.759	1.821	1.828	1.828	1.732	1.716	1.766	1.736	1.745	1.754	1.741	1.808	1.769	1.744	1.735	1.693	1.682	1.628	1.553
0.1264	0.125	0.124	0.1105	0.102	0.1176	0.1091	0.1048	0.1048	0.09633	0.1247	0.1573	0.204	0.2663	0.34	0.4009	0.5242	0.6446	0.7565	0.8968	1.016	1.153	1.295	1.366	1.441	1.557	1.574	1.641	1.656	1.652	1.738	1.799	1.866	1.944	1.927	1.931	1.989	1.982	1.958	1.904	1.805	1.835	1.806	1.802	1.752	1.703	1.686	1.71	1.676	1.684
0.214	0.2005	0.1951	0.1881	0.1745	0.1672	0.1495	0.139	0.1526	0.163	0.1704	0.2226	0.2508	0.3177	0.3804	0.4682	0.5706	0.7347	0.8465	1.003	1.157	1.237	1.331	1.39	1.411	1.467	1.527	1.551	1.673	1.716	1.822	1.889	1.969	2.033	2.022	1.98	1.921	1.875	1.868	1.79	1.744	1.731	1.745	1.745	1.735	1.707	1.686	1.605	1.553	1.5
0.09393	0.1041	0.09132	0.07827	0.06989	0.08666	0.07827	0.09504	0.09504	0.1247	0.1498	0.1873	0.2589	0.3472	0.4601	0.5563	0.6357	0.7861	0.8822	0.9907	1.087	1.154	1.3	1.368	1.422	1.506	1.56	1.589	1.66	1.681	1.752	1.777	1.798	1.806	1.823	1.719	1.702	1.739	1.735	1.715	1.665	1.74	1.803	1.74	1.653	1.602	1.582	1.577	1.464	1.444
0.09585	0.08871	0.08833	0.09665	0.1052	0.1052	0.0886	0.1009	0.1047	0.1342	0.1675	0.2212	0.3211	0.4419	0.5171	0.6755	0.7544	0.8462	0.9633	0.9966	1.084	1.217	1.259	1.363	1.455	1.484	1.538	1.579	1.612	1.646	1.646	1.654	1.709	1.742	1.692	1.754	1.792	1.808	1.808	1.8	1.842	1.901	1.801	1.705	1.676	1.605	1.588	1.554	1.479	1.462
0.08284	0.0857	0.09522	0.09876	0.09876	0.1192	0.1224	0.1428	0.1592	0.1796	0.213	0.2432	0.3044	0.3893	0.4709	0.5558	0.6366	0.7591	0.8774	0.9655	1.006	1.111	1.209	1.3	1.381	1.486	1.496	1.584	1.635	1.69	1.724	1.717	1.755	1.761	1.809	1.853	1.836	1.853	1.856	1.801	1.886	1.897	1.768	1.73	1.669	1.642	1.605	1.548	1.463	1.44
0.2054	0.1726	0.1752	0.1653	0.1292	0.1383	0.1319	0.1351	0.1653	0.1685	0.2046	0.2708	0.3246	0.3881	0.4662	0.5442	0.6912	0.7574	0.8381	0.9614	1.078	1.183	1.246	1.291	1.375	1.484	1.466	1.592	1.643	1.761	1.785	1.803	1.773	1.853	1.763	1.778	1.736	1.742	1.799	1.817	1.836	1.821	1.794	1.8	1.779	1.742	1.716	1.628	1.643	1.574
0.2192	0.228	0.2543	0.218	0.2029	0.1854	0.1804	0.1629	0.1303	0.1303	0.1403	0.1679	0.2405	0.2906	0.3633	0.446	0.5236	0.6689	0.7416	0.8794	1.002	1.147	1.248	1.33	1.375	1.551	1.581	1.651	1.651	1.714	1.726	1.824	1.809	1.851	1.892	1.952	1.939	1.944	1.897	1.912	1.856	1.784	1.724	1.764	1.764	1.701	1.591	1.586	1.553	1.591
0.241	0.2396	0.234	0.242	0.2206	0.2019	0.2099	0.2099	0.2219	0.2259	0.2299	0.27	0.3302	0.3596	0.4091	0.4839	0.5896	0.7085	0.7874	0.877	1.02	1.128	1.241	1.345	1.432	1.473	1.537	1.596	1.704	1.783	1.765	1.769	1.885	1.9	1.856	1.795	1.765	1.798	1.827	1.775	1.827	1.865	1.832	1.844	1.814	1.739	1.69	1.646	1.582	1.519
0.1737	0.157	0.1523	0.1581	0.1434	0.1342	0.1066	0.1121	0.1029	0.1121	0.1121	0.1581	0.1948	0.2463	0.3143	0.4393	0.5036	0.6268	0.7922	0.9577	1.123	1.239	1.38	1.463	1.527	1.61	1.697	1.755	1.792	1.752	1.871	1.945	1.89	1.899	1.834	1.816	1.816	1.801	1.77	1.785	1.68	1.698	1.739	1.761	1.678	1.719	1.658	1.658	1.581	1.568
0.2587	0.2602	0.246	0.2489	0.2304	0.2097	0.2271	0.2097	0.1967	0.1891	0.1967	0.2043	0.2108	0.2217	0.3021	0.351	0.4456	0.5293	0.6445	0.7879	0.9585	1.113	1.277	1.427	1.536	1.662	1.756	1.77	1.774	1.819	1.819	1.826	1.788	1.77	1.858	1.844	1.848	1.841	1.866	1.883	1.844	1.802	1.848	1.799	1.712	1.677	1.645	1.667	1.632	1.544
0.2264	0.2221	0.1972	0.1983	0.1983	0.1753	0.1711	0.1753	0.1711	0.1816	0.2066	0.2108	0.2337	0.2734	0.288	0.3778	0.4967	0.5677	0.7117	0.887	0.9955	1.135	1.265	1.39	1.544	1.655	1.659	1.741	1.805	1.885	1.868	1.843	1.857	1.918	1.912	1.937	1.862	1.872	1.837	1.772	1.801	1.726	1.726	1.718	1.668	1.653	1.682	1.657	1.738	1.63
0.3302	0.3132	0.2983	0.2709	0.2283	0.2009	0.1811	0.1887	0.1856	0.1887	0.2054	0.2009	0.2359	0.2754	0.3515	0.3987	0.5022	0.6285	0.7517	0.8826	0.9845	1.067	1.228	1.347	1.481	1.56	1.615	1.738	1.785	1.861	1.853	1.821	1.872	1.916	1.852	1.911	1.872	1.899	1.869	1.853	1.794	1.818	1.748	1.689	1.689	1.736	1.709	1.704	1.716	1.668
0.1643	0.1685	0.1714	0.1571	0.1469	0.1469	0.1408	0.1612	0.1612	0.1551	0.1653	0.1959	0.2326	0.304	0.3448	0.4571	0.5346	0.6591	0.7713	0.8999	1.004	1.139	1.251	1.353	1.496	1.604	1.669	1.767	1.812	1.787	1.916	1.828	1.834	1.857	1.753	1.753	1.875	1.834	1.865	1.91	1.894	1.951	1.92	1.822	1.818	1.808	1.72	1.653	1.704	1.673
0.1472	0.1413	0.1481	0.1392	0.1224	0.1224	0.1178	0.1178	0.127	0.13	0.1683	0.1943	0.2371	0.2922	0.3717	0.4757	0.5905	0.7082	0.8123	0.9346	1.01	1.124	1.222	1.357	1.441	1.51	1.635	1.822	1.897	1.875	1.866	1.888	1.972	1.885	1.774	1.762	1.817	1.784	1.788	1.796	1.871	1.897	1.88	1.851	1.882	1.822	1.73	1.68	1.666	1.628
0.1505	0.1248	0.115	0.1136	0.1073	0.1011	0.113	0.1036	0.1218	0.1431	0.1619	0.2172	0.2693	0.3396	0.413	0.4927	0.5844	0.6886	0.8022	0.9528	1.06	1.152	1.278	1.429	1.511	1.609	1.665	1.754	1.818	1.827	1.821	1.891	1.83	1.817	1.78	1.805	1.845	1.829	1.798	1.881	1.884	1.86	1.862	1.832	1.811	1.829	1.744	1.716	1.701	1.616
0.1739	0.1802	0.1678	0.1656	0.1363	0.1221	0.1258	0.1287	0.1211	0.1353	0.158	0.2205	0.2791	0.3085	0.3719	0.4826	0.5971	0.6671	0.8071	0.9576	1.113	1.215	1.299	1.35	1.53	1.622	1.674	1.758	1.847	1.888	1.946	1.961	1.913	1.824	1.762	1.766	1.839	1.891	1.788	1.796	1.852	1.877	1.884	1.8	1.681	1.773	1.785	1.773	1.693	1.62
0.158	0.1524	0.166	0.1522	0.1373	0.1324	0.1274	0.1237	0.1237	0.1237	0.1274	0.1757	0.2091	0.2709	0.36	0.4886	0.6161	0.7682	0.8437	0.9662	1.089	1.122	1.169	1.298	1.411	1.544	1.644	1.696	1.885	1.976	2.008	2.008	2.031	1.946	1.956	1.937	1.937	1.852	1.862	1.825	1.89	1.89	1.848	1.857	1.815	1.771	1.715	1.686	1.643	1.586
0.1034	0.0923	0.09018	0.08866	0.09662	0.09662	0.1068	0.09207	0.09662	0.1182	0.133	0.1694	0.2353	0.2989	0.3728	0.4979	0.6093	0.7377	0.8525	0.9889	1.096	1.195	1.269	1.427	1.541	1.66	1.7	1.785	1.914	1.929	1.914	1.94	1.952	1.955	1.926	1.866	1.911	1.878	1.885	1.803	1.814	1.844	1.806	1.854	1.821	1.74	1.766	1.722	1.686	1.661
0.1626	0.1554	0.1431	0.1342	0.1187	0.1523	0.1304	0.0968	0.09035	0.1123	0.1742	0.1936	0.2375	0.293	0.4195	0.5447	0.7034	0.7667	0.9035	0.9706	1.145	1.226	1.323	1.375	1.539	1.576	1.728	1.754	1.806	1.861	1.944	1.928	1.992	1.906	1.977	1.985	1.94	1.891	1.891	1.872	1.923	1.864	1.834	1.832	1.832	1.772	1.728	1.679	1.575	1.579
0.2848	0.2833	0.29	0.2639	0.2177	0.2068	0.187	0.1914	0.1826	0.176	0.2156	0.2419	0.2881	0.3585	0.4245	0.5301	0.6467	0.7324	0.8336	0.9194	1.021	1.111	1.172	1.304	1.377	1.458	1.555	1.57	1.707	1.751	1.731	1.782	1.775	1.815	1.865	1.771	1.746	1.705	1.667	1.678	1.654	1.658	1.647	1.647	1.674	1.645	1.7	1.628	1.537	1.522
0.2366	0.2389	0.2405	0.2146	0.169	0.1605	0.169	0.1859	0.1859	0.1774	0.2011	0.2906	0.3261	0.4208	0.4934	0.5745	0.6861	0.7925	0.8736	0.9852	1.039	1.115	1.271	1.36	1.468	1.526	1.561	1.6	1.69	1.632	1.641	1.631	1.712	1.752	1.79	1.798	1.839	1.781	1.83	1.754	1.741	1.722	1.614	1.627	1.676	1.597	1.627	1.551	1.538	1.543
0.2506	0.2323	0.2133	0.1971	0.1601	0.1485	0.1543	0.177	0.2003	0.232	0.269	0.3229	0.3805	0.4402	0.5089	0.5829	0.6886	0.8032	0.8693	0.9665	1.141	1.172	1.261	1.347	1.416	1.504	1.524	1.501	1.604	1.63	1.636	1.667	1.721	1.721	1.744	1.738	1.724	1.733	1.693	1.664	1.676	1.63	1.605	1.619	1.579	1.616	1.591	1.576	1.568	1.536
0.09577	0.1116	0.108	0.1176	0.1385	0.1595	0.1507	0.1419	0.1547	0.1838	0.2128	0.2466	0.2878	0.3757	0.4513	0.4973	0.6101	0.7689	0.8648	0.9567	1.078	1.249	1.395	1.428	1.465	1.495	1.599	1.645	1.599	1.603	1.699	1.77	1.808	1.758	1.779	1.813	1.784	1.759	1.709	1.73	1.767	1.738	1.78	1.776	1.742	1.751	1.701	1.621	1.567	1.517
0.281	0.2376	0.2328	0.2156	0.211	0.2019	0.1812	0.1606	0.1674	0.1973	0.2271	0.2477	0.2821	0.3418	0.406	0.5207	0.6101	0.6835	0.8166	0.9611	1.085	1.241	1.365	1.45	1.576	1.576	1.61	1.72	1.801	1.775	1.796	1.835	1.876	1.883	1.81	1.755	1.785	1.78	1.716	1.75	1.789	1.752	1.697	1.672	1.642	1.647	1.592	1.477	1.493	1.443
0.274	0.2294	0.2236	0.2239	0.2005	0.1931	0.1727	0.1771	0.2063	0.2224	0.2429	0.2941	0.3497	0.398	0.4331	0.5165	0.6058	0.7053	0.7667	0.9072	1.068	1.225	1.31	1.421	1.545	1.653	1.646	1.771	1.791	1.819	1.867	1.848	1.899	1.867	1.771	1.722	1.775	1.724	1.715	1.694	1.711	1.686	1.697	1.621	1.589	1.561	1.55	1.566	1.586	1.591
0.1461	0.1456	0.1487	0.1509	0.1553	0.1597	0.1714	0.1831	0.2065	0.227	0.2475	0.2827	0.3296	0.3926	0.4599	0.5068	0.5771	0.7075	0.8305	0.9257	1.009	1.172	1.33	1.425	1.504	1.575	1.709	1.78	1.838	1.815	1.887	1.985	1.966	1.882	1.851	1.812	1.844	1.812	1.693	1.709	1.733	1.721	1.702	1.689	1.642	1.646	1.594	1.558	1.561	1.553
0.09183	0.09155	0.09889	0.1114	0.1243	0.1308	0.1372	0.1606	0.1671	0.1776	0.1841	0.2172	0.2567	0.3156	0.3778	0.4803	0.5724	0.7435	0.8654	1.007	1.115	1.292	1.372	1.477	1.486	1.526	1.582	1.694	1.685	1.757	1.787	1.839	1.921	1.954	1.901	1.888	1.875	1.839	1.836	1.763	1.704	1.661	1.625	1.635	1.665	1.698	1.682	1.669	1.691	1.694
0.04994	0.06262	0.07108	0.0802	0.08329	0.09023	0.09332	0.08715	0.1103	0.1265	0.1496	0.199	0.2807	0.3663	0.4581	0.5691	0.6871	0.8082	0.8969	1.015	1.13	1.251	1.35	1.399	1.475	1.563	1.613	1.652	1.724	1.776	1.881	1.923	1.946	1.975	1.971	1.876	1.827	1.748	1.771	1.765	1.749	1.707	1.743	1.73	1.697	1.609	1.589	1.497	1.51	1.5
0.1312	0.1336	0.1312	0.1227	0.1193	0.1363	0.1465	0.1363	0.1397	0.161	0.178	0.2471	0.2752	0.351	0.437	0.5307	0.6611	0.8161	0.9337	1.085	1.21	1.3	1.462	1.493	1.549	1.545	1.576	1.628	1.714	1.731	1.797	1.803	1.893	1.913	1.917	1.831	1.803	1.792	1.758	1.738	1.741	1.738	1.765	1.734	1.683	1.665	1.637	1.6	1.521	1.517
0.0814	0.06956	0.06167	0.06343	0.07506	0.07823	0.08563	0.111	0.1184	0.1406	0.1765	0.2083	0.2622	0.3594	0.4324	0.5592	0.6967	0.8056	0.9145	1.034	1.11	1.185	1.272	1.326	1.387	1.466	1.564	1.632	1.752	1.806	1.828	1.879	1.919	1.89	1.854	1.818	1.847	1.861	1.832	1.792	1.795	1.813	1.795	1.72	1.677	1.683	1.698	1.674	1.62	1.594
0.1966	0.1939	0.1922	0.2022	0.2059	0.2134	0.1947	0.2134	0.2134	0.2209	0.2359	0.2658	0.2995	0.3557	0.3781	0.4643	0.5641	0.6752	0.7862	0.8748	0.9485	1.071	1.163	1.283	1.335	1.436	1.549	1.627	1.657	1.717	1.713	1.77	1.788	1.815	1.818	1.848	1.792	1.785	1.732	1.68	1.635	1.687	1.71	1.717	1.751	1.74	1.717	1.672	1.642	1.62
0.1574	0.1555	0.1499	0.1368	0.1331	0.1028	0.1028	0.08996	0.08996	0.1028	0.146	0.202	0.258	0.3314	0.4397	0.4875	0.5737	0.6903	0.772	0.8583	0.9749	1.082	1.22	1.319	1.431	1.526	1.603	1.598	1.607	1.676	1.723	1.71	1.753	1.792	1.84	1.852	1.819	1.81	1.763	1.741	1.707	1.711	1.763	1.741	1.719	1.698	1.676	1.616	1.599	1.569
0.121	0.1268	0.1103	0.09855	0.1025	0.12	0.1423	0.1248	0.151	0.1733	0.1868	0.2559	0.3076	0.368	0.4546	0.5198	0.5977	0.7534	0.7797	0.879	0.9919	1.126	1.156	1.295	1.338	1.45	1.555	1.589	1.628	1.727	1.748	1.766	1.839	1.787	1.835	1.861	1.818	1.81	1.84	1.792	1.831	1.792	1.736	1.796	1.801	1.784	1.741	1.637	1.607	1.616
0.1784	0.1747	0.1722	0.1677	0.1449	0.1489	0.1489	0.1382	0.1422	0.1583	0.1892	0.2428	0.2817	0.3743	0.4562	0.5152	0.5809	0.6587	0.7956	0.9244	0.9713	1.045	1.154	1.233	1.354	1.436	1.501	1.575	1.626	1.65	1.747	1.759	1.806	1.79	1.865	1.88	1.91	1.853	1.825	1.727	1.735	1.711	1.7	1.743	1.723	1.727	1.751	1.681	1.626	1.618
0.2403	0.2153	0.1986	0.2142	0.2014	0.1913	0.1812	0.1977	0.2014	0.2288	0.2527	0.2865	0.314	0.3543	0.4019	0.4998	0.5602	0.6234	0.7168	0.8312	0.9859	1.083	1.153	1.241	1.346	1.41	1.484	1.558	1.632	1.642	1.672	1.696	1.747	1.801	1.794	1.768	1.824	1.891	1.905	1.899	1.857	1.787	1.777	1.754	1.724	1.68	1.639	1.545	1.545	1.609
0.2059	0.1899	0.1835	0.1909	0.1609	0.1645	0.1536	0.138	0.1416	0.1416	0.1416	0.2041	0.2449	0.3121	0.3901	0.4681	0.5678	0.6782	0.7418	0.8595	0.9771	1.05	1.146	1.265	1.353	1.474	1.538	1.548	1.659	1.688	1.757	1.78	1.739	1.765	1.901	1.883	1.947	1.858	1.887	1.883	1.905	1.82	1.798	1.775	1.739	1.677	1.703	1.66	1.583	1.505
0.1965	0.1886	0.1834	0.1796	0.1572	0.162	0.162	0.1411	0.1443	0.1572	0.1652	0.2053	0.2518	0.2791	0.34	0.4844	0.5581	0.6624	0.7538	0.8934	1.015	1.132	1.145	1.306	1.407	1.48	1.538	1.668	1.726	1.726	1.692	1.743	1.809	1.827	1.766	1.792	1.865	1.86	1.848	1.838	1.824	1.811	1.758	1.715	1.719	1.676	1.646	1.589	1.559	1.559
0.2046	0.2008	0.1873	0.2042	0.1948	0.2213	0.2089	0.187	0.1995	0.2089	0.2042	0.2385	0.2587	0.3102	0.3912	0.4816	0.6141	0.6703	0.7825	0.9119	1.001	1.091	1.206	1.297	1.439	1.524	1.581	1.637	1.685	1.724	1.741	1.758	1.775	1.797	1.828	1.927	1.9	1.891	1.903	1.933	1.936	1.892	1.832	1.836	1.763	1.741	1.638	1.582	1.609	1.567
0.1348	0.1327	0.1313	0.1372	0.154	0.154	0.157	0.157	0.1708	0.1777	0.1985	0.2231	0.2547	0.3278	0.4157	0.5065	0.6072	0.6734	0.7751	0.8758	0.9952	1.078	1.144	1.263	1.392	1.447	1.57	1.657	1.738	1.72	1.755	1.755	1.829	1.745	1.699	1.636	1.731	1.685	1.724	1.669	1.714	1.749	1.714	1.692	1.688	1.614	1.579	1.614	1.559	1.555
0.1465	0.1484	0.1642	0.1585	0.1327	0.1371	0.1585	0.1452	0.1452	0.1371	0.1541	0.2413	0.2761	0.3028	0.3811	0.4729	0.5949	0.7044	0.7926	0.911	1.038	1.161	1.257	1.284	1.407	1.53	1.596	1.639	1.696	1.741	1.846	1.834	1.834	1.82	1.847	1.838	1.794	1.768	1.719	1.666	1.675	1.688	1.653	1.64	1.609	1.645	1.618	1.591	1.582	1.56
0.2199	0.2007	0.1943	0.1867	0.1196	0.1019	0.1159	0.1391	0.1531	0.1763	0.2288	0.2989	0.363	0.3923	0.482	0.5777	0.668	0.7785	0.8596	0.9468	1.092	1.171	1.258	1.365	1.418	1.49	1.638	1.67	1.736	1.745	1.731	1.786	1.814	1.713	1.708	1.728	1.763	1.769	1.743	1.731	1.734	1.751	1.71	1.695	1.704	1.634	1.606	1.589	1.563	1.537
0.1509	0.1384	0.1301	0.142	0.1464	0.1724	0.168	0.1724	0.1858	0.2163	0.2549	0.3151	0.359	0.385	0.4496	0.5403	0.6354	0.7224	0.7922	0.9134	1.087	1.126	1.234	1.352	1.451	1.581	1.611	1.637	1.779	1.831	1.792	1.774	1.7	1.666	1.723	1.709	1.692	1.679	1.674	1.74	1.796	1.757	1.735	1.684	1.714	1.71	1.666	1.596	1.523	1.544
0.1819	0.1742	0.1452	0.1323	0.1197	0.104	0.1355	0.1355	0.1276	0.1638	0.1922	0.2316	0.315	0.367	0.43	0.5245	0.6112	0.7451	0.8286	0.9625	1.03	1.156	1.271	1.394	1.478	1.561	1.597	1.692	1.744	1.778	1.778	1.797	1.808	1.777	1.808	1.761	1.769	1.805	1.771	1.755	1.826	1.786	1.782	1.734	1.693	1.725	1.725	1.615	1.578	1.575
0.1224	0.1186	0.1302	0.1345	0.1371	0.125	0.1439	0.1371	0.164	0.1721	0.199	0.238	0.3388	0.4007	0.523	0.597	0.6924	0.804	0.8659	0.9237	1.012	1.043	1.159	1.268	1.4	1.561	1.646	1.704	1.877	1.912	1.915	1.841	1.837	1.833	1.893	1.777	1.738	1.755	1.786	1.752	1.76	1.702	1.718	1.726	1.699	1.665	1.644	1.593	1.544	1.546
0.2095	0.1866	0.1845	0.1829	0.1829	0.201	0.201	0.1762	0.1875	0.1762	0.201	0.2484	0.2778	0.3546	0.4269	0.5375	0.6595	0.7453	0.8718	0.9102	1.053	1.163	1.213	1.305	1.47	1.47	1.608	1.631	1.768	1.791	1.807	1.759	1.768	1.791	1.739	1.665	1.694	1.728	1.723	1.757	1.735	1.753	1.696	1.644	1.574	1.617	1.583	1.525	1.536	1.495
0.1633	0.1731	0.1723	0.1749	0.178	0.1749	0.1718	0.1749	0.1687	0.1564	0.1836	0.2015	0.2404	0.3127	0.3758	0.4357	0.5748	0.6651	0.7646	0.8851	1.015	1.145	1.292	1.376	1.488	1.593	1.633	1.672	1.762	1.807	1.78	1.844	1.849	1.919	1.891	1.876	1.85	1.88	1.76	1.766	1.763	1.763	1.715	1.736	1.715	1.726	1.684	1.582	1.612	1.57
0.1584	0.1566	0.1403	0.1545	0.1454	0.1325	0.1409	0.128	0.128	0.1539	0.1584	0.2062	0.2366	0.2799	0.3407	0.4448	0.5831	0.6477	0.7512	0.9024	1.036	1.118	1.209	1.222	1.317	1.403	1.489	1.52	1.645	1.719	1.732	1.827	1.866	1.849	1.926	1.904	1.831	1.861	1.809	1.835	1.783	1.718	1.667	1.632	1.645	1.65	1.606	1.603	1.546	1.533
0.1684	0.1696	0.1621	0.1497	0.139	0.1461	0.1568	0.1461	0.1319	0.1461	0.1711	0.1889	0.2103	0.2423	0.3397	0.4217	0.5227	0.6272	0.7709	0.9325	1.073	1.155	1.263	1.323	1.398	1.462	1.473	1.576	1.64	1.719	1.794	1.815	1.826	1.861	1.829	1.808	1.765	1.765	1.74	1.715	1.73	1.722	1.68	1.644	1.655	1.708	1.705	1.612	1.598	1.587
0.166	0.17	0.1638	0.1442	0.1328	0.1252	0.1328	0.1366	0.1252	0.1442	0.1821	0.2087	0.2972	0.3478	0.4591	0.5742	0.6399	0.7828	0.8752	0.9789	1.136	1.194	1.248	1.39	1.42	1.516	1.588	1.581	1.657	1.706	1.691	1.748	1.778	1.755	1.793	1.778	1.863	1.905	1.882	1.786	1.801	1.805	1.716	1.643	1.601	1.578	1.652	1.633	1.537	1.61
0.1732	0.1732	0.1674	0.1551	0.1666	0.16	0.1435	0.1369	0.1765	0.2128	0.2623	0.2738	0.3167	0.4025	0.4982	0.5147	0.5906	0.706	0.8265	0.8908	1.003	1.12	1.313	1.382	1.43	1.536	1.714	1.726	1.754	1.726	1.866	1.927	1.963	1.922	1.958	1.917	1.889	1.777	1.724	1.643	1.648	1.664	1.686	1.726	1.726	1.689	1.729	1.643	1.643	1.579
0.2502	0.2142	0.2055	0.2023	0.1691	0.156	0.1389	0.1228	0.1299	0.1329	0.157	0.2164	0.2698	0.3433	0.3896	0.456	0.5698	0.6292	0.7127	0.8355	0.9654	1.079	1.172	1.289	1.425	1.512	1.539	1.586	1.715	1.786	1.815	1.845	1.872	1.912	1.882	1.859	1.903	1.887	1.859	1.839	1.819	1.815	1.781	1.733	1.737	1.69	1.677	1.634	1.647	1.671
0.2275	0.2053	0.1816	0.1723	0.1723	0.1542	0.1421	0.1345	0.1436	0.1648	0.1693	0.1859	0.2116	0.2585	0.3582	0.4368	0.5411	0.6802	0.7981	0.8948	1.008	1.147	1.233	1.347	1.444	1.552	1.669	1.755	1.732	1.876	1.911	1.911	1.897	1.88	1.894	1.964	1.929	1.906	1.927	1.915	1.941	1.892	1.832	1.762	1.728	1.693	1.666	1.548	1.557	1.527
0.2532	0.2403	0.2375	0.2354	0.2134	0.1668	0.1496	0.1324	0.1324	0.1373	0.1422	0.1962	0.2869	0.3532	0.4243	0.4905	0.6009	0.6891	0.7505	0.7946	0.8804	1.069	1.197	1.251	1.373	1.54	1.658	1.712	1.707	1.79	1.854	1.854	1.844	1.822	1.795	1.827	1.734	1.712	1.741	1.712	1.692	1.758	1.682	1.754	1.771	1.785	1.722	1.714	1.66	1.673
0.1927	0.1956	0.1877	0.1778	0.1651	0.127	0.1397	0.1397	0.1609	0.1736	0.2149	0.2403	0.3155	0.3737	0.4404	0.5155	0.6203	0.7421	0.9305	1.035	1.112	1.191	1.258	1.345	1.417	1.409	1.531	1.585	1.698	1.837	1.899	1.899	1.946	1.904	1.951	1.948	1.868	1.84	1.853	1.819	1.898	1.856	1.901	1.901	1.833	1.778	1.774	1.636	1.593	1.501
0.2538	0.2416	0.2227	0.2093	0.2001	0.1671	0.1432	0.1615	0.1524	0.1671	0.2001	0.2148	0.2423	0.2699	0.3157	0.4167	0.5122	0.6315	0.7453	0.8793	1.013	1.105	1.215	1.294	1.313	1.358	1.423	1.551	1.704	1.727	1.792	1.841	1.883	1.893	1.847	1.856	1.856	1.865	1.977	2.051	2.084	2.028	1.944	1.911	1.893	1.838	1.746	1.667	1.667	1.612
0.2506	0.2425	0.2292	0.2129	0.1926	0.1597	0.1558	0.149	0.1587	0.1848	0.2177	0.2409	0.3164	0.3764	0.4596	0.5061	0.6096	0.6996	0.806	0.9095	1.026	1.082	1.188	1.244	1.31	1.387	1.446	1.511	1.607	1.68	1.746	1.826	1.859	1.849	1.849	1.863	1.849	1.807	1.823	1.843	1.88	1.903	1.927	1.907	1.937	1.861	1.794	1.774	1.724	1.634
0.208	0.1997	0.1785	0.1602	0.1323	0.1385	0.1251	0.1189	0.1116	0.1426	0.1829	0.2212	0.2419	0.3338	0.432	0.5209	0.5953	0.6873	0.7896	0.9436	0.9643	1.037	1.129	1.225	1.311	1.382	1.422	1.521	1.6	1.683	1.74	1.822	1.87	1.88	1.886	1.968	1.953	1.983	1.952	1.98	2.056	2.084	1.995	1.968	1.91	1.917	1.839	1.726	1.729	1.702
0.2593	0.2503	0.2405	0.2287	0.1707	0.1562	0.1337	0.1337	0.1385	0.1385	0.1434	0.2094	0.2368	0.3044	0.3656	0.4413	0.5686	0.6749	0.72	0.8263	0.9713	1.047	1.113	1.163	1.305	1.393	1.477	1.477	1.593	1.664	1.72	1.715	1.794	1.88	1.912	1.938	1.991	2.089	2.041	1.975	1.983	2.018	1.978	1.955	1.801	1.783	1.809	1.743	1.637	1.637
0.2619	0.2379	0.2419	0.2526	0.2105	0.2105	0.2136	0.2089	0.2089	0.184	0.1762	0.2136	0.2214	0.2837	0.3414	0.4334	0.5691	0.6595	0.7671	0.9074	0.9526	1.032	1.11	1.238	1.358	1.433	1.409	1.587	1.678	1.748	1.645	1.645	1.715	1.868	1.756	1.801	1.879	1.961	2.007	1.944	1.894	1.977	1.932	1.841	1.816	1.766	1.774	1.745	1.654	1.629
0.1801	0.1983	0.1964	0.1991	0.2071	0.2258	0.2058	0.2258	0.2058	0.2018	0.1978	0.1791	0.2058	0.2485	0.29	0.3969	0.481	0.6107	0.7256	0.8592	0.9928	1.077	1.173	1.288	1.319	1.391	1.43	1.518	1.594	1.625	1.709	1.797	1.847	1.923	1.919	1.972	1.995	1.999	2.026	2.046	2.042	2.015	1.988	1.976	1.919	1.82	1.746	1.64	1.644	1.598
0.1784	0.1681	0.152	0.1439	0.1405	0.1224	0.1156	0.1269	0.1473	0.1824	0.2141	0.2458	0.2889	0.3693	0.4214	0.52	0.5766	0.6684	0.767	0.9222	0.989	1.116	1.159	1.289	1.406	1.48	1.476	1.568	1.596	1.66	1.668	1.661	1.717	1.823	1.89	1.956	1.963	1.977	2.022	1.994	1.955	1.868	1.865	1.893	1.875	1.83	1.844	1.778	1.809	1.739
0.153	0.1308	0.1213	0.1251	0.113	0.1296	0.1236	0.1296	0.1402	0.1628	0.1793	0.202	0.2276	0.2984	0.3466	0.4386	0.4973	0.6104	0.7294	0.8651	0.9887	1.145	1.227	1.352	1.385	1.487	1.552	1.629	1.705	1.79	1.79	1.937	1.947	1.958	1.989	1.952	1.952	2.048	1.983	2.042	2.015	1.934	1.919	1.891	1.762	1.735	1.67	1.659	1.67	1.685
0.1115	0.1104	0.1062	0.1153	0.1183	0.1183	0.1122	0.1244	0.1274	0.1446	0.1588	0.1557	0.179	0.2356	0.268	0.3539	0.4469	0.5693	0.6906	0.8484	0.9525	1.107	1.196	1.345	1.46	1.573	1.642	1.76	1.831	1.885	1.89	1.92	1.986	1.943	1.902	1.896	1.914	1.912	1.88	1.855	1.895	1.913	1.893	1.904	1.803	1.763	1.716	1.662	1.591	1.584
0.1728	0.1604	0.1475	0.1462	0.1356	0.1554	0.1633	0.1554	0.1778	0.2002	0.2067	0.2594	0.2673	0.3055	0.3516	0.4056	0.4977	0.6597	0.7255	0.8441	0.9389	1.069	1.264	1.36	1.394	1.463	1.539	1.643	1.721	1.645	1.725	1.779	1.829	1.875	1.948	1.897	1.97	1.859	1.851	1.875	1.863	1.775	1.825	1.791	1.779	1.741	1.729	1.684	1.674	1.628
0.1893	0.1718	0.1602	0.1664	0.1456	0.1061	0.1206	0.1206	0.1394	0.1643	0.1685	0.2371	0.2725	0.2974	0.3557	0.443	0.5304	0.6282	0.7259	0.8611	0.9922	1.055	1.181	1.331	1.385	1.394	1.521	1.573	1.689	1.689	1.66	1.77	1.893	1.893	1.918	1.957	1.972	2.016	1.997	1.957	1.907	1.86	1.801	1.816	1.768	1.739	1.662	1.618	1.652	1.608
0.119	0.1382	0.1198	0.1107	0.1027	0.0947	0.08669	0.08269	0.08669	0.1494	0.1761	0.2427	0.3174	0.3921	0.4775	0.5882	0.6935	0.7642	0.8816	0.963	1.036	1.162	1.208	1.248	1.347	1.448	1.574	1.645	1.699	1.762	1.855	1.902	1.894	1.819	1.793	1.809	1.875	1.833	1.875	1.786	1.83	1.919	1.861	1.841	1.801	1.746	1.827	1.787	1.729	1.69
0.1451	0.1305	0.1284	0.1233	0.127	0.127	0.1101	0.1138	0.1504	0.16	0.1937	0.2238	0.2642	0.328	0.4352	0.5152	0.6759	0.7999	0.9739	1.051	1.165	1.238	1.282	1.266	1.296	1.289	1.433	1.483	1.573	1.67	1.8	1.854	1.911	1.888	1.911	1.888	1.914	1.877	1.877	1.833	1.803	1.78	1.747	1.71	1.69	1.68	1.667	1.653	1.62	1.637
0.1227	0.1272	0.1267	0.1224	0.1155	0.1155	0.1086	0.1264	0.1303	0.1471	0.1965	0.2666	0.315	0.4157	0.5026	0.6141	0.7375	0.8076	0.9162	1.022	1.089	1.208	1.286	1.401	1.464	1.499	1.569	1.664	1.688	1.702	1.702	1.814	1.832	1.848	1.869	1.876	1.894	1.924	1.897	1.946	1.946	1.824	1.76	1.785	1.687	1.656	1.642	1.66	1.715	1.729
0.1584	0.1616	0.1597	0.1618	0.1833	0.1833	0.1912	0.1833	0.2093	0.2342	0.2602	0.3032	0.3428	0.4073	0.4729	0.5623	0.6495	0.8113	0.9561	1.075	1.139	1.233	1.324	1.36	1.335	1.396	1.5	1.591	1.692	1.685	1.767	1.843	1.796	1.778	1.778	1.771	1.806	1.784	1.852	1.864	1.86	1.86	1.834	1.776	1.77	1.636	1.701	1.636	1.585	1.589
0.1454	0.1318	0.1228	0.1196	0.134	0.1085	0.1052	0.1085	0.1085	0.1263	0.1584	0.1661	0.2237	0.2913	0.4032	0.5328	0.6623	0.7277	0.8573	0.988	1.111	1.197	1.241	1.309	1.471	1.55	1.617	1.646	1.66	1.7	1.732	1.761	1.819	1.819	1.833	1.898	1.977	1.999	1.921	1.849	1.86	1.914	1.842	1.828	1.784	1.795	1.767	1.741	1.655	1.661
0.1803	0.1729	0.1718	0.1651	0.1387	0.1499	0.173	0.1618	0.1677	0.1849	0.2285	0.2754	0.3163	0.3665	0.4305	0.5362	0.6392	0.6953	0.8327	0.9152	1.015	1.129	1.156	1.252	1.337	1.342	1.43	1.494	1.574	1.67	1.685	1.776	1.814	1.84	1.876	1.844	1.836	1.865	1.845	1.904	1.865	1.856	1.859	1.867	1.856	1.821	1.768	1.712	1.665	1.651
0.2842	0.2584	0.2549	0.2453	0.25	0.2091	0.1822	0.1671	0.1904	0.1986	0.2138	0.229	0.2628	0.3049	0.3843	0.4299	0.535	0.7126	0.8446	0.9766	1.166	1.279	1.366	1.392	1.381	1.479	1.54	1.521	1.548	1.59	1.786	1.884	1.869	1.911	1.915	1.922	2.005	1.896	1.877	1.847	1.835	1.839	1.854	1.827	1.849	1.8	1.8	1.743	1.762	1.773
0.2148	0.1998	0.1948	0.177	0.1913	0.167	0.1527	0.1227	0.1313	0.1356	0.1698	0.1941	0.2612	0.324	0.451	0.5295	0.6651	0.8093	0.9634	1.085	1.2	1.233	1.363	1.383	1.417	1.472	1.516	1.526	1.609	1.633	1.73	1.75	1.773	1.84	1.907	1.927	1.923	1.908	1.941	1.913	1.884	1.831	1.787	1.787	1.763	1.686	1.643	1.594	1.629	1.696
0.1414	0.1345	0.1219	0.1156	0.1128	0.1212	0.11	0.09471	0.09053	0.1142	0.1267	0.1936	0.2563	0.3189	0.4053	0.5362	0.6462	0.8036	0.9011	1.024	1.149	1.244	1.311	1.451	1.503	1.515	1.547	1.623	1.638	1.72	1.713	1.78	1.922	1.922	1.887	1.99	2.022	1.979	1.908	1.923	1.919	1.919	1.855	1.819	1.823	1.815	1.696	1.77	1.747	1.703
0.198	0.181	0.1603	0.1819	0.1738	0.1738	0.1455	0.1495	0.1374	0.1616	0.1576	0.1819	0.2101	0.3314	0.392	0.5213	0.5779	0.7193	0.8244	0.9537	1.039	1.144	1.229	1.338	1.346	1.443	1.455	1.507	1.56	1.661	1.718	1.851	1.964	2.053	2.004	2.004	1.928	1.956	1.911	1.847	1.806	1.794	1.798	1.802	1.81	1.81	1.718	1.718	1.701	1.677
0.1139	0.1458	0.1423	0.135	0.1301	0.1269	0.1366	0.1318	0.1155	0.1464	0.1643	0.1903	0.2294	0.2814	0.366	0.462	0.5759	0.6735	0.7971	0.9028	1.067	1.186	1.332	1.329	1.412	1.474	1.575	1.588	1.645	1.653	1.758	1.828	1.926	1.97	1.983	2.001	2.006	1.983	1.957	1.89	1.846	1.877	1.815	1.744	1.749	1.741	1.741	1.728	1.622	1.64
0.1515	0.1727	0.1805	0.186	0.1676	0.186	0.186	0.1952	0.1768	0.2136	0.2136	0.232	0.2873	0.3922	0.4659	0.5579	0.6132	0.7844	0.9354	1.061	1.107	1.221	1.276	1.364	1.433	1.46	1.492	1.598	1.654	1.764	1.865	1.875	1.917	1.972	2.003	1.985	1.985	2.007	1.97	1.906	1.829	1.801	1.782	1.713	1.62	1.639	1.731	1.795	1.786	1.792
0.1873	0.1693	0.1574	0.1413	0.1274	0.1199	0.1028	0.1028	0.1167	0.1199	0.1552	0.2077	0.2633	0.2976	0.4014	0.5234	0.6315	0.7675	0.8617	0.9944	1.147	1.242	1.335	1.422	1.532	1.605	1.643	1.689	1.734	1.755	1.814	1.763	1.791	1.87	1.935	1.921	1.921	1.901	1.977	1.991	1.929	1.814	1.845	1.876	1.852	1.737	1.678	1.647	1.664	1.582
0.1149	0.1301	0.1119	0.1107	0.1077	0.135	0.1475	0.1601	0.163	0.1933	0.242	0.2567	0.284	0.3445	0.4382	0.5231	0.5895	0.6891	0.8159	0.9369	1.042	1.097	1.142	1.236	1.296	1.363	1.42	1.511	1.638	1.698	1.744	1.805	1.871	1.898	1.917	1.874	1.956	2.031	2.007	1.956	1.94	1.88	1.88	1.774	1.759	1.731	1.704	1.689	1.668	1.617
0.1554	0.1581	0.137	0.1264	0.1024	0.09183	0.09183	0.07677	0.07226	0.1024	0.1219	0.1897	0.2634	0.3221	0.4245	0.5178	0.6247	0.7918	0.8415	1.057	1.207	1.305	1.388	1.495	1.519	1.602	1.611	1.645	1.724	1.802	1.827	1.882	1.954	1.88	1.9	1.9	1.87	1.835	1.868	1.835	1.841	1.856	1.841	1.817	1.797	1.691	1.691	1.671	1.608	1.608
0.1596	0.1528	0.152	0.1482	0.1515	0.1563	0.1384	0.1482	0.1563	0.1661	0.1791	0.215	0.2541	0.342	0.3843	0.4576	0.557	0.7084	0.8029	0.9234	0.9494	1.088	1.205	1.274	1.334	1.36	1.417	1.555	1.599	1.747	1.822	1.817	1.966	2.018	1.966	1.953	1.891	1.839	1.844	1.747	1.747	1.821	1.813	1.817	1.844	1.839	1.844	1.821	1.756	1.707
0.1785	0.176	0.1573	0.1621	0.1348	0.1257	0.1403	0.1494	0.1403	0.1585	0.1548	0.204	0.2313	0.286	0.3315	0.4044	0.4699	0.5756	0.7231	0.8014	0.8889	1	1.087	1.22	1.302	1.311	1.448	1.586	1.683	1.761	1.876	1.945	2.005	2.002	1.96	1.905	1.909	1.785	1.794	1.818	1.818	1.767	1.78	1.809	1.858	1.821	1.752	1.707	1.647	1.61
0.121	0.1422	0.1273	0.1415	0.1664	0.1588	0.1556	0.1372	0.1156	0.134	0.134	0.134	0.1707	0.2323	0.3522	0.4505	0.5369	0.6169	0.726	0.8675	0.9507	0.9983	1.118	1.241	1.314	1.375	1.535	1.695	1.8	1.901	1.917	1.993	2.022	1.96	1.993	2.026	1.964	1.993	1.978	1.981	1.935	1.832	1.778	1.8	1.742	1.775	1.79	1.809	1.824	1.77
0.2171	0.1983	0.1976	0.1935	0.1935	0.1731	0.1592	0.1287	0.125	0.1213	0.1324	0.1361	0.1638	0.2305	0.3138	0.46	0.5859	0.6896	0.8321	0.9469	1.058	1.12	1.165	1.245	1.385	1.426	1.513	1.622	1.678	1.765	1.818	1.804	1.829	1.93	1.95	2.037	1.996	1.957	1.904	1.921	1.823	1.719	1.708	1.728	1.704	1.708	1.722	1.756	1.718	1.666
0.1781	0.1781	0.1571	0.1453	0.1304	0.1166	0.1092	0.123	0.1198	0.123	0.1485	0.1739	0.2025	0.246	0.3086	0.3987	0.5154	0.6468	0.7635	0.8907	1.003	1.09	1.152	1.228	1.322	1.394	1.43	1.569	1.71	1.809	1.899	1.913	1.974	2.069	2.065	2.014	1.991	1.927	1.916	1.916	1.873	1.855	1.779	1.758	1.784	1.761	1.704	1.73	1.643	1.692
0.1424	0.1398	0.1532	0.1406	0.1406	0.1313	0.1609	0.1776	0.1942	0.1979	0.2238	0.2497	0.2848	0.3163	0.3866	0.4568	0.5234	0.6159	0.6954	0.7971	0.9691	1.017	1.097	1.237	1.374	1.444	1.493	1.537	1.689	1.759	1.772	1.829	1.842	1.918	1.861	1.833	1.874	1.866	1.813	1.813	1.835	1.888	1.924	1.853	1.853	1.833	1.851	1.794	1.753	1.644
0.3052	0.2945	0.2727	0.2481	0.2391	0.2157	0.2068	0.2103	0.2014	0.2373	0.2589	0.2409	0.2643	0.3128	0.3668	0.4441	0.5106	0.6688	0.7623	0.8971	1.032	1.172	1.244	1.343	1.379	1.523	1.586	1.627	1.69	1.726	1.78	1.843	1.825	1.888	1.909	1.819	1.882	1.864	1.859	1.895	1.859	1.828	1.855	1.868	1.895	1.841	1.796	1.71	1.713	1.69
0.1286	0.1423	0.14	0.134	0.134	0.1297	0.1297	0.1351	0.1211	0.1167	0.1448	0.1913	0.214	0.2789	0.3383	0.4724	0.6161	0.7221	0.8194	0.9772	1.07	1.154	1.183	1.211	1.267	1.401	1.531	1.525	1.664	1.757	1.844	1.927	1.882	1.868	1.998	1.933	1.941	1.932	1.922	1.917	1.88	1.811	1.778	1.681	1.654	1.64	1.631	1.599	1.552	1.538
0.09046	0.1022	0.08514	0.07906	0.06386	0.06994	0.1064	0.09122	0.1277	0.1429	0.1733	0.225	0.2554	0.3436	0.3892	0.4196	0.5291	0.6447	0.7663	0.8605	0.9092	1.076	1.207	1.28	1.411	1.52	1.572	1.675	1.748	1.748	1.818	1.797	1.797	1.846	1.8	1.755	1.818	1.812	1.797	1.761	1.739	1.669	1.654	1.706	1.748	1.733	1.712	1.697	1.724	1.712
0.163	0.1666	0.1841	0.1888	0.2069	0.2018	0.1966	0.2095	0.2018	0.2069	0.194	0.2069	0.269	0.3311	0.388	0.4785	0.5484	0.7087	0.7993	0.882	0.9519	1.073	1.182	1.317	1.386	1.5	1.591	1.637	1.65	1.681	1.674	1.699	1.764	1.816	1.86	1.891	1.943	1.911	1.917	1.904	1.857	1.839	1.795	1.749	1.831	1.723	1.653	1.617	1.583	1.578
0.1309	0.1182	0.1147	0.1026	0.1112	0.1069	0.1026	0.08872	0.1069	0.1208	0.1486	0.1668	0.2074	0.2672	0.3314	0.3955	0.5377	0.6435	0.8103	0.9492	1.032	1.197	1.281	1.346	1.425	1.411	1.475	1.6	1.698	1.757	1.762	1.84	1.927	1.932	1.954	1.857	1.879	1.893	1.856	1.777	1.791	1.726	1.708	1.672	1.654	1.663	1.669	1.591	1.535	1.545
0.313	0.3053	0.3001	0.2743	0.2692	0.2283	0.201	0.201	0.1891	0.1942	0.2163	0.2129	0.2657	0.3237	0.385	0.4906	0.5622	0.6644	0.7751	0.9182	1.029	1.104	1.175	1.259	1.3	1.405	1.453	1.492	1.555	1.634	1.767	1.842	1.886	1.894	1.899	1.891	1.896	1.807	1.807	1.772	1.785	1.816	1.877	1.806	1.836	1.801	1.761	1.651	1.579	1.504
0.2232	0.203	0.2324	0.2167	0.2167	0.2254	0.1852	0.1625	0.173	0.1415	0.1695	0.2097	0.2499	0.3128	0.4071	0.484	0.5696	0.6605	0.7548	0.8509	0.9785	1.038	1.141	1.286	1.412	1.557	1.674	1.718	1.789	1.812	1.889	1.939	1.882	1.905	1.882	1.91	1.978	1.892	1.838	1.856	1.884	1.894	1.817	1.803	1.78	1.712	1.744	1.676	1.656	1.683
0.2595	0.266	0.2541	0.2549	0.2549	0.234	0.2247	0.2132	0.2085	0.2386	0.2664	0.2664	0.3359	0.4309	0.5607	0.614	0.658	0.7692	0.9082	0.9777	1.033	1.08	1.193	1.321	1.455	1.476	1.578	1.657	1.705	1.775	1.828	1.823	1.909	1.942	1.995	2.027	2.048	2.071	2.055	1.986	1.953	1.809	1.793	1.756	1.647	1.571	1.603	1.566	1.592	1.603
0.217	0.2635	0.2609	0.248	0.2303	0.2303	0.2237	0.2347	0.1816	0.2037	0.237	0.2724	0.2835	0.3255	0.4008	0.5115	0.6046	0.733	0.8659	1.012	1.081	1.198	1.344	1.433	1.475	1.552	1.634	1.699	1.763	1.838	1.845	1.931	1.982	1.982	2.04	2.022	1.893	1.922	1.951	1.887	1.869	1.789	1.743	1.732	1.707	1.614	1.579	1.55	1.579	1.614
0.3119	0.2674	0.2581	0.234	0.191	0.1783	0.1942	0.1735	0.191	0.1687	0.2021	0.2244	0.2674	0.3151	0.409	0.4934	0.6127	0.6653	0.8149	0.9724	1.079	1.135	1.284	1.426	1.51	1.557	1.622	1.741	1.808	1.821	1.803	1.876	1.894	1.919	1.864	1.886	1.916	1.989	1.939	1.921	1.865	1.794	1.771	1.763	1.635	1.655	1.569	1.564	1.539	1.561
0.2814	0.2814	0.2658	0.2584	0.2622	0.2565	0.2297	0.2125	0.2029	0.2029	0.222	0.2354	0.2584	0.3216	0.3848	0.4613	0.5723	0.647	0.7676	0.8978	0.9916	1.17	1.281	1.384	1.501	1.612	1.696	1.673	1.727	1.753	1.784	1.824	1.838	1.868	2.042	2.029	2.086	2.123	2.113	2.096	2.035	1.931	1.855	1.79	1.727	1.709	1.648	1.639	1.625	1.631
0.1876	0.2101	0.2001	0.1991	0.1684	0.1531	0.1684	0.1776	0.1501	0.1654	0.2113	0.2419	0.3001	0.343	0.3797	0.4287	0.4563	0.5206	0.6584	0.7472	0.8483	1.02	1.188	1.363	1.507	1.599	1.733	1.785	1.795	1.822	1.871	1.871	1.886	1.865	1.92	1.889	1.938	1.932	1.991	1.991	1.942	1.951	1.945	1.831	1.782	1.66	1.537	1.565	1.55	1.586
0.2917	0.2449	0.241	0.2149	0.1914	0.1639	0.1763	0.1556	0.1749	0.1859	0.2328	0.2286	0.3099	0.3099	0.3815	0.4449	0.5399	0.5867	0.6928	0.741	0.9132	1.039	1.14	1.258	1.404	1.58	1.661	1.708	1.822	1.901	1.886	1.865	1.837	1.877	1.877	1.912	1.916	1.963	2.014	2.018	1.986	1.986	1.853	1.804	1.749	1.694	1.686	1.667	1.631	1.6
0.206	0.1919	0.1971	0.1883	0.2008	0.1925	0.1606	0.1523	0.1565	0.1481	0.1634	0.1938	0.2257	0.2811	0.3558	0.4375	0.551	0.6175	0.7117	0.8017	0.9193	1.036	1.185	1.29	1.451	1.545	1.709	1.821	1.958	1.984	2.027	1.969	1.988	1.973	1.99	1.919	1.943	1.9	1.943	1.943	1.876	1.833	1.826	1.768	1.753	1.753	1.697	1.659	1.655	1.619
0.1787	0.1573	0.1549	0.1532	0.1365	0.13	0.1198	0.1161	0.1467	0.1606	0.1978	0.2284	0.2758	0.3435	0.4187	0.4763	0.5747	0.6332	0.766	0.8811	0.9861	1.05	1.146	1.261	1.403	1.522	1.642	1.802	1.867	1.925	1.912	1.922	1.902	1.857	1.775	1.806	1.847	1.931	1.949	1.922	1.915	1.837	1.792	1.816	1.734	1.669	1.631	1.631	1.723	1.744
0.2362	0.2241	0.2069	0.2072	0.1993	0.1648	0.1303	0.1303	0.135	0.1428	0.1334	0.1883	0.2605	0.3406	0.3877	0.4724	0.5493	0.6639	0.7644	0.8664	0.9464	1.036	1.149	1.274	1.452	1.519	1.574	1.672	1.789	1.799	1.824	1.799	1.858	1.996	2.018	2.009	2.047	2.044	2.048	2.078	1.943	1.956	1.88	1.868	1.888	1.871	1.824	1.761	1.709	1.717
0.2959	0.2929	0.2716	0.2896	0.273	0.2647	0.2813	0.2772	0.2536	0.2744	0.2772	0.3215	0.3575	0.3852	0.4379	0.5141	0.5903	0.6707	0.7344	0.8758	0.9673	1.084	1.207	1.332	1.425	1.494	1.614	1.659	1.706	1.786	1.761	1.797	1.889	1.8	1.885	1.842	1.795	1.847	1.819	1.851	1.868	1.764	1.752	1.763	1.743	1.739	1.648	1.627	1.61	1.67
0.1464	0.1484	0.1366	0.1562	0.1617	0.1729	0.1729	0.2482	0.2593	0.3067	0.3374	0.3792	0.4155	0.4964	0.5242	0.5995	0.6776	0.7529	0.8254	0.9397	1.015	1.09	1.166	1.224	1.258	1.355	1.5	1.609	1.673	1.732	1.807	1.921	1.935	1.838	1.787	1.771	1.782	1.804	1.776	1.771	1.787	1.746	1.785	1.785	1.746	1.751	1.715	1.651	1.673	1.603
0.1726	0.1761	0.1734	0.1687	0.1444	0.1358	0.1629	0.1858	0.2058	0.2215	0.2601	0.3187	0.4059	0.4345	0.4931	0.5403	0.6032	0.6975	0.8161	0.9376	1.035	1.086	1.181	1.302	1.352	1.411	1.442	1.548	1.638	1.751	1.861	1.967	2.005	1.985	2.001	1.99	1.927	1.841	1.827	1.835	1.878	1.737	1.752	1.748	1.717	1.697	1.629	1.609	1.641	1.641
0.1203	0.1088	0.1055	0.1166	0.1129	0.1129	0.1263	0.139	0.1734	0.1996	0.2295	0.2721	0.3363	0.4051	0.4701	0.5605	0.6644	0.8117	0.9634	1.011	1.107	1.185	1.28	1.336	1.384	1.44	1.557	1.604	1.708	1.708	1.781	1.794	1.88	1.928	1.984	1.902	1.932	1.889	1.851	1.781	1.759	1.708	1.734	1.691	1.686	1.755	1.733	1.703	1.738	1.721
0.07692	0.099	0.1037	0.1204	0.13	0.1338	0.1472	0.1433	0.1386	0.1739	0.1644	0.2083	0.2838	0.386	0.5103	0.6259	0.7014	0.8036	0.8877	0.9326	0.9947	1.079	1.203	1.336	1.478	1.532	1.616	1.714	1.75	1.684	1.742	1.76	1.814	1.903	1.889	1.939	2.001	1.974	1.951	1.925	1.822	1.751	1.679	1.644	1.586	1.618	1.618	1.609	1.614	1.654
0.2279	0.2175	0.2372	0.2399	0.2033	0.1942	0.1896	0.1531	0.1531	0.1211	0.1371	0.1691	0.2216	0.2879	0.3655	0.4661	0.5757	0.69	0.7722	0.8613	0.9778	1.115	1.135	1.229	1.282	1.362	1.444	1.512	1.528	1.608	1.656	1.663	1.777	1.784	1.825	1.846	1.876	1.885	1.869	1.78	1.752	1.741	1.736	1.7	1.634	1.679	1.59	1.586	1.57	1.469
0.1796	0.192	0.1801	0.1745	0.1534	0.1601	0.1563	0.1362	0.1323	0.1419	0.139	0.1832	0.2311	0.2925	0.3778	0.4593	0.559	0.6751	0.7748	0.9282	1.044	1.122	1.17	1.293	1.388	1.5	1.52	1.581	1.653	1.745	1.783	1.875	1.943	1.923	1.868	1.875	1.857	1.823	1.741	1.673	1.779	1.769	1.78	1.76	1.742	1.749	1.708	1.589	1.622	1.605
0.1513	0.1441	0.1296	0.1509	0.1303	0.1262	0.1221	0.1139	0.1221	0.1262	0.1235	0.1441	0.188	0.273	0.3581	0.4829	0.5995	0.6956	0.8657	0.9549	1.109	1.189	1.266	1.343	1.445	1.501	1.63	1.682	1.778	1.815	1.933	1.985	2.021	2.05	2.022	1.987	1.999	1.951	1.915	1.851	1.77	1.724	1.733	1.663	1.609	1.56	1.589	1.568	1.556	1.6
0.07565	0.07483	0.07428	0.07388	0.07781	0.07074	0.06367	0.08332	0.08332	0.1093	0.1415	0.1776	0.224	0.2869	0.349	0.4606	0.5659	0.6846	0.7695	0.911	1.045	1.17	1.295	1.383	1.459	1.6	1.666	1.751	1.816	1.827	1.859	1.918	1.947	1.977	1.974	1.958	1.958	1.971	1.912	1.912	1.876	1.82	1.807	1.745	1.692	1.722	1.654	1.607	1.64	1.636
0.09759	0.09056	0.09108	0.08699	0.08699	0.1093	0.1093	0.1327	0.1517	0.1517	0.1985	0.2487	0.2632	0.3234	0.435	0.5186	0.6357	0.7662	0.8688	0.9714	1.125	1.2	1.344	1.445	1.496	1.579	1.612	1.635	1.728	1.755	1.792	1.848	1.941	2.047	2.107	2.079	2.064	2.06	1.976	1.815	1.773	1.708	1.671	1.657	1.593	1.565	1.619	1.605	1.605	1.623
0.1067	0.1017	0.09298	0.09493	0.102	0.1055	0.109	0.1313	0.1571	0.1875	0.225	0.2825	0.3821	0.4583	0.5005	0.5954	0.695	0.8087	0.9107	0.9751	1.116	1.272	1.385	1.457	1.541	1.522	1.606	1.662	1.691	1.726	1.738	1.794	1.935	1.931	1.931	1.958	1.943	1.977	1.909	1.864	1.799	1.777	1.675	1.572	1.624	1.56	1.514	1.555	1.537	1.574
0.04251	0.05385	0.08502	0.08705	0.083	0.09717	0.1316	0.1559	0.1559	0.17	0.1842	0.2551	0.332	0.3705	0.4373	0.5385	0.6255	0.7328	0.8259	0.8745	0.9858	1.164	1.324	1.429	1.573	1.626	1.707	1.777	1.783	1.787	1.87	1.877	1.911	1.984	2.018	2.091	2.057	1.956	1.911	1.891	1.832	1.808	1.69	1.668	1.652	1.599	1.536	1.532	1.48	1.5
0.06248	0.06468	0.07105	0.0714	0.06825	0.0567	0.06405	0.06825	0.0756	0.0966	0.1145	0.125	0.1974	0.2615	0.3581	0.462	0.5975	0.6983	0.8988	0.9912	1.063	1.216	1.29	1.416	1.477	1.556	1.599	1.693	1.697	1.78	1.737	1.84	1.792	1.904	1.95	1.907	1.871	1.91	1.813	1.754	1.732	1.674	1.677	1.648	1.573	1.627	1.68	1.637	1.631	1.62
0.2296	0.2318	0.2155	0.2089	0.214	0.1898	0.1745	0.1745	0.1643	0.1694	0.1694	0.2178	0.2509	0.3146	0.456	0.5579	0.6356	0.8152	0.8878	1.014	1.14	1.178	1.265	1.391	1.376	1.452	1.515	1.558	1.655	1.732	1.785	1.848	1.941	1.951	1.903	1.889	1.855	1.827	1.787	1.699	1.68	1.704	1.713	1.675	1.655	1.684	1.651	1.684	1.669	1.636
0.2692	0.2378	0.2169	0.1859	0.1731	0.1218	0.1154	0.1314	0.1218	0.1282	0.1571	0.1859	0.2244	0.2756	0.3045	0.4167	0.5128	0.6635	0.7436	0.9648	1.122	1.196	1.279	1.407	1.407	1.564	1.497	1.542	1.67	1.737	1.737	1.901	1.843	1.92	1.942	1.859	1.865	1.849	1.776	1.776	1.76	1.708	1.692	1.715	1.67	1.615	1.628	1.599	1.577	1.571
0.1283	0.1303	0.1453	0.1443	0.1676	0.1641	0.1641	0.192	0.1955	0.199	0.2188	0.2036	0.2816	0.3677	0.4259	0.5283	0.6656	0.775	0.8879	0.9589	1.007	1.129	1.215	1.254	1.349	1.466	1.561	1.662	1.67	1.708	1.775	1.836	1.844	1.84	1.793	1.8	1.805	1.742	1.684	1.661	1.645	1.657	1.677	1.634	1.673	1.665	1.611	1.536	1.551	1.563
0.1252	0.1206	0.1097	0.106	0.09141	0.09936	0.11	0.102	0.09936	0.11	0.159	0.1961	0.2186	0.257	0.3219	0.416	0.5485	0.6015	0.734	0.9009	1.021	1.134	1.22	1.318	1.431	1.469	1.571	1.692	1.783	1.916	1.912	1.889	1.904	1.824	1.779	1.745	1.681	1.697	1.736	1.713	1.701	1.687	1.683	1.656	1.614	1.59	1.582	1.594	1.547	1.529
0.1058	0.1178	0.1134	0.1209	0.1103	0.1168	0.1168	0.1103	0.1234	0.1438	0.174	0.2181	0.2549	0.3154	0.4028	0.4804	0.5613	0.6487	0.7124	0.8399	0.9885	1.073	1.13	1.23	1.348	1.462	1.577	1.61	1.725	1.859	1.927	1.907	1.924	1.871	1.881	1.881	1.773	1.759	1.779	1.786	1.779	1.748	1.667	1.694	1.671	1.593	1.603	1.526	1.516	1.5
0.1483	0.168	0.1606	0.1483	0.1447	0.1447	0.1412	0.1624	0.1377	0.1518	0.173	0.2012	0.2577	0.3353	0.3812	0.4863	0.6054	0.7775	0.9001	0.9946	1.047	1.138	1.208	1.279	1.332	1.363	1.48	1.561	1.744	1.85	1.896	1.871	1.927	1.889	1.924	1.798	1.776	1.766	1.745	1.688	1.72	1.663	1.579	1.561	1.512	1.498	1.487	1.416	1.402	1.469
0.2744	0.2576	0.2354	0.2425	0.1798	0.1568	0.1254	0.1484	0.139	0.1484	0.1934	0.2519	0.3282	0.3638	0.4223	0.4766	0.5665	0.5927	0.7003	0.808	0.9334	1.014	1.153	1.296	1.382	1.476	1.571	1.715	1.76	1.805	1.792	1.827	1.827	1.872	1.818	1.876	1.88	1.898	1.966	1.94	1.903	1.85	1.792	1.747	1.734	1.707	1.67	1.639	1.737	1.702
0.1797	0.1629	0.1358	0.134	0.1115	0.1115	0.08998	0.1027	0.1418	0.1907	0.2308	0.2797	0.3149	0.3853	0.4479	0.533	0.6621	0.7335	0.8225	0.9428	1.054	1.152	1.227	1.315	1.337	1.381	1.46	1.527	1.623	1.685	1.69	1.823	1.881	1.877	1.961	1.943	1.913	1.838	1.78	1.736	1.776	1.617	1.564	1.581	1.625	1.639	1.683	1.616	1.668	1.672
0.1453	0.134	0.1226	0.111	0.09488	0.09149	0.1034	0.1279	0.1533	0.1974	0.2194	0.2728	0.3295	0.3863	0.421	0.4905	0.5566	0.6828	0.7336	0.8531	0.9132	1.027	1.115	1.204	1.283	1.411	1.409	1.475	1.542	1.639	1.696	1.716	1.735	1.801	1.871	1.876	1.82	1.81	1.788	1.743	1.705	1.633	1.608	1.605	1.583	1.588	1.626	1.623	1.677	1.727
0.2363	0.2281	0.2013	0.1853	0.1598	0.1406	0.1558	0.1462	0.1494	0.1805	0.2365	0.2676	0.3459	0.4026	0.4905	0.5935	0.7062	0.8188	0.9227	0.973	1.057	1.106	1.166	1.241	1.266	1.384	1.497	1.567	1.589	1.645	1.701	1.776	1.745	1.763	1.785	1.853	1.866	1.801	1.766	1.714	1.62	1.623	1.579	1.532	1.551	1.523	1.569	1.597	1.625	1.646
0.2275	0.2234	0.2137	0.2186	0.2482	0.2246	0.2068	0.2186	0.2186	0.2127	0.2541	0.2482	0.2482	0.3368	0.4343	0.4934	0.6146	0.6825	0.845	1.008	1.064	1.123	1.185	1.262	1.362	1.427	1.439	1.528	1.628	1.711	1.841	1.817	1.805	1.888	1.959	1.947	2.006	1.864	1.906	1.864	1.858	1.799	1.752	1.675	1.74	1.734	1.752	1.74	1.663	1.593
0.2629	0.2778	0.2582	0.2661	0.2626	0.2397	0.2248	0.2431	0.2431	0.2534	0.2913	0.336	0.3888	0.453	0.531	0.5803	0.6296	0.7408	0.7592	0.8934	0.9828	1.069	1.177	1.356	1.345	1.509	1.557	1.677	1.688	1.726	1.744	1.822	1.872	1.815	1.778	1.852	1.841	1.778	1.763	1.698	1.718	1.696	1.643	1.635	1.672	1.669	1.74	1.702	1.669	1.635
0.173	0.1698	0.1629	0.1712	0.162	0.1488	0.163	0.1681	0.1824	0.2007	0.2058	0.2741	0.319	0.3597	0.4137	0.4993	0.5941	0.7255	0.8346	0.9395	1.126	1.272	1.34	1.458	1.486	1.536	1.59	1.59	1.617	1.641	1.631	1.626	1.672	1.664	1.691	1.695	1.73	1.726	1.781	1.772	1.826	1.754	1.763	1.735	1.676	1.658	1.621	1.549	1.54	1.499
0.1019	0.111	0.107	0.1172	0.1135	0.1266	0.1099	0.1186	0.1397	0.1608	0.1987	0.2743	0.3034	0.3537	0.4504	0.5297	0.6855	0.7648	0.8441	0.9744	1.142	1.209	1.336	1.336	1.466	1.487	1.567	1.61	1.681	1.651	1.76	1.66	1.765	1.778	1.723	1.728	1.808	1.744	1.794	1.802	1.794	1.781	1.736	1.601	1.593	1.626	1.517	1.466	1.446	1.471
0.1931	0.1667	0.1594	0.1506	0.1244	0.1209	0.1209	0.1244	0.1384	0.1962	0.2347	0.2873	0.3433	0.4186	0.5115	0.6025	0.6691	0.7444	0.811	0.9704	1.037	1.125	1.275	1.354	1.487	1.594	1.608	1.692	1.666	1.573	1.617	1.646	1.72	1.697	1.678	1.75	1.811	1.843	1.839	1.699	1.681	1.652	1.629	1.704	1.632	1.589	1.636	1.697	1.736	1.731
0.1755	0.1985	0.1977	0.1885	0.1937	0.1937	0.1712	0.1574	0.1574	0.1608	0.1971	0.2283	0.3061	0.3839	0.4289	0.5101	0.5793	0.6779	0.728	0.8283	0.9459	1.079	1.224	1.378	1.461	1.631	1.667	1.686	1.785	1.79	1.745	1.754	1.754	1.798	1.835	1.759	1.714	1.714	1.747	1.627	1.622	1.586	1.631	1.631	1.639	1.607	1.715	1.665	1.702	1.657
0.1396	0.1374	0.1322	0.1284	0.126	0.1165	0.1077	0.1268	0.1364	0.1611	0.2082	0.2545	0.2952	0.347	0.4052	0.5225	0.5664	0.6932	0.8073	0.9182	1.095	1.179	1.266	1.454	1.553	1.584	1.702	1.696	1.777	1.804	1.78	1.755	1.771	1.743	1.777	1.746	1.687	1.669	1.647	1.659	1.656	1.607	1.585	1.613	1.647	1.666	1.681	1.662	1.702	1.712
0.1371	0.1443	0.1347	0.1237	0.1155	0.1155	0.1278	0.1237	0.132	0.1484	0.1862	0.257	0.3154	0.4117	0.5079	0.6247	0.7209	0.8288	0.8914	1.033	1.124	1.195	1.312	1.441	1.541	1.654	1.729	1.788	1.825	1.741	1.716	1.699	1.686	1.673	1.682	1.611	1.673	1.64	1.665	1.711	1.665	1.59	1.661	1.586	1.64	1.652	1.652	1.652	1.697	1.685
0.05828	0.0518	0.04317	0.037	0.0481	0.0518	0.0629	0.074	0.1011	0.1653	0.222	0.2787	0.3552	0.4613	0.5599	0.6537	0.7141	0.7893	0.904	1.001	1.108	1.157	1.279	1.367	1.465	1.537	1.613	1.637	1.717	1.686	1.774	1.854	1.865	1.854	1.834	1.822	1.844	1.824	1.764	1.711	1.695	1.684	1.68	1.669	1.619	1.623	1.654	1.67	1.632	1.677
0.09417	0.113	0.1089	0.1108	0.114	0.1171	0.1219	0.1266	0.1219	0.144	0.1709	0.2058	0.2627	0.3055	0.4068	0.5033	0.5951	0.6822	0.8104	0.9291	1.105	1.165	1.336	1.512	1.643	1.7	1.787	1.787	1.809	1.777	1.76	1.738	1.733	1.768	1.785	1.869	1.847	1.838	1.864	1.895	1.842	1.781	1.82	1.79	1.708	1.676	1.668	1.656	1.705	1.576
0.1933	0.1619	0.153	0.1588	0.1312	0.1191	0.107	0.1174	0.1346	0.1415	0.1294	0.1899	0.2606	0.3262	0.3849	0.428	0.5678	0.7525	0.8768	0.9752	1.056	1.127	1.289	1.307	1.334	1.4	1.469	1.615	1.729	1.735	1.874	1.869	1.912	1.919	1.843	1.838	1.909	1.807	1.764	1.71	1.672	1.769	1.769	1.666	1.648	1.702	1.685	1.792	1.733	1.652
0.1034	0.08702	0.08916	0.07948	0.08254	0.07235	0.08356	0.09477	0.1162	0.1294	0.1895	0.2242	0.2863	0.3872	0.4565	0.5299	0.6563	0.7154	0.8305	0.9253	0.964	1.076	1.201	1.264	1.41	1.463	1.561	1.641	1.71	1.756	1.858	1.843	1.92	1.913	1.93	1.979	2.003	1.972	1.989	1.923	1.86	1.854	1.756	1.72	1.752	1.727	1.727	1.769	1.775	1.744
0.2774	0.272	0.2625	0.2556	0.242	0.1977	0.1534	0.1807	0.1841	0.1892	0.1977	0.2369	0.3085	0.3937	0.4056	0.4908	0.6187	0.7516	0.8181	0.9237	0.9357	1.096	1.161	1.222	1.231	1.355	1.403	1.505	1.561	1.588	1.628	1.703	1.755	1.8	1.844	1.844	1.87	1.853	1.875	1.839	1.87	1.83	1.791	1.805	1.788	1.771	1.691	1.541	1.553	1.53
0.1538	0.1589	0.1473	0.1311	0.1311	0.1231	0.1438	0.1295	0.1422	0.1422	0.1758	0.1966	0.2445	0.2493	0.3245	0.3516	0.5115	0.6329	0.6905	0.7896	0.9494	1.061	1.173	1.312	1.378	1.477	1.542	1.582	1.587	1.648	1.645	1.622	1.657	1.734	1.755	1.836	1.854	1.827	1.902	1.918	1.915	1.851	1.812	1.848	1.835	1.79	1.76	1.702	1.736	1.723
0.1314	0.1101	0.1043	0.1001	0.09656	0.07748	0.07033	0.08821	0.1109	0.1192	0.1276	0.1574	0.2217	0.2706	0.3052	0.3886	0.4983	0.6604	0.782	0.9334	1.047	1.171	1.268	1.385	1.434	1.497	1.475	1.577	1.641	1.69	1.678	1.708	1.781	1.814	1.863	1.849	1.903	1.883	1.869	1.887	1.922	1.838	1.868	1.837	1.875	1.799	1.724	1.715	1.693	1.618
0.1342	0.1622	0.1561	0.1599	0.155	0.1583	0.1534	0.1746	0.1583	0.2023	0.2333	0.279	0.3117	0.3818	0.4308	0.5548	0.6168	0.6837	0.78	0.8762	0.9839	1.123	1.136	1.198	1.376	1.442	1.491	1.535	1.562	1.681	1.761	1.707	1.743	1.805	1.831	1.901	1.911	1.947	1.947	2.009	1.978	1.942	1.867	1.862	1.756	1.8	1.712	1.743	1.704	1.655
0.2147	0.2336	0.2204	0.2012	0.2159	0.2061	0.1619	0.157	0.1349	0.1398	0.184	0.184	0.211	0.2551	0.3287	0.4244	0.4931	0.5373	0.6599	0.7875	0.9593	1.052	1.141	1.286	1.457	1.497	1.575	1.602	1.676	1.725	1.779	1.739	1.835	1.914	1.904	1.926	1.965	1.842	1.921	1.882	1.815	1.811	1.766	1.666	1.744	1.673	1.683	1.614	1.614	1.546
0.09608	0.103	0.09404	0.08411	0.0806	0.0736	0.09229	0.1005	0.1005	0.1273	0.1647	0.1939	0.2231	0.2605	0.3236	0.4054	0.479	0.6156	0.7675	0.8831	1.009	1.149	1.245	1.387	1.439	1.487	1.557	1.687	1.706	1.806	1.817	1.861	1.835	1.89	1.774	1.831	1.822	1.826	1.77	1.814	1.774	1.808	1.718	1.686	1.697	1.69	1.68	1.675	1.701	1.746
0.1664	0.1571	0.1418	0.1309	0.1138	0.1091	0.1262	0.1262	0.1481	0.173	0.2026	0.254	0.2883	0.3491	0.4348	0.5174	0.6265	0.7512	0.8681	0.9725	1.016	1.111	1.206	1.326	1.401	1.445	1.591	1.682	1.733	1.767	1.781	1.802	1.767	1.689	1.767	1.789	1.777	1.772	1.747	1.786	1.869	1.822	1.792	1.783	1.8	1.795	1.774	1.722	1.73	1.742
0.1561	0.1438	0.1472	0.1559	0.1559	0.1424	0.146	0.1694	0.192	0.2046	0.2181	0.2677	0.347	0.4127	0.5011	0.6263	0.7453	0.8534	0.9589	1.052	1.161	1.22	1.257	1.323	1.382	1.426	1.537	1.554	1.593	1.659	1.673	1.732	1.748	1.709	1.732	1.739	1.716	1.696	1.64	1.703	1.733	1.765	1.778	1.838	1.887	1.874	1.791	1.745	1.663	1.66
0.09029	0.08255	0.08599	0.07687	0.07687	0.07266	0.06528	0.08003	0.0874	0.1011	0.1485	0.1811	0.2253	0.3117	0.4054	0.5096	0.5939	0.6844	0.7929	0.9087	1.029	1.127	1.196	1.315	1.424	1.47	1.48	1.463	1.495	1.549	1.574	1.611	1.681	1.767	1.843	1.856	1.864	1.842	1.82	1.823	1.845	1.827	1.871	1.831	1.831	1.798	1.752	1.669	1.629	1.52
0.1437	0.1272	0.1266	0.1349	0.1261	0.1437	0.1603	0.1564	0.1867	0.2082	0.2854	0.3157	0.3802	0.4407	0.5267	0.6255	0.7681	0.8111	0.902	0.9587	1.024	1.124	1.189	1.267	1.384	1.475	1.53	1.582	1.629	1.754	1.784	1.797	1.831	1.867	1.927	1.932	1.893	1.832	1.802	1.828	1.824	1.749	1.78	1.681	1.69	1.625	1.526	1.508	1.513	1.461
0.2289	0.2369	0.2513	0.2462	0.2154	0.2385	0.2462	0.2385	0.2308	0.2385	0.2385	0.2846	0.3	0.3462	0.3923	0.4616	0.5808	0.6808	0.777	0.8462	0.9424	1.012	1.092	1.085	1.142	1.227	1.3	1.377	1.412	1.566	1.666	1.666	1.689	1.727	1.712	1.766	1.673	1.696	1.835	1.835	1.842	1.835	1.819	1.842	1.758	1.689	1.689	1.689	1.65	1.666
0.2947	0.2924	0.2908	0.2739	0.247	0.2425	0.2223	0.2066	0.2178	0.1976	0.2088	0.2515	0.2784	0.3256	0.3817	0.4177	0.521	0.5973	0.6579	0.7702	0.8623	0.9139	1.013	1.125	1.264	1.352	1.439	1.522	1.673	1.713	1.729	1.677	1.76	1.832	1.861	1.794	1.835	1.783	1.835	1.778	1.742	1.671	1.718	1.734	1.817	1.817	1.796	1.781	1.765	1.718
0.3755	0.3529	0.3597	0.3458	0.3125	0.3125	0.2937	0.2521	0.2437	0.2354	0.2458	0.2979	0.302	0.3541	0.4395	0.5353	0.5687	0.6916	0.7645	0.8166	0.8936	0.927	1.017	1.16	1.181	1.219	1.323	1.441	1.516	1.56	1.564	1.679	1.756	1.804	1.796	1.802	1.877	1.91	1.871	1.783	1.86	1.839	1.944	1.862	1.848	1.825	1.898	1.787	1.735	1.65
0.271	0.2778	0.2583	0.2611	0.2803	0.2714	0.2944	0.2867	0.2739	0.2867	0.3098	0.329	0.3763	0.3993	0.4377	0.5133	0.5593	0.6067	0.6886	0.7552	0.8102	0.8729	0.9856	1.111	1.161	1.224	1.33	1.381	1.48	1.495	1.581	1.664	1.711	1.699	1.706	1.725	1.788	1.792	1.796	1.78	1.824	1.851	1.878	1.859	1.796	1.8	1.788	1.718	1.742	1.668
0.3436	0.3096	0.3038	0.3038	0.25	0.2542	0.2438	0.2335	0.2232	0.2335	0.2149	0.2397	0.2562	0.2955	0.3348	0.3844	0.4278	0.527	0.6014	0.6447	0.6985	0.8473	1.035	1.075	1.157	1.211	1.329	1.478	1.478	1.471	1.61	1.659	1.738	1.783	1.769	1.812	1.847	1.883	1.837	1.788	1.777	1.825	1.831	1.816	1.767	1.783	1.897	1.907	1.781	1.717
0.4278	0.374	0.3734	0.3326	0.32	0.2671	0.2545	0.2369	0.2596	0.2243	0.2797	0.252	0.2696	0.3226	0.3679	0.4208	0.5368	0.567	0.6653	0.7636	0.8593	0.9299	1.086	1.137	1.24	1.326	1.416	1.487	1.625	1.6	1.658	1.686	1.819	1.85	1.855	1.855	1.855	1.872	1.885	1.804	1.827	1.809	1.751	1.729	1.729	1.706	1.688	1.578	1.613	1.63
0.3363	0.3533	0.3127	0.3046	0.2719	0.2589	0.2549	0.2393	0.2105	0.2223	0.2693	0.2942	0.3386	0.3948	0.434	0.4863	0.5909	0.6511	0.7151	0.791	0.9191	1.032	1.136	1.235	1.288	1.407	1.436	1.459	1.515	1.571	1.532	1.6	1.637	1.724	1.738	1.757	1.777	1.808	1.86	1.845	1.853	1.853	1.82	1.783	1.771	1.659	1.634	1.594	1.573	1.549
0.1966	0.1734	0.1542	0.1602	0.1239	0.1107	0.1321	0.1321	0.1487	0.1652	0.1784	0.223	0.256	0.2593	0.2957	0.337	0.4179	0.4658	0.5434	0.6491	0.7631	0.8738	0.9828	1.087	1.184	1.265	1.366	1.467	1.534	1.574	1.596	1.688	1.781	1.711	1.728	1.752	1.789	1.857	1.837	1.764	1.833	1.837	1.812	1.825	1.724	1.632	1.645	1.625	1.609	1.577
0.2302	0.2098	0.2214	0.2114	0.2064	0.1632	0.1715	0.1498	0.1532	0.1265	0.1315	0.1315	0.1498	0.1981	0.2497	0.298	0.4029	0.4811	0.591	0.6992	0.7658	0.8973	0.9856	1.06	1.184	1.272	1.325	1.417	1.465	1.592	1.618	1.645	1.648	1.701	1.763	1.816	1.786	1.833	1.85	1.903	1.88	1.796	1.808	1.755	1.73	1.708	1.625	1.635	1.678	1.565
0.1214	0.113	0.1154	0.1171	0.124	0.1058	0.09439	0.1023	0.1058	0.1171	0.1285	0.1512	0.1842	0.2183	0.2957	0.381	0.4549	0.6243	0.7528	0.8939	1.012	1.097	1.145	1.204	1.238	1.291	1.317	1.394	1.439	1.539	1.609	1.642	1.713	1.772	1.787	1.834	1.823	1.907	1.855	1.796	1.762	1.783	1.765	1.757	1.694	1.788	1.783	1.783	1.729	1.717
0.07557	0.08124	0.08502	0.08772	0.08772	0.09177	0.07692	0.08772	0.08502	0.08232	0.1093	0.1282	0.1538	0.1876	0.2537	0.3185	0.4143	0.4872	0.5911	0.7571	0.8772	1.023	1.158	1.231	1.351	1.37	1.439	1.518	1.526	1.568	1.675	1.777	1.896	1.877	1.912	1.942	1.961	1.977	1.889	1.862	1.854	1.812	1.82	1.829	1.789	1.793	1.812	1.785	1.785	1.789
0.1086	0.09736	0.1061	0.1016	0.1048	0.1048	0.1188	0.1188	0.1402	0.1658	0.1947	0.2204	0.2525	0.3103	0.3744	0.4215	0.49	0.5692	0.6408	0.7746	0.8644	0.9265	1.027	1.142	1.257	1.423	1.48	1.574	1.653	1.75	1.761	1.775	1.767	1.811	1.807	1.828	1.813	1.868	1.879	1.821	1.789	1.807	1.789	1.71	1.681	1.685	1.725	1.72	1.644	1.594
0.1234	0.1172	0.1388	0.1278	0.1146	0.1057	0.1057	0.1102	0.119	0.1146	0.1454	0.1674	0.2504	0.307	0.3767	0.4465	0.4942	0.5816	0.6778	0.7087	0.7968	0.8981	1.043	1.144	1.267	1.337	1.495	1.605	1.688	1.692	1.771	1.801	1.784	1.762	1.683	1.657	1.71	1.723	1.714	1.74	1.718	1.714	1.684	1.657	1.614	1.583	1.618	1.592	1.61	1.623
0.1047	0.11	0.1177	0.1103	0.09737	0.09737	0.09385	0.08739	0.07801	0.08094	0.09678	0.1349	0.2076	0.2522	0.3214	0.4129	0.5009	0.6018	0.6804	0.7525	0.8499	0.976	1.042	1.121	1.241	1.367	1.503	1.531	1.575	1.688	1.773	1.789	1.798	1.77	1.827	1.808	1.815	1.786	1.782	1.754	1.767	1.738	1.77	1.691	1.707	1.653	1.599	1.534	1.537	1.48
0.1871	0.1773	0.1658	0.1576	0.1379	0.121	0.1238	0.1083	0.1083	0.1365	0.1519	0.1758	0.2279	0.2842	0.3517	0.4305	0.4741	0.581	0.6795	0.7779	0.8328	0.9186	0.9693	1.048	1.155	1.214	1.304	1.418	1.54	1.597	1.694	1.74	1.83	1.861	1.837	1.798	1.785	1.774	1.719	1.704	1.673	1.673	1.646	1.694	1.698	1.698	1.63	1.599	1.619	1.602
0.1991	0.1737	0.181	0.1551	0.1344	0.1551	0.1655	0.1551	0.181	0.1913	0.2327	0.274	0.2895	0.3257	0.3904	0.4447	0.5506	0.6101	0.6851	0.7807	0.8919	1.003	1.096	1.15	1.313	1.388	1.51	1.538	1.626	1.711	1.748	1.748	1.856	1.861	1.903	1.957	1.936	1.851	1.804	1.711	1.686	1.696	1.585	1.59	1.696	1.667	1.647	1.605	1.536	1.541
0.1501	0.1564	0.1418	0.134	0.1179	0.1153	0.1215	0.1117	0.1081	0.1242	0.1599	0.176	0.2207	0.2752	0.352	0.4289	0.4825	0.5683	0.722	0.7988	0.9302	1.032	1.157	1.33	1.407	1.452	1.529	1.516	1.571	1.557	1.567	1.599	1.641	1.674	1.737	1.753	1.782	1.74	1.727	1.74	1.756	1.753	1.75	1.805	1.808	1.789	1.712	1.689	1.689	1.657
0.1605	0.1628	0.1461	0.1439	0.1193	0.132	0.1171	0.132	0.1379	0.1655	0.1834	0.2237	0.2669	0.3161	0.3534	0.4026	0.4734	0.5472	0.6673	0.7717	0.9372	1.045	1.159	1.267	1.356	1.43	1.464	1.421	1.498	1.547	1.569	1.612	1.634	1.713	1.771	1.757	1.76	1.771	1.75	1.71	1.657	1.63	1.633	1.648	1.632	1.663	1.672	1.622	1.61	1.563
0.2023	0.2172	0.2151	0.1947	0.1947	0.199	0.1947	0.199	0.1888	0.1844	0.2093	0.2137	0.2195	0.2342	0.2883	0.3483	0.4083	0.5122	0.6059	0.764	0.8869	0.982	1.067	1.25	1.364	1.414	1.453	1.509	1.578	1.642	1.677	1.671	1.791	1.787	1.862	1.832	1.827	1.727	1.762	1.702	1.702	1.702	1.692	1.658	1.702	1.687	1.692	1.642	1.553	1.582
0.2187	0.2157	0.2138	0.2041	0.1895	0.1937	0.1645	0.1499	0.1312	0.1374	0.1562	0.1958	0.2249	0.2686	0.3436	0.4373	0.5352	0.6393	0.7434	0.8788	0.9642	1.022	1.087	1.147	1.212	1.262	1.316	1.395	1.556	1.674	1.724	1.77	1.789	1.843	1.849	1.849	1.885	1.839	1.824	1.814	1.81	1.818	1.801	1.701	1.668	1.658	1.689	1.635	1.66	1.606
0.2139	0.2004	0.1843	0.1702	0.1553	0.1499	0.135	0.135	0.1377	0.1735	0.1945	0.2093	0.2748	0.3491	0.4119	0.5287	0.5766	0.6691	0.759	0.8278	0.8994	1.001	1.016	1.082	1.207	1.3	1.38	1.482	1.545	1.62	1.707	1.755	1.773	1.777	1.72	1.735	1.77	1.8	1.755	1.802	1.814	1.778	1.763	1.745	1.706	1.689	1.6	1.555	1.65	1.62
0.1413	0.12	0.1105	0.1176	0.1226	0.09568	0.09568	0.09169	0.09568	0.1007	0.1007	0.1316	0.1993	0.2312	0.3169	0.4166	0.5521	0.6608	0.7654	0.8382	0.9737	1.05	1.15	1.209	1.295	1.334	1.393	1.411	1.447	1.501	1.532	1.536	1.631	1.671	1.744	1.767	1.726	1.758	1.763	1.767	1.808	1.758	1.762	1.812	1.735	1.748	1.698	1.622	1.604	1.541
0.2418	0.2077	0.2015	0.1971	0.1717	0.1433	0.1534	0.1433	0.1361	0.1331	0.1514	0.1656	0.2327	0.2926	0.3627	0.4552	0.5395	0.6197	0.701	0.7925	0.8768	0.951	1.07	1.197	1.261	1.408	1.422	1.479	1.535	1.568	1.553	1.571	1.539	1.592	1.627	1.676	1.725	1.725	1.75	1.795	1.827	1.809	1.834	1.791	1.865	1.834	1.767	1.714	1.686	1.608
0.3092	0.2939	0.2692	0.2349	0.2349	0.213	0.2214	0.2266	0.2224	0.2349	0.2681	0.2941	0.2941	0.2941	0.344	0.4032	0.4791	0.5591	0.6766	0.7826	0.8792	0.8917	1.052	1.082	1.171	1.226	1.335	1.411	1.53	1.497	1.606	1.639	1.66	1.643	1.664	1.668	1.744	1.744	1.765	1.748	1.765	1.769	1.794	1.78	1.725	1.729	1.775	1.767	1.703	1.699
0.2641	0.224	0.2113	0.2143	0.16	0.1419	0.1328	0.1328	0.166	0.1902	0.2022	0.2445	0.2982	0.3284	0.3822	0.457	0.5349	0.6188	0.742	0.8174	0.9195	1.013	1.067	1.122	1.161	1.197	1.287	1.343	1.34	1.424	1.454	1.529	1.592	1.565	1.571	1.616	1.628	1.676	1.661	1.64	1.673	1.706	1.736	1.709	1.727	1.698	1.701	1.722	1.716	1.722
0.2879	0.2568	0.2361	0.2213	0.1858	0.1693	0.1693	0.1657	0.1882	0.2083	0.2119	0.2213	0.2793	0.2983	0.3492	0.3941	0.4864	0.5575	0.6415	0.7149	0.8273	0.9114	0.9978	1.02	1.116	1.173	1.216	1.33	1.359	1.368	1.484	1.571	1.655	1.677	1.655	1.649	1.701	1.652	1.626	1.591	1.638	1.623	1.683	1.715	1.728	1.696	1.677	1.649	1.636	1.568
0.3134	0.2793	0.2751	0.2721	0.2562	0.229	0.1927	0.161	0.1972	0.1927	0.1882	0.2131	0.2403	0.2811	0.3582	0.39	0.4512	0.5759	0.6394	0.7845	0.9046	0.9681	1.057	1.134	1.174	1.267	1.288	1.317	1.467	1.483	1.598	1.635	1.639	1.707	1.78	1.707	1.764	1.737	1.705	1.716	1.721	1.696	1.764	1.784	1.748	1.743	1.773	1.732	1.648	1.553
0.2036	0.1968	0.213	0.2036	0.2036	0.1745	0.1826	0.1745	0.1745	0.1535	0.1454	0.1503	0.1874	0.2424	0.3264	0.3733	0.4314	0.5559	0.6383	0.7918	0.858	0.9081	1.037	1.125	1.201	1.285	1.306	1.385	1.464	1.456	1.556	1.622	1.668	1.706	1.786	1.828	1.873	1.86	1.889	1.894	1.865	1.836	1.828	1.84	1.79	1.698	1.735	1.705	1.642	1.574
0.1998	0.1891	0.1857	0.1833	0.1753	0.1431	0.1351	0.127	0.127	0.1318	0.1479	0.1849	0.2219	0.238	0.291	0.3843	0.4615	0.5193	0.6512	0.7284	0.8425	0.9165	1.011	1.069	1.164	1.188	1.265	1.347	1.45	1.519	1.63	1.695	1.732	1.745	1.728	1.699	1.626	1.613	1.679	1.687	1.699	1.769	1.777	1.867	1.838	1.753	1.798	1.772	1.698	1.722
0.1142	0.119	0.1178	0.104	0.07818	0.07818	0.07514	0.07818	0.07818	0.07818	0.104	0.1268	0.1715	0.23	0.2915	0.3658	0.4668	0.5806	0.6649	0.7332	0.8721	0.9594	1.014	1.066	1.12	1.191	1.298	1.272	1.343	1.476	1.495	1.576	1.622	1.709	1.761	1.751	1.751	1.826	1.836	1.859	1.862	1.829	1.869	1.872	1.826	1.778	1.816	1.762	1.768	1.687
0.07284	0.0812	0.07881	0.08393	0.08393	0.08393	0.09075	0.101	0.1208	0.1378	0.1447	0.1713	0.2047	0.2143	0.2798	0.3487	0.4961	0.5977	0.6864	0.8113	0.9724	1.048	1.183	1.193	1.298	1.393	1.455	1.495	1.577	1.554	1.616	1.682	1.685	1.717	1.76	1.777	1.846	1.829	1.735	1.709	1.679	1.64	1.64	1.6	1.646	1.666	1.748	1.76	1.757	1.757
0.2264	0.2288	0.2415	0.237	0.2029	0.192	0.177	0.1661	0.1416	0.1321	0.1607	0.2097	0.2547	0.3323	0.3868	0.4657	0.5202	0.6387	0.7517	0.8403	0.9492	1.087	1.145	1.332	1.322	1.336	1.395	1.434	1.493	1.587	1.538	1.625	1.689	1.719	1.698	1.659	1.702	1.766	1.728	1.743	1.757	1.802	1.877	1.798	1.728	1.851	1.807	1.769	1.734	1.674
0.1744	0.1872	0.2014	0.2115	0.2115	0.1848	0.1848	0.2115	0.2115	0.2285	0.2237	0.2796	0.2966	0.3525	0.4109	0.5178	0.5956	0.7756	0.8874	1.05	1.089	1.184	1.262	1.318	1.25	1.306	1.361	1.447	1.495	1.512	1.585	1.719	1.675	1.675	1.736	1.692	1.775	1.816	1.799	1.821	1.838	1.777	1.906	1.857	1.789	1.802	1.767	1.743	1.799	1.67
0.2044	0.1919	0.1757	0.1747	0.1651	0.1612	0.1612	0.1583	0.1757	0.2066	0.224	0.2336	0.2751	0.3128	0.4083	0.474	0.5744	0.6979	0.7945	0.8871	1.028	1.073	1.187	1.153	1.201	1.287	1.397	1.435	1.515	1.521	1.666	1.704	1.721	1.684	1.684	1.693	1.717	1.717	1.721	1.796	1.849	1.842	1.852	1.828	1.855	1.81	1.731	1.713	1.737	1.757
0.2836	0.2637	0.2414	0.2069	0.196	0.1631	0.1566	0.1566	0.1631	0.1708	0.2146	0.2288	0.2584	0.2913	0.3208	0.3657	0.4752	0.5606	0.6821	0.807	0.8803	1.016	1.126	1.16	1.236	1.299	1.328	1.476	1.546	1.624	1.727	1.764	1.801	1.885	1.922	1.895	1.892	1.873	1.858	1.858	1.799	1.729	1.85	1.85	1.818	1.884	1.861	1.821	1.807	1.608
0.3001	0.2701	0.2501	0.2358	0.2179	0.2001	0.1822	0.1429	0.1536	0.1322	0.125	0.15	0.175	0.2072	0.2858	0.4072	0.5287	0.6216	0.7073	0.8002	0.986	1.068	1.115	1.254	1.332	1.422	1.49	1.443	1.583	1.604	1.69	1.797	1.743	1.804	1.965	1.972	2.011	1.918	1.908	1.954	2.015	1.929	1.868	1.815	1.861	1.747	1.708	1.593	1.654	1.593
0.1429	0.1534	0.1394	0.1295	0.1295	0.1295	0.1255	0.1295	0.1255	0.1394	0.1832	0.2012	0.239	0.3246	0.4123	0.5318	0.6333	0.7329	0.8823	0.9799	1.071	1.163	1.197	1.297	1.326	1.418	1.494	1.585	1.691	1.739	1.792	1.908	2	1.956	1.902	1.872	1.946	1.878	1.838	1.723	1.78	1.79	1.763	1.719	1.681	1.721	1.755	1.723	1.689	1.601
0.3141	0.3088	0.3229	0.2962	0.2789	0.2422	0.253	0.2378	0.2422	0.227	0.2941	0.3719	0.4389	0.4433	0.506	0.573	0.6746	0.7524	0.8195	0.947	1.096	1.176	1.237	1.299	1.293	1.373	1.358	1.408	1.449	1.537	1.576	1.756	1.773	1.875	1.881	1.877	1.84	1.816	1.723	1.706	1.728	1.702	1.769	1.738	1.754	1.754	1.754	1.604	1.665	1.598
0.3678	0.3646	0.3251	0.3061	0.3381	0.3563	0.3472	0.3244	0.3015	0.3152	0.4066	0.3883	0.4294	0.4477	0.5665	0.699	0.7675	0.7904	0.9274	0.9777	1.06	1.042	1.074	1.202	1.302	1.343	1.416	1.553	1.585	1.585	1.709	1.718	1.75	1.759	1.782	1.818	1.919	1.869	1.91	1.827	1.864	1.823	1.786	1.745	1.677	1.626	1.658	1.562	1.494	1.553
0.3881	0.3514	0.3392	0.3619	0.3075	0.2719	0.2468	0.2406	0.251	0.2657	0.2594	0.3242	0.3786	0.4539	0.5355	0.5669	0.6318	0.7217	0.8661	0.9665	1.05	1.094	1.188	1.264	1.353	1.343	1.418	1.519	1.6	1.68	1.766	1.782	1.818	1.833	1.828	1.868	1.893	1.933	1.908	1.954	1.82	1.74	1.694	1.705	1.586	1.569	1.504	1.598	1.617	1.581
0.2818	0.2842	0.3185	0.3384	0.3104	0.301	0.2964	0.322	0.3337	0.3337	0.322	0.3384	0.364	0.427	0.4504	0.5204	0.5904	0.6487	0.7304	0.8424	0.9497	1.013	1.078	1.174	1.309	1.384	1.465	1.498	1.617	1.701	1.82	1.804	1.911	1.911	1.955	2.025	2.07	1.946	1.941	1.834	1.871	1.769	1.715	1.671	1.666	1.682	1.657	1.582	1.668	1.71
0.401	0.3609	0.3342	0.3151	0.3151	0.3008	0.2399	0.1862	0.179	0.2184	0.3079	0.3222	0.3366	0.3652	0.4261	0.4798	0.5156	0.5729	0.6552	0.8271	0.9381	1.038	1.178	1.296	1.296	1.393	1.414	1.482	1.647	1.711	1.844	1.941	1.933	1.941	2.048	1.98	1.987	1.883	1.905	1.869	1.883	1.805	1.776	1.797	1.747	1.697	1.79	1.736	1.787	1.83
0.3424	0.3158	0.2927	0.2762	0.2279	0.2209	0.1956	0.1542	0.1726	0.1726	0.2025	0.2279	0.2647	0.29	0.3636	0.4695	0.5869	0.6191	0.7411	0.8101	0.9344	1.096	1.096	1.119	1.296	1.413	1.616	1.689	1.763	1.818	1.913	1.956	1.938	1.938	1.919	1.85	1.887	1.929	1.823	1.793	1.749	1.834	1.834	1.791	1.742	1.774	1.763	1.722	1.636	1.643
0.2635	0.271	0.2802	0.2581	0.2348	0.2294	0.224	0.1954	0.181	0.1721	0.2007	0.2294	0.276	0.3136	0.3782	0.5	0.5753	0.6559	0.7581	0.871	0.9696	1.102	1.14	1.21	1.321	1.355	1.453	1.572	1.627	1.772	1.932	1.961	2.045	2.036	2.007	1.964	1.93	1.948	1.925	1.891	1.839	1.853	1.882	1.878	1.71	1.686	1.738	1.753	1.701	1.64
0.2412	0.2311	0.2184	0.2093	0.2229	0.2093	0.1736	0.2008	0.2042	0.2093	0.2178	0.2144	0.2195	0.2604	0.3131	0.3676	0.4884	0.6093	0.6808	0.8101	0.9258	1.057	1.183	1.295	1.344	1.523	1.595	1.63	1.678	1.717	1.734	1.86	1.847	1.887	1.95	1.974	1.993	1.935	1.855	1.864	1.869	1.913	1.938	1.955	1.937	1.918	1.887	1.753	1.654	1.544
0.1757	0.1963	0.1709	0.1904	0.1778	0.1611	0.1716	0.1716	0.1381	0.159	0.1381	0.1883	0.2448	0.295	0.3682	0.5356	0.6423	0.7532	0.8725	0.9792	1.075	1.149	1.209	1.333	1.4	1.421	1.492	1.586	1.647	1.73	1.707	1.753	1.793	1.827	1.822	1.856	1.818	1.841	1.868	1.919	1.881	1.831	1.944	1.893	1.866	1.793	1.659	1.63	1.651	1.55
0.1799	0.1515	0.1515	0.1677	0.1732	0.1894	0.1786	0.1461	0.1461	0.1461	0.1515	0.1407	0.1515	0.2246	0.3084	0.4681	0.5736	0.6899	0.8063	0.9334	1.004	1.074	1.158	1.215	1.293	1.372	1.396	1.464	1.531	1.615	1.686	1.691	1.797	1.824	1.878	1.91	1.788	1.783	1.783	1.732	1.843	1.81	1.751	1.851	1.84	1.791	1.699	1.537	1.531	1.553
0.3435	0.292	0.2648	0.2454	0.227	0.2331	0.2147	0.2147	0.2208	0.2331	0.2638	0.3006	0.3128	0.3435	0.4294	0.5214	0.595	0.6502	0.7177	0.8649	0.9446	0.9814	1.086	1.276	1.343	1.411	1.533	1.607	1.656	1.619	1.509	1.564	1.693	1.724	1.748	1.748	1.773	1.889	1.932	1.859	1.717	1.687	1.705	1.73	1.619	1.601	1.57	1.619	1.57	1.503
0.1276	0.1077	0.09978	0.09812	0.09348	0.08088	0.0895	0.1193	0.1326	0.1757	0.1929	0.2188	0.2831	0.3812	0.4541	0.5655	0.655	0.844	0.9852	1.062	1.131	1.255	1.328	1.38	1.413	1.474	1.585	1.632	1.569	1.607	1.628	1.684	1.701	1.757	1.769	1.872	1.876	1.923	1.817	1.812	1.778	1.731	1.658	1.658	1.671	1.697	1.727	1.671	1.616	1.62
0.1102	0.1227	0.1086	0.1027	0.09311	0.08763	0.1068	0.09722	0.07805	0.09174	0.141	0.1903	0.2205	0.2451	0.3286	0.4258	0.5148	0.5984	0.6627	0.7558	0.8982	1.006	1.09	1.178	1.261	1.373	1.516	1.546	1.679	1.781	1.875	1.924	1.933	1.913	1.932	1.794	1.755	1.687	1.76	1.744	1.72	1.686	1.765	1.769	1.769	1.623	1.647	1.681	1.697	1.647
0.1779	0.1591	0.1605	0.1555	0.1675	0.1495	0.1316	0.1136	0.1525	0.1854	0.1794	0.2303	0.2991	0.3619	0.4127	0.4187	0.4934	0.6131	0.7237	0.7865	0.8613	0.9839	1.145	1.157	1.274	1.286	1.403	1.543	1.648	1.648	1.821	1.833	1.995	2.019	2.001	1.989	2.049	1.887	1.863	1.752	1.758	1.74	1.687	1.714	1.812	1.8	1.806	1.851	1.833	1.806
0.1392	0.1288	0.1143	0.1164	0.1288	0.1288	0.117	0.09857	0.1104	0.1229	0.1324	0.1574	0.1669	0.2191	0.2559	0.2993	0.3794	0.4685	0.5605	0.6745	0.785	0.9417	1.043	1.117	1.212	1.369	1.471	1.572	1.634	1.751	1.924	1.936	1.961	2	2.028	2.016	1.976	1.878	1.927	1.893	1.85	1.807	1.795	1.819	1.844	1.844	1.841	1.865	1.835	1.785
0.2879	0.2738	0.269	0.2539	0.2124	0.2124	0.2085	0.2124	0.2085	0.2046	0.2305	0.2603	0.2539	0.338	0.3834	0.4209	0.5051	0.5401	0.5751	0.689	0.7382	0.838	0.9455	1.059	1.194	1.306	1.37	1.497	1.532	1.636	1.655	1.669	1.742	1.808	1.761	1.769	1.8	1.861	1.892	1.896	1.846	1.793	1.869	1.834	1.804	1.773	1.742	1.75	1.803	1.723
0.1865	0.2038	0.1986	0.1807	0.1768	0.1534	0.1482	0.1248	0.1053	0.1105	0.1248	0.1482	0.1625	0.1924	0.26	0.3379	0.4445	0.5277	0.6408	0.7773	0.9774	1.027	1.076	1.2	1.244	1.313	1.348	1.343	1.509	1.617	1.681	1.803	1.847	1.87	1.881	1.847	1.916	1.833	1.818	1.866	1.843	1.829	1.804	1.755	1.705	1.705	1.569	1.617	1.69	1.646
0.1724	0.1827	0.1687	0.1536	0.1587	0.1459	0.128	0.1062	0.1152	0.1369	0.1548	0.1676	0.2035	0.2572	0.3468	0.4184	0.4811	0.5579	0.6347	0.7243	0.81	0.8765	0.9252	0.9968	1.086	1.185	1.292	1.436	1.557	1.625	1.72	1.804	1.831	1.822	1.781	1.79	1.835	1.803	1.754	1.781	1.83	1.848	1.803	1.78	1.749	1.776	1.74	1.696	1.683	1.683
0.1555	0.1393	0.1286	0.1327	0.1256	0.1149	0.08887	0.08413	0.08887	0.1007	0.1232	0.1647	0.2133	0.2773	0.3519	0.4633	0.5569	0.6422	0.7584	0.8555	0.9669	1.061	1.106	1.22	1.359	1.425	1.488	1.519	1.557	1.654	1.729	1.766	1.885	1.911	1.971	2.068	2.087	2.065	2.081	1.999	2.011	2.004	1.966	1.924	1.909	1.808	1.76	1.696	1.602	1.546
0.1642	0.1474	0.1361	0.1395	0.1256	0.1103	0.1103	0.1167	0.1281	0.1497	0.1712	0.208	0.2828	0.3462	0.3957	0.4731	0.5923	0.7039	0.7673	0.8155	0.8776	0.9892	1.105	1.101	1.179	1.316	1.39	1.532	1.606	1.642	1.754	1.824	1.866	1.907	1.881	1.866	1.888	1.896	1.907	1.896	1.918	1.869	1.923	1.874	1.882	1.822	1.722	1.599	1.607	1.498
0.08842	0.09824	0.08842	0.09543	0.1151	0.1291	0.1193	0.1193	0.1193	0.1235	0.1432	0.1726	0.1881	0.2582	0.3467	0.407	0.5066	0.5909	0.7003	0.8687	0.9277	1.018	1.071	1.204	1.265	1.305	1.36	1.495	1.575	1.704	1.674	1.794	1.823	1.923	1.962	2.046	2.107	2.097	2.067	2.057	2.007	2.011	1.892	1.812	1.871	1.875	1.899	1.824	1.726	1.711
0.1872	0.1821	0.1713	0.1573	0.1343	0.1238	0.1175	0.1112	0.09859	0.1154	0.128	0.1573	0.2077	0.2433	0.3021	0.3545	0.4426	0.5517	0.5916	0.6503	0.8118	0.8811	1.043	1.162	1.248	1.422	1.508	1.502	1.64	1.726	1.842	1.901	1.888	1.968	2.089	2.077	2.083	2.003	1.968	2.026	2.022	1.934	2.079	1.98	1.961	1.997	1.922	1.81	1.869	1.714
0.2338	0.2414	0.2012	0.1797	0.1239	0.1312	0.119	0.08743	0.06072	0.09229	0.09229	0.1433	0.1676	0.2307	0.2939	0.3837	0.4275	0.5805	0.6752	0.7772	0.8671	0.9618	1.056	1.185	1.222	1.331	1.484	1.603	1.686	1.744	1.819	1.953	1.933	1.89	1.948	1.975	1.967	2.045	1.943	1.916	1.941	1.87	1.894	1.863	1.78	1.826	1.873	1.809	1.739	1.664
0.1751	0.1464	0.1353	0.141	0.141	0.1455	0.1296	0.1137	0.1091	0.1023	0.09777	0.09777	0.1228	0.1637	0.2251	0.2933	0.3865	0.4388	0.5639	0.6571	0.7208	0.7571	0.8913	1.032	1.198	1.271	1.407	1.485	1.601	1.664	1.664	1.664	1.814	1.855	1.908	1.989	2.055	2.071	2.119	2.11	2.058	2.135	2.017	1.96	2.008	1.887	1.803	1.789	1.708	1.712
0.2067	0.2087	0.2002	0.2025	0.1856	0.1856	0.1856	0.1856	0.1659	0.1659	0.1716	0.1828	0.2025	0.2138	0.256	0.3291	0.3657	0.436	0.4641	0.6047	0.7285	0.8241	0.9169	1.024	1.114	1.28	1.412	1.502	1.524	1.637	1.738	1.82	1.82	1.772	1.837	1.927	1.921	1.915	1.921	1.893	1.91	1.868	1.879	1.82	1.82	1.755	1.783	1.696	1.674	1.645
0.2596	0.2223	0.2312	0.2086	0.2051	0.1796	0.1541	0.1611	0.1901	0.1762	0.1947	0.2016	0.1831	0.2237	0.2526	0.2932	0.3766	0.4381	0.5285	0.6258	0.7266	0.7962	0.9074	0.9827	1.088	1.157	1.281	1.345	1.479	1.548	1.628	1.7	1.758	1.84	1.939	1.899	1.92	1.913	1.881	1.91	1.903	1.874	1.92	1.867	1.833	1.84	1.83	1.787	1.697	1.621
0.2382	0.2056	0.1922	0.1898	0.1433	0.1254	0.1289	0.1218	0.1182	0.1289	0.1325	0.1648	0.1612	0.1827	0.2077	0.2543	0.2866	0.3677	0.4489	0.5516	0.6686	0.8143	0.9767	1.044	1.132	1.206	1.337	1.426	1.51	1.528	1.681	1.738	1.832	1.846	1.907	1.892	1.953	1.988	2.031	1.934	1.952	1.934	1.977	1.934	1.885	1.902	1.934	1.848	1.855	1.731
0.1236	0.1352	0.1282	0.1319	0.1491	0.1444	0.1272	0.1311	0.1224	0.1264	0.1217	0.1303	0.1476	0.1947	0.2292	0.2724	0.3069	0.376	0.4451	0.5487	0.6397	0.8257	0.9639	1.102	1.318	1.456	1.538	1.611	1.624	1.728	1.819	1.754	1.806	1.836	1.914	1.996	1.958	1.923	1.958	1.979	2.027	1.958	1.863	1.867	1.905	1.853	1.763	1.75	1.728	1.663
0.2051	0.2243	0.2029	0.1876	0.1641	0.1641	0.1602	0.17	0.1602	0.1895	0.2051	0.2149	0.2579	0.2852	0.3087	0.3419	0.3986	0.4884	0.5881	0.6408	0.7366	0.8616	1.01	1.188	1.289	1.385	1.538	1.692	1.764	1.794	1.741	1.754	1.797	1.813	1.85	1.95	1.997	2.083	2.077	2.12	2.143	2.067	1.991	1.971	1.866	1.919	1.838	1.756	1.753	1.663
0.2499	0.2332	0.2152	0.1963	0.2112	0.2172	0.1904	0.2082	0.2291	0.2499	0.2767	0.3243	0.3124	0.3332	0.3659	0.4016	0.4433	0.5176	0.5623	0.6485	0.7527	0.8598	1.047	1.211	1.291	1.36	1.452	1.535	1.639	1.547	1.609	1.66	1.797	1.853	1.895	2.002	2.056	2.017	1.984	2.017	2.085	2.056	1.955	1.937	1.907	1.934	1.809	1.66	1.648	1.636
0.1961	0.2011	0.1978	0.1868	0.1781	0.1954	0.1724	0.1666	0.1666	0.158	0.1839	0.1983	0.2299	0.2528	0.2902	0.3275	0.385	0.454	0.5143	0.6292	0.747	0.8878	1.034	1.187	1.279	1.353	1.362	1.46	1.595	1.643	1.681	1.773	1.876	1.954	2.029	2.017	2.037	2.026	1.971	2.008	2.023	1.937	1.813	1.836	1.836	1.865	1.804	1.724	1.724	1.744
0.179	0.1432	0.1544	0.1474	0.1309	0.1113	0.08573	0.09626	0.1263	0.1113	0.1369	0.188	0.2181	0.2647	0.352	0.3986	0.5069	0.5896	0.6573	0.7445	0.8212	0.8663	0.9792	1.096	1.167	1.208	1.325	1.485	1.648	1.67	1.67	1.721	1.889	1.951	1.945	1.909	1.934	2.026	2.052	1.981	1.883	1.889	1.838	1.802	1.757	1.788	1.824	1.82	1.784	1.743
0.249	0.2298	0.2349	0.2386	0.2232	0.1926	0.197	0.2079	0.2014	0.1948	0.2101	0.2145	0.2298	0.267	0.3283	0.4071	0.4443	0.4706	0.5494	0.6785	0.766	0.8339	0.9105	1.035	1.107	1.274	1.32	1.403	1.475	1.554	1.633	1.701	1.716	1.795	1.847	1.915	1.957	2.007	2.06	1.976	1.919	1.893	1.847	1.874	1.812	1.744	1.786	1.764	1.742	1.712
0.3202	0.284	0.2878	0.2566	0.2427	0.2248	0.187	0.191	0.2089	0.185	0.1949	0.1949	0.2228	0.2327	0.2665	0.2825	0.3541	0.4555	0.5848	0.6663	0.7877	0.9568	1.008	1.154	1.275	1.343	1.363	1.44	1.508	1.653	1.615	1.663	1.74	1.842	1.927	1.933	1.919	1.987	1.967	1.933	1.933	1.852	1.836	1.894	1.941	1.914	1.846	1.808	1.808	1.78
0.1307	0.1646	0.15	0.147	0.1506	0.1543	0.1617	0.1641	0.1286	0.1494	0.1666	0.1776	0.1776	0.2168	0.2462	0.3135	0.3846	0.4458	0.5169	0.6283	0.7202	0.8512	0.9578	1.108	1.211	1.319	1.407	1.465	1.554	1.601	1.604	1.664	1.75	1.786	1.879	1.882	1.965	1.971	1.978	1.949	1.931	1.859	1.824	1.799	1.857	1.778	1.771	1.764	1.793	1.789
0.2192	0.2131	0.1911	0.1638	0.1465	0.1349	0.1233	0.1118	0.09636	0.106	0.1445	0.1734	0.185	0.2409	0.291	0.3874	0.4432	0.5088	0.6225	0.7419	0.925	1.012	1.071	1.206	1.299	1.341	1.368	1.407	1.559	1.675	1.719	1.815	1.844	1.916	1.921	1.871	1.937	1.952	1.904	1.991	2.072	2.033	2.018	1.875	1.919	1.914	1.81	1.783	1.734	1.707
0.1249	0.1444	0.1342	0.1349	0.1428	0.1269	0.119	0.115	0.09519	0.1071	0.1269	0.1349	0.1468	0.1864	0.2605	0.3147	0.4046	0.4786	0.5289	0.6849	0.7748	0.8541	0.9757	1.05	1.187	1.345	1.444	1.538	1.628	1.691	1.848	1.884	1.99	2.056	2.107	2.147	2.187	2.147	2.151	2.085	2.015	1.94	1.888	1.88	1.83	1.778	1.798	1.81	1.798	1.77
0.08865	0.09456	0.0985	0.1013	0.09776	0.1013	0.09065	0.09776	0.09065	0.09421	0.09065	0.1049	0.1449	0.1591	0.2337	0.288	0.3519	0.4435	0.5484	0.6132	0.7314	0.7857	0.9119	1.041	1.143	1.289	1.455	1.554	1.645	1.72	1.794	1.841	1.841	1.841	1.851	1.905	1.929	1.96	1.977	1.986	1.955	1.955	1.871	1.827	1.79	1.797	1.726	1.74	1.754	1.781
0.3531	0.3511	0.3128	0.2998	0.2623	0.2335	0.2104	0.1989	0.1816	0.2133	0.1989	0.2421	0.2537	0.271	0.3113	0.3661	0.4208	0.5189	0.5851	0.6774	0.7091	0.7956	0.9368	1.012	1.087	1.193	1.309	1.418	1.585	1.663	1.718	1.73	1.807	1.905	1.98	1.931	1.926	1.969	2.087	2.07	1.96	1.934	1.94	1.923	1.911	1.793	1.83	1.879	1.879	1.761
0.1803	0.1838	0.1744	0.1636	0.1596	0.1414	0.1414	0.1232	0.1131	0.1414	0.1455	0.1636	0.1778	0.2202	0.2707	0.3091	0.3616	0.4384	0.499	0.5879	0.6768	0.8607	1.002	1.2	1.341	1.483	1.596	1.776	1.739	1.863	1.853	1.923	2.028	2.034	2.016	2.095	2.071	2.109	2.095	2.028	2.075	1.984	2.012	2.008	1.98	1.937	1.877	1.82	1.877	1.756
0.2129	0.1978	0.1877	0.1923	0.1648	0.1688	0.1648	0.1413	0.1531	0.1452	0.1413	0.1609	0.174	0.191	0.2473	0.2996	0.4029	0.4553	0.5992	0.6737	0.8006	0.904	1.024	1.1	1.24	1.248	1.417	1.508	1.617	1.709	1.817	1.872	1.96	1.979	2.051	1.999	1.954	1.879	1.896	1.864	1.841	1.777	1.849	1.868	1.896	1.812	1.796	1.728	1.648	1.528
0.1994	0.1766	0.1614	0.1384	0.1384	0.1323	0.12	0.1038	0.09767	0.09767	0.1262	0.1323	0.1384	0.1791	0.2584	0.3154	0.4232	0.5087	0.6287	0.7142	0.8566	0.9421	1.085	1.141	1.205	1.268	1.41	1.485	1.532	1.636	1.762	1.86	1.86	2.002	1.939	2.031	2.088	2.098	2.149	2.165	2.063	2.165	2.108	1.976	1.817	1.776	1.845	1.754	1.681	1.697
0.1266	0.109	0.1082	0.1168	0.1168	0.1205	0.1243	0.115	0.1465	0.1465	0.1372	0.1855	0.191	0.2485	0.2671	0.2763	0.3227	0.3653	0.421	0.51	0.651	0.7455	0.8735	1.048	1.217	1.335	1.463	1.478	1.567	1.671	1.719	1.771	1.827	1.888	1.91	2.014	2.02	1.992	1.979	1.994	1.932	1.953	1.91	1.944	1.919	1.951	1.923	1.918	1.86	1.823
0.256	0.2423	0.2275	0.195	0.195	0.1853	0.178	0.1463	0.178	0.1731	0.1902	0.1731	0.1999	0.2218	0.2657	0.3096	0.3949	0.4656	0.5461	0.6704	0.7314	0.9142	0.9898	1.099	1.229	1.312	1.404	1.49	1.516	1.631	1.653	1.702	1.814	1.872	1.955	1.941	1.962	2.031	2.106	2.043	1.994	2.031	2.084	2.079	2.043	1.945	1.941	1.855	1.819	1.731
0.2495	0.2589	0.2562	0.2697	0.235	0.2235	0.2504	0.2312	0.2042	0.2119	0.2119	0.2312	0.2658	0.2812	0.339	0.4392	0.5047	0.5856	0.6819	0.7243	0.7821	0.8091	0.9401	1.137	1.144	1.252	1.368	1.483	1.583	1.568	1.568	1.718	1.703	1.695	1.753	1.799	1.849	1.857	1.822	1.865	1.938	1.911	1.872	1.83	1.784	1.668	1.583	1.556	1.576	1.614
0.2542	0.2379	0.2558	0.2549	0.2193	0.2248	0.2138	0.2001	0.2001	0.1617	0.1453	0.1617	0.1508	0.1727	0.2275	0.2741	0.3481	0.4385	0.5591	0.6496	0.7949	0.921	1.02	1.096	1.192	1.307	1.439	1.453	1.508	1.568	1.658	1.664	1.694	1.677	1.73	1.749	1.79	1.85	1.976	1.899	1.941	1.919	1.888	1.858	1.798	1.672	1.683	1.562	1.584	1.606
0.1704	0.1437	0.1413	0.1527	0.1474	0.1421	0.1421	0.1527	0.2027	0.2211	0.2027	0.2395	0.2817	0.3369	0.3791	0.4501	0.5291	0.6686	0.7476	0.8371	0.9397	1.045	1.058	1.058	1.119	1.232	1.342	1.324	1.437	1.535	1.698	1.758	1.753	1.777	1.827	1.845	1.856	1.898	1.916	1.887	1.906	1.893	1.795	1.856	1.693	1.735	1.745	1.616	1.672	1.703
0.3085	0.3137	0.2928	0.2615	0.2181	0.1763	0.1763	0.1763	0.1494	0.1285	0.1449	0.1554	0.1868	0.2286	0.2331	0.2809	0.3645	0.4811	0.5393	0.6559	0.7888	0.8949	1.011	1.113	1.149	1.276	1.297	1.412	1.487	1.566	1.681	1.851	1.872	1.951	1.941	2.014	2.009	2.021	1.905	1.884	1.98	1.896	1.775	1.775	1.711	1.705	1.663	1.446	1.472	1.599
0.1522	0.137	0.1269	0.1251	0.1142	0.08156	0.1142	0.09787	0.1142	0.1251	0.1631	0.2012	0.2447	0.2628	0.3353	0.4187	0.5129	0.5691	0.6851	0.8247	0.9388	1.044	1.171	1.249	1.338	1.477	1.526	1.631	1.718	1.751	1.783	1.816	1.776	1.843	1.854	1.865	1.921	1.97	2.064	2.086	2.108	2.01	1.956	1.851	1.802	1.691	1.62	1.477	1.51	1.504
0.3239	0.2909	0.3019	0.3098	0.306	0.2833	0.2701	0.2701	0.2758	0.2947	0.2814	0.3041	0.3136	0.3457	0.4458	0.5062	0.544	0.7046	0.7801	0.8878	0.9879	1.048	1.181	1.288	1.362	1.485	1.57	1.691	1.723	1.811	1.849	1.836	1.793	1.796	1.802	1.821	1.793	1.77	1.745	1.728	1.734	1.662	1.643	1.621	1.579	1.613	1.617	1.63	1.626	1.617
0.08985	0.09824	0.1038	0.1198	0.1506	0.1746	0.1746	0.1797	0.1917	0.2088	0.2276	0.2208	0.2396	0.2704	0.3509	0.4296	0.5408	0.5887	0.6931	0.8335	1.005	1.102	1.287	1.311	1.47	1.568	1.587	1.622	1.646	1.628	1.763	1.746	1.727	1.848	1.948	2.04	1.997	1.943	2.045	2.083	2.052	2.026	2.014	2.1	2.081	2.014	2.045	1.917	1.85	1.807
0.1955	0.192	0.1837	0.1777	0.1524	0.1574	0.1625	0.1803	0.1803	0.1803	0.1854	0.1854	0.2565	0.3072	0.3783	0.4875	0.5688	0.6957	0.7973	0.8532	0.97	1.033	1.059	1.232	1.386	1.521	1.574	1.617	1.668	1.739	1.709	1.676	1.709	1.79	1.823	1.843	1.843	1.869	1.882	1.869	1.831	1.823	1.861	1.983	2.014	1.983	1.97	1.902	1.889	1.843
0.1702	0.1896	0.1914	0.1755	0.1583	0.1354	0.1469	0.1736	0.1411	0.1411	0.164	0.1812	0.2537	0.2975	0.349	0.4597	0.5703	0.6637	0.7305	0.8087	0.864	0.946	1.053	1.131	1.215	1.369	1.43	1.581	1.627	1.732	1.799	1.9	1.928	1.951	2.073	2.123	2.134	2.1	2.037	2.005	2.005	1.839	1.862	1.783	1.856	1.862	1.877	1.871	1.915	1.903
0.2412	0.2338	0.2175	0.2116	0.1476	0.1437	0.1495	0.1592	0.1553	0.1514	0.1767	0.2077	0.2466	0.3204	0.3844	0.4543	0.5689	0.697	0.8116	0.9067	0.9766	1.112	1.208	1.198	1.239	1.312	1.353	1.454	1.499	1.538	1.761	1.806	1.945	2.039	2.027	2.11	2.165	2.11	2.13	1.984	1.94	1.955	1.907	1.912	1.846	1.798	1.864	1.899	1.874	1.808
0.2336	0.2181	0.199	0.1706	0.1632	0.1558	0.1409	0.1187	0.1409	0.1632	0.1928	0.2448	0.3486	0.4525	0.5266	0.6156	0.6824	0.8011	0.8382	0.9197	0.9049	1.031	1.09	1.209	1.254	1.328	1.394	1.587	1.684	1.773	1.795	1.914	2.04	2.055	2.107	1.988	1.995	2.099	2.018	2.01	2.092	2.018	2.092	2.069	2.01	2.084	1.995	1.891	1.854	1.78
0.3793	0.3551	0.3148	0.2906	0.2952	0.2306	0.2029	0.256	0.2721	0.309	0.3413	0.3782	0.4428	0.475	0.5073	0.5973	0.6549	0.7495	0.8232	0.8809	0.9616	1.084	1.095	1.148	1.218	1.324	1.347	1.416	1.411	1.538	1.612	1.762	1.753	1.826	1.852	1.877	1.877	1.926	1.919	1.972	2.045	2.078	2.094	2.045	2.066	1.935	1.845	1.803	1.73	1.683
0.3625	0.3399	0.3506	0.3396	0.2954	0.2598	0.2496	0.2275	0.236	0.2224	0.2139	0.236	0.2275	0.2717	0.3243	0.4075	0.4431	0.5705	0.6367	0.764	0.8438	0.9491	1.029	1.192	1.25	1.409	1.472	1.555	1.586	1.608	1.598	1.65	1.662	1.745	1.808	1.954	2.012	2.048	2.022	2.088	2.017	2.048	2.02	1.976	1.981	1.954	1.81	1.757	1.63	1.486
0.3578	0.3659	0.3479	0.3428	0.3397	0.3397	0.3367	0.2752	0.2552	0.2506	0.2383	0.2337	0.246	0.2536	0.3197	0.3613	0.435	0.5211	0.6241	0.6764	0.8655	1.001	1.141	1.19	1.227	1.313	1.408	1.4	1.467	1.511	1.562	1.64	1.673	1.68	1.782	1.814	1.782	1.88	1.951	1.948	2.038	1.974	1.978	2.052	1.986	1.891	1.842	1.776	1.808	1.68
0.2785	0.2406	0.2451	0.2101	0.1783	0.1783	0.1528	0.1146	0.1019	0.121	0.1592	0.191	0.1974	0.2546	0.4329	0.573	0.5857	0.6557	0.7767	0.8722	1.031	1.057	1.095	1.203	1.394	1.445	1.534	1.553	1.585	1.681	1.802	1.751	1.783	1.783	1.865	1.974	1.974	2.018	2.031	2.069	2.139	2.177	2.133	2.12	1.98	1.91	1.897	1.884	1.706	1.547
0.2366	0.2208	0.1884	0.2028	0.1859	0.1634	0.1559	0.169	0.1878	0.2253	0.2479	0.2648	0.2873	0.3549	0.4544	0.4938	0.5464	0.5821	0.6553	0.7361	0.8581	0.8844	0.9971	1.106	1.215	1.363	1.482	1.562	1.652	1.697	1.784	1.851	1.803	1.855	1.895	1.949	1.994	1.981	1.998	2.088	2.12	2.094	2.094	2.081	2.007	1.945	1.868	1.724	1.634	1.525
0.202	0.1901	0.1743	0.1901	0.1969	0.1765	0.1494	0.1494	0.1901	0.2173	0.1969	0.2173	0.2648	0.292	0.3191	0.4176	0.516	0.6009	0.7061	0.8046	0.9709	1.195	1.236	1.27	1.372	1.46	1.426	1.497	1.497	1.568	1.66	1.772	1.809	2.003	2.078	2.078	2.152	2.139	2.152	2.213	2.152	2.084	2.118	2.064	2.091	1.959	1.826	1.789	1.684	1.609
0.2246	0.2284	0.2436	0.2284	0.2066	0.1914	0.1805	0.2001	0.2001	0.211	0.2262	0.2371	0.2327	0.2871	0.3176	0.3828	0.4067	0.4415	0.5633	0.7199	0.8374	0.9831	1.151	1.216	1.388	1.488	1.599	1.644	1.666	1.751	1.862	1.938	1.958	1.871	1.925	1.91	1.799	1.768	1.677	1.677	1.707	1.703	1.753	1.734	1.725	1.766	1.742	1.727	1.666	1.631
0.3025	0.3	0.2769	0.2604	0.242	0.2074	0.1936	0.159	0.1291	0.136	0.1544	0.2143	0.3388	0.3687	0.4517	0.5416	0.6084	0.6867	0.7835	0.8135	0.9702	1.042	1.108	1.304	1.443	1.491	1.588	1.606	1.745	1.869	1.745	1.779	1.839	1.809	1.885	1.802	1.749	1.832	1.754	1.71	1.726	1.703	1.745	1.745	1.798	1.841	1.837	1.851	1.809	1.742
0.3551	0.3252	0.2985	0.2735	0.2294	0.2176	0.2058	0.2176	0.2117	0.2058	0.2117	0.2235	0.247	0.2705	0.3088	0.3823	0.5087	0.594	0.7205	0.8675	1.044	1.085	1.223	1.264	1.362	1.429	1.379	1.432	1.553	1.564	1.673	1.714	1.72	1.841	1.835	1.888	1.935	1.87	1.858	1.894	1.797	1.75	1.65	1.556	1.567	1.579	1.561	1.623	1.659	1.753
0.1489	0.1709	0.1554	0.1591	0.1443	0.1388	0.1425	0.1388	0.1332	0.1647	0.1758	0.1906	0.2331	0.3293	0.4385	0.4607	0.5495	0.6864	0.8085	1.014	1.108	1.262	1.445	1.499	1.53	1.635	1.709	1.795	1.82	1.806	1.906	2.028	2.028	1.954	1.885	1.865	1.874	1.863	1.795	1.772	1.798	1.844	1.856	1.941	1.846	1.772	1.715	1.652	1.569	1.473
0.1228	0.1064	0.1126	0.1257	0.1257	0.155	0.1462	0.1813	0.2252	0.2603	0.2866	0.3217	0.3217	0.4211	0.4855	0.5352	0.6287	0.7925	0.9475	1.047	1.111	1.255	1.374	1.486	1.477	1.477	1.532	1.597	1.667	1.702	1.752	1.837	1.857	1.837	1.857	1.883	1.948	1.872	1.851	1.837	1.962	1.872	1.837	1.787	1.722	1.603	1.632	1.527	1.567	1.383
0.1463	0.1396	0.1415	0.1375	0.1132	0.1132	0.124	0.1402	0.151	0.1806	0.2211	0.2615	0.3424	0.3936	0.5176	0.6551	0.7279	0.8357	0.9813	1.07	1.194	1.281	1.313	1.359	1.407	1.413	1.521	1.593	1.671	1.779	1.971	2.052	2.176	2.151	2.108	2	1.933	1.852	1.75	1.65	1.769	1.779	1.871	1.857	1.809	1.866	1.831	1.623	1.599	1.537
0.2935	0.2733	0.2482	0.2353	0.2228	0.1952	0.1777	0.1602	0.1602	0.1927	0.2353	0.2854	0.3229	0.4005	0.5482	0.6909	0.811	0.9312	1.019	1.171	1.224	1.302	1.339	1.367	1.362	1.357	1.422	1.61	1.687	1.82	1.857	1.99	2.083	1.995	1.957	1.925	1.842	1.847	1.787	1.787	1.865	1.81	1.825	1.825	1.82	1.76	1.71	1.645	1.655	1.572
0.2457	0.2323	0.242	0.2202	0.1851	0.1564	0.15	0.1564	0.1627	0.1532	0.1659	0.1787	0.201	0.2744	0.367	0.4148	0.5552	0.6701	0.8041	0.9764	1.079	1.168	1.267	1.356	1.423	1.519	1.477	1.557	1.608	1.682	1.682	1.707	1.691	1.806	1.905	1.927	1.956	1.994	2.042	2.103	2.09	1.998	1.937	1.803	1.717	1.643	1.477	1.417	1.423	1.436
0.2025	0.2088	0.183	0.1717	0.1601	0.153	0.1344	0.1267	0.1344	0.1755	0.198	0.236	0.2848	0.3228	0.398	0.4617	0.5215	0.6115	0.7047	0.7909	0.9664	1.075	1.173	1.233	1.285	1.353	1.371	1.428	1.439	1.503	1.6	1.664	1.72	1.821	1.78	1.847	1.881	1.828	1.794	1.75	1.716	1.735	1.69	1.589	1.604	1.63	1.63	1.656	1.596	1.6
0.342	0.3095	0.2995	0.2881	0.2525	0.2368	0.2467	0.2268	0.2467	0.2467	0.2667	0.2724	0.3138	0.3651	0.4464	0.5349	0.5862	0.6732	0.7802	0.8829	1.016	1.093	1.17	1.278	1.304	1.355	1.371	1.433	1.423	1.398	1.439	1.538	1.575	1.646	1.62	1.697	1.733	1.722	1.67	1.71	1.746	1.714	1.709	1.683	1.657	1.687	1.626	1.575	1.533	1.462
0.2563	0.2366	0.2169	0.2084	0.2141	0.2028	0.2225	0.1859	0.1859	0.2225	0.2422	0.2225	0.2986	0.2986	0.3831	0.4422	0.507	0.5718	0.6901	0.721	0.8506	0.89	1.025	1.155	1.301	1.383	1.498	1.591	1.634	1.71	1.769	1.769	1.769	1.741	1.8	1.876	1.783	1.704	1.662	1.651	1.71	1.591	1.555	1.625	1.673	1.679	1.662	1.574	1.591	1.591
0.2758	0.3143	0.3123	0.2763	0.2677	0.2375	0.2332	0.2245	0.1727	0.1641	0.1835	0.1727	0.2116	0.2224	0.2461	0.3411	0.3972	0.503	0.6196	0.7686	0.8981	1.056	1.133	1.2	1.326	1.475	1.509	1.628	1.647	1.829	1.898	1.859	1.848	1.852	1.824	1.896	1.734	1.79	1.852	1.809	1.809	1.785	1.71	1.71	1.667	1.634	1.634	1.662	1.667	1.714
0.1321	0.1291	0.1345	0.1321	0.1447	0.1572	0.1614	0.1551	0.1614	0.1677	0.1803	0.2034	0.2097	0.2621	0.3438	0.4717	0.5535	0.6919	0.8072	0.9623	1.031	1.147	1.268	1.367	1.484	1.549	1.631	1.749	1.719	1.679	1.707	1.694	1.797	1.813	1.883	1.929	1.91	1.923	1.853	1.738	1.767	1.679	1.679	1.61	1.616	1.623	1.704	1.652	1.658	1.619
0.1104	0.1223	0.1358	0.1358	0.1358	0.1358	0.1261	0.1553	0.1553	0.1553	0.1892	0.2474	0.3251	0.3784	0.4172	0.4755	0.5871	0.6986	0.7908	0.8636	0.9752	1.121	1.276	1.378	1.446	1.48	1.685	1.685	1.699	1.744	1.73	1.813	1.818	1.697	1.824	1.864	1.859	1.821	1.722	1.777	1.782	1.693	1.614	1.536	1.555	1.59	1.536	1.476	1.418	1.462
0.1999	0.2164	0.243	0.2217	0.2083	0.2016	0.1814	0.1814	0.1814	0.1478	0.1881	0.2083	0.2486	0.2957	0.3696	0.4099	0.5443	0.6316	0.7828	0.9609	1.166	1.263	1.414	1.451	1.529	1.629	1.69	1.65	1.771	1.831	1.885	1.932	1.878	1.898	1.918	1.885	1.845	1.784	1.757	1.687	1.666	1.66	1.562	1.522	1.562	1.576	1.613	1.519	1.545	1.576
0.1145	0.1119	0.1046	0.1078	0.1211	0.1248	0.1151	0.1296	0.1381	0.1659	0.2132	0.2507	0.298	0.3597	0.4203	0.4906	0.6311	0.7486	0.8188	0.9545	1.113	1.254	1.446	1.46	1.497	1.572	1.638	1.652	1.647	1.642	1.69	1.755	1.765	1.812	1.83	1.812	1.882	1.925	1.962	2.009	1.925	1.897	1.948	1.825	1.745	1.633	1.586	1.535	1.512	1.456
0.1976	0.2006	0.1849	0.1787	0.1584	0.1264	0.1264	0.1163	0.1011	0.1163	0.1264	0.1686	0.1888	0.2208	0.2781	0.3658	0.4029	0.5124	0.5681	0.6523	0.8276	0.9676	1.01	1.133	1.246	1.396	1.556	1.541	1.514	1.642	1.606	1.606	1.576	1.554	1.595	1.652	1.606	1.724	1.729	1.765	1.797	1.817	1.842	1.9	1.839	1.839	1.839	1.849	1.829	1.756
0.1589	0.1687	0.1656	0.1552	0.1419	0.1552	0.1419	0.1684	0.1783	0.1964	0.2228	0.2492	0.2674	0.3549	0.3813	0.4291	0.4985	0.5926	0.6751	0.7791	0.8566	0.9689	1.132	1.249	1.32	1.393	1.476	1.481	1.515	1.499	1.52	1.532	1.563	1.563	1.588	1.631	1.623	1.614	1.667	1.779	1.753	1.75	1.733	1.763	1.731	1.679	1.58	1.606	1.588	1.583
0.1449	0.1378	0.1385	0.1187	0.1328	0.1281	0.1031	0.1031	0.09839	0.09371	0.139	0.1452	0.2108	0.2967	0.367	0.4326	0.4935	0.5747	0.6653	0.7372	0.7871	0.909	1.046	1.224	1.326	1.513	1.574	1.712	1.712	1.787	1.69	1.71	1.645	1.674	1.715	1.726	1.726	1.848	1.834	1.905	1.941	1.84	1.973	1.973	1.896	1.865	1.743	1.707	1.698	1.59
0.2191	0.1976	0.1833	0.1731	0.1332	0.1438	0.1039	0.1172	0.1252	0.1438	0.1332	0.1625	0.1731	0.2077	0.2477	0.3223	0.4208	0.5247	0.6285	0.7564	0.9002	1.025	1.14	1.249	1.372	1.422	1.422	1.417	1.545	1.539	1.515	1.641	1.683	1.782	1.915	1.835	1.899	1.981	1.918	1.939	2.003	1.979	2.048	2.064	2.011	1.891	1.944	1.862	1.787	1.67
0.2281	0.1926	0.2027	0.1883	0.1593	0.1593	0.1303	0.1158	0.1231	0.1014	0.1158	0.1303	0.1231	0.1702	0.2462	0.3512	0.4706	0.5829	0.7132	0.9087	1.086	1.101	1.191	1.253	1.405	1.441	1.448	1.419	1.524	1.571	1.6	1.546	1.665	1.741	1.796	1.926	1.977	2.038	2.064	2.006	1.962	2.006	1.959	1.901	1.937	1.93	1.904	1.843	1.731	1.669
0.2669	0.259	0.2385	0.2304	0.2077	0.1785	0.1623	0.198	0.2142	0.2369	0.2791	0.2791	0.2856	0.3278	0.3667	0.4284	0.4543	0.5485	0.6848	0.7756	0.8697	0.9736	1.068	1.116	1.103	1.146	1.233	1.282	1.334	1.496	1.61	1.691	1.739	1.765	1.847	1.908	1.795	1.756	1.71	1.723	1.704	1.733	1.652	1.616	1.649	1.668	1.606	1.606	1.441	1.379
0.349	0.3173	0.2961	0.2991	0.2659	0.2387	0.2387	0.2266	0.2206	0.2145	0.1964	0.2206	0.2024	0.2357	0.2568	0.3293	0.4139	0.5257	0.5801	0.7252	0.8581	1.058	1.172	1.239	1.254	1.381	1.496	1.571	1.604	1.662	1.743	1.843	1.882	1.834	1.792	1.731	1.801	1.795	1.762	1.668	1.668	1.629	1.677	1.583	1.535	1.508	1.535	1.502	1.541	1.459
0.07583	0.1041	0.1011	0.08667	0.08025	0.09309	0.1027	0.1209	0.1118	0.1584	0.2359	0.298	0.3477	0.4349	0.4975	0.5655	0.6436	0.6933	0.8116	0.9293	0.9603	1.031	1.141	1.212	1.268	1.262	1.281	1.34	1.371	1.34	1.365	1.417	1.473	1.495	1.498	1.613	1.678	1.672	1.709	1.694	1.663	1.66	1.557	1.56	1.545	1.504	1.511	1.523	1.508	1.508
0.1511	0.145	0.1259	0.1252	0.1252	0.09495	0.1079	0.1036	0.1208	0.1424	0.1856	0.246	0.2892	0.3366	0.423	0.5179	0.6258	0.7337	0.8243	0.9668	1.053	1.157	1.2	1.221	1.256	1.329	1.299	1.372	1.372	1.424	1.515	1.554	1.562	1.644	1.606	1.593	1.575	1.549	1.558	1.524	1.467	1.472	1.558	1.571	1.58	1.562	1.58	1.528	1.541	1.485
0.1644	0.1554	0.1494	0.1451	0.1345	0.1238	0.1067	0.1003	0.1003	0.1195	0.1387	0.1622	0.2327	0.2967	0.3735	0.4866	0.5976	0.6745	0.7791	0.8623	1.005	1.106	1.069	1.123	1.21	1.276	1.306	1.287	1.383	1.52	1.513	1.537	1.607	1.584	1.597	1.507	1.447	1.483	1.449	1.415	1.492	1.475	1.511	1.584	1.637	1.667	1.614	1.607	1.618	1.635
0.2216	0.1893	0.1741	0.1578	0.1438	0.117	0.09874	0.08586	0.09552	0.09982	0.1138	0.1631	0.2082	0.2898	0.38	0.439	0.5334	0.674	0.7331	0.8372	0.9499	1.027	1.103	1.217	1.244	1.344	1.411	1.434	1.483	1.575	1.583	1.634	1.611	1.652	1.702	1.648	1.593	1.615	1.606	1.61	1.483	1.456	1.507	1.493	1.476	1.485	1.436	1.473	1.426	1.453
0.1234	0.1039	0.09427	0.0808	0.07052	0.06684	0.06391	0.06391	0.08668	0.0999	0.1263	0.1594	0.2189	0.252	0.3115	0.3717	0.5046	0.6207	0.7338	0.8205	1.016	1.142	1.261	1.338	1.444	1.534	1.623	1.554	1.57	1.687	1.693	1.68	1.733	1.75	1.826	1.856	1.777	1.786	1.767	1.747	1.687	1.666	1.623	1.603	1.557	1.583	1.507	1.507	1.487	1.487
0.1196	0.1314	0.1498	0.1284	0.1374	0.1374	0.1415	0.1415	0.1291	0.1201	0.1546	0.1933	0.2492	0.292	0.3859	0.5012	0.6338	0.7401	0.8167	0.8719	1.038	1.158	1.248	1.325	1.399	1.476	1.6	1.626	1.622	1.644	1.656	1.686	1.69	1.647	1.651	1.664	1.685	1.617	1.591	1.621	1.595	1.527	1.523	1.459	1.493	1.511	1.562	1.553	1.647	1.612
0.08393	0.08057	0.09326	0.08953	0.08313	0.06395	0.07354	0.07993	0.07993	0.07993	0.1343	0.1567	0.2334	0.2654	0.3325	0.438	0.557	0.6407	0.7789	0.8754	1.02	1.161	1.287	1.376	1.373	1.475	1.488	1.539	1.546	1.494	1.51	1.61	1.581	1.622	1.642	1.645	1.683	1.638	1.568	1.581	1.587	1.53	1.488	1.456	1.501	1.552	1.533	1.517	1.539	1.552
0.1074	0.111	0.1074	0.1356	0.1262	0.1305	0.1526	0.1441	0.1569	0.197	0.1884	0.2541	0.3334	0.4076	0.5167	0.6173	0.7094	0.8194	0.8808	0.9465	1.017	1.062	1.114	1.211	1.307	1.413	1.505	1.601	1.649	1.741	1.745	1.741	1.719	1.706	1.715	1.741	1.741	1.662	1.662	1.697	1.662	1.614	1.601	1.474	1.593	1.566	1.566	1.623	1.579	1.596
0.237	0.2349	0.2225	0.1945	0.1621	0.1621	0.1621	0.1392	0.1354	0.1507	0.1793	0.1983	0.2269	0.3108	0.3814	0.4558	0.5302	0.6064	0.7285	0.8467	0.9039	1.022	1.131	1.211	1.339	1.381	1.385	1.394	1.417	1.484	1.512	1.436	1.503	1.579	1.617	1.627	1.594	1.61	1.728	1.686	1.686	1.709	1.686	1.718	1.718	1.61	1.571	1.51	1.487	1.446
0.1203	0.1356	0.1312	0.1515	0.1437	0.1672	0.164	0.164	0.1484	0.189	0.189	0.2156	0.2625	0.3093	0.3765	0.4796	0.4671	0.5671	0.6624	0.6905	0.778	0.853	0.9436	1.111	1.183	1.275	1.359	1.45	1.525	1.556	1.639	1.614	1.606	1.65	1.619	1.651	1.656	1.589	1.629	1.578	1.64	1.672	1.667	1.651	1.683	1.711	1.75	1.619	1.564	1.461
0.1812	0.1622	0.1669	0.1472	0.154	0.1431	0.1185	0.1076	0.1199	0.1485	0.184	0.2316	0.2752	0.3625	0.4578	0.5287	0.5723	0.6595	0.7072	0.774	0.8571	0.9239	1.032	1.071	1.119	1.195	1.303	1.359	1.478	1.522	1.613	1.69	1.737	1.706	1.679	1.662	1.623	1.611	1.586	1.582	1.597	1.624	1.557	1.568	1.605	1.594	1.53	1.555	1.488	1.472
0.1754	0.1559	0.1364	0.1336	0.1392	0.1281	0.1448	0.1448	0.1448	0.1726	0.1949	0.2394	0.2895	0.2951	0.3452	0.4065	0.4677	0.5735	0.6236	0.696	0.7405	0.8686	1.01	1.088	1.149	1.307	1.368	1.526	1.561	1.6	1.674	1.715	1.641	1.693	1.641	1.652	1.583	1.628	1.656	1.656	1.604	1.592	1.587	1.65	1.583	1.578	1.589	1.583	1.572	1.555
0.1435	0.1217	0.1167	0.1345	0.1181	0.1082	0.1	0.1132	0.1165	0.146	0.1296	0.164	0.2378	0.2936	0.3805	0.515	0.5773	0.6675	0.7151	0.8365	0.9496	1.005	1.071	1.119	1.245	1.371	1.429	1.455	1.502	1.507	1.602	1.576	1.576	1.558	1.566	1.593	1.609	1.588	1.619	1.632	1.642	1.655	1.625	1.625	1.629	1.606	1.561	1.548	1.519	1.466
0.1873	0.1839	0.1646	0.1557	0.1557	0.1411	0.1362	0.1573	0.1622	0.1816	0.2416	0.287	0.3973	0.4524	0.5319	0.6421	0.6875	0.7427	0.8173	0.8724	0.9924	1.052	1.098	1.247	1.307	1.396	1.38	1.37	1.399	1.489	1.589	1.613	1.594	1.699	1.699	1.774	1.685	1.55	1.526	1.531	1.456	1.476	1.456	1.515	1.524	1.508	1.469	1.474	1.503	1.388
0.2184	0.2012	0.1976	0.195	0.1916	0.1883	0.1627	0.1593	0.166	0.1883	0.2039	0.2819	0.3298	0.3888	0.4746	0.5526	0.6127	0.7275	0.8088	0.9057	1.028	1.08	1.205	1.327	1.371	1.43	1.453	1.527	1.62	1.653	1.664	1.69	1.694	1.739	1.698	1.639	1.599	1.547	1.578	1.584	1.565	1.551	1.547	1.529	1.573	1.517	1.439	1.487	1.457	1.438
0.1864	0.1874	0.1608	0.1652	0.1407	0.1476	0.1339	0.1515	0.1583	0.2023	0.216	0.2609	0.303	0.3547	0.4368	0.5092	0.6196	0.6919	0.7779	0.8639	0.9714	1.03	1.127	1.14	1.214	1.29	1.324	1.403	1.473	1.493	1.597	1.641	1.699	1.755	1.693	1.665	1.672	1.669	1.646	1.573	1.504	1.511	1.507	1.507	1.444	1.506	1.499	1.517	1.562	1.538
0.2845	0.2584	0.2467	0.2334	0.2139	0.2017	0.1784	0.1748	0.1907	0.198	0.2359	0.2774	0.3459	0.4033	0.4779	0.5377	0.6612	0.7064	0.8384	0.9618	1.044	1.112	1.192	1.215	1.291	1.313	1.343	1.423	1.419	1.471	1.501	1.546	1.573	1.566	1.58	1.655	1.684	1.677	1.691	1.65	1.657	1.597	1.489	1.399	1.403	1.396	1.415	1.397	1.401	1.408
0.1516	0.1415	0.1347	0.1353	0.1245	0.1281	0.1335	0.1426	0.1516	0.175	0.2075	0.2508	0.3031	0.3699	0.4403	0.4926	0.5395	0.6297	0.7615	0.8102	0.9275	1.009	1.108	1.227	1.283	1.259	1.315	1.297	1.335	1.341	1.416	1.454	1.46	1.474	1.498	1.521	1.545	1.536	1.527	1.631	1.66	1.698	1.684	1.631	1.584	1.57	1.503	1.483	1.384	1.357
0.2605	0.2341	0.2322	0.2208	0.1856	0.194	0.1572	0.1438	0.1706	0.1756	0.194	0.2559	0.3144	0.4097	0.4633	0.5352	0.6389	0.7292	0.7844	0.9148	0.9867	1.117	1.207	1.238	1.315	1.381	1.328	1.328	1.365	1.378	1.415	1.492	1.532	1.577	1.6	1.547	1.547	1.597	1.512	1.522	1.54	1.57	1.579	1.56	1.519	1.509	1.509	1.477	1.447	1.401
0.288	0.258	0.2278	0.237	0.2062	0.1997	0.1997	0.2194	0.2304	0.2699	0.2589	0.305	0.3357	0.3905	0.4125	0.509	0.5924	0.7306	0.7833	0.9018	0.9698	1.031	1.108	1.143	1.163	1.29	1.305	1.336	1.422	1.455	1.531	1.542	1.492	1.538	1.58	1.529	1.503	1.483	1.51	1.529	1.525	1.54	1.556	1.556	1.575	1.534	1.514	1.472	1.384	1.452
0.1534	0.1604	0.1616	0.1584	0.1514	0.1684	0.1813	0.2052	0.2023	0.2122	0.2331	0.2939	0.3477	0.4115	0.4792	0.5799	0.6676	0.7951	0.8489	0.8688	0.9535	1.02	1.071	1.172	1.152	1.176	1.294	1.311	1.403	1.457	1.447	1.477	1.494	1.501	1.513	1.456	1.409	1.389	1.447	1.444	1.433	1.484	1.474	1.484	1.53	1.503	1.54	1.501	1.477	1.513
0.234	0.2105	0.1948	0.1934	0.1632	0.17	0.17	0.1866	0.2002	0.2169	0.2433	0.2765	0.3128	0.3559	0.4224	0.5289	0.6324	0.6929	0.8198	0.9097	0.9664	1.006	1.099	1.166	1.239	1.289	1.349	1.422	1.492	1.492	1.498	1.534	1.507	1.5	1.493	1.493	1.476	1.504	1.467	1.498	1.535	1.591	1.578	1.587	1.56	1.583	1.533	1.529	1.476	1.456
0.2751	0.2488	0.268	0.2502	0.227	0.227	0.2311	0.2037	0.227	0.2229	0.2543	0.2898	0.3623	0.4416	0.5086	0.5496	0.6262	0.6863	0.7902	0.8381	0.9598	0.9844	1.061	1.117	1.206	1.278	1.351	1.314	1.411	1.459	1.492	1.548	1.464	1.464	1.505	1.481	1.468	1.496	1.452	1.492	1.523	1.503	1.559	1.635	1.596	1.559	1.602	1.606	1.565	1.457
0.1899	0.1917	0.1831	0.1903	0.1669	0.1503	0.1553	0.1519	0.1486	0.1653	0.1653	0.2053	0.2471	0.3072	0.3806	0.4541	0.5442	0.6611	0.7429	0.8281	0.9466	1.028	1.102	1.167	1.229	1.307	1.372	1.352	1.404	1.441	1.509	1.514	1.514	1.548	1.649	1.683	1.731	1.728	1.723	1.693	1.696	1.668	1.671	1.668	1.603	1.628	1.628	1.624	1.543	1.531
0.2913	0.2628	0.2577	0.2453	0.209	0.2067	0.1704	0.1917	0.2004	0.2161	0.2406	0.2863	0.3076	0.3558	0.4165	0.5112	0.6019	0.6255	0.7376	0.8314	0.889	0.9797	1.049	1.092	1.223	1.229	1.32	1.387	1.396	1.372	1.405	1.384	1.441	1.451	1.46	1.511	1.603	1.594	1.631	1.621	1.572	1.599	1.578	1.504	1.492	1.51	1.474	1.51	1.474	1.437
0.2488	0.2322	0.215	0.2027	0.1711	0.1632	0.1527	0.158	0.1843	0.1975	0.2106	0.2922	0.3107	0.3396	0.4449	0.4765	0.6108	0.6845	0.7214	0.8214	0.9399	0.9952	1.124	1.106	1.166	1.295	1.351	1.401	1.456	1.48	1.556	1.574	1.519	1.488	1.506	1.474	1.469	1.561	1.569	1.532	1.595	1.532	1.495	1.495	1.445	1.419	1.511	1.406	1.345	1.409
0.2219	0.2157	0.2163	0.2127	0.1977	0.2209	0.2495	0.2659	0.2822	0.2754	0.2918	0.3354	0.3518	0.3681	0.4199	0.484	0.5794	0.6313	0.7267	0.7935	0.9162	0.983	1.07	1.149	1.245	1.293	1.365	1.444	1.481	1.512	1.512	1.572	1.539	1.554	1.498	1.517	1.546	1.573	1.569	1.625	1.662	1.67	1.722	1.674	1.643	1.603	1.576	1.504	1.437	1.31
0.1184	0.1302	0.143	0.1353	0.1522	0.1691	0.1607	0.1691	0.1691	0.186	0.2198	0.2283	0.2833	0.3481	0.4171	0.5158	0.5806	0.6835	0.7821	0.8681	0.9315	0.9865	1.046	1.156	1.227	1.278	1.39	1.514	1.577	1.598	1.642	1.629	1.654	1.577	1.483	1.457	1.514	1.501	1.557	1.528	1.515	1.49	1.464	1.399	1.45	1.377	1.377	1.406	1.44	1.432
0.0841	0.09661	0.09416	0.1047	0.1164	0.1282	0.1405	0.17	0.1787	0.215	0.2391	0.2779	0.3463	0.4177	0.4689	0.5471	0.6069	0.6931	0.7862	0.873	0.9476	1.127	1.225	1.311	1.455	1.511	1.559	1.59	1.553	1.517	1.548	1.503	1.517	1.49	1.481	1.502	1.568	1.547	1.535	1.497	1.529	1.55	1.529	1.487	1.499	1.487	1.532	1.466	1.455	1.419
0.1479	0.1345	0.1255	0.1229	0.1229	0.09989	0.09989	0.1191	0.1306	0.1773	0.2124	0.2316	0.2667	0.3057	0.3793	0.4221	0.4951	0.5917	0.6921	0.8079	0.9237	0.9819	1.09	1.082	1.09	1.206	1.229	1.226	1.287	1.353	1.508	1.565	1.581	1.624	1.67	1.705	1.697	1.627	1.647	1.597	1.639	1.593	1.57	1.577	1.57	1.55	1.523	1.403	1.442	1.446
0.1842	0.1965	0.2105	0.1888	0.1754	0.1938	0.2072	0.1888	0.1988	0.1938	0.2439	0.3074	0.3525	0.4193	0.5179	0.6382	0.705	0.7885	0.8637	0.9389	1.024	1.083	1.069	1.203	1.27	1.31	1.398	1.43	1.492	1.559	1.622	1.619	1.694	1.691	1.654	1.622	1.657	1.652	1.682	1.682	1.672	1.696	1.679	1.634	1.589	1.572	1.475	1.499	1.534	1.604
0.2365	0.2261	0.199	0.1797	0.1665	0.1319	0.1319	0.1022	0.08488	0.089	0.1277	0.1838	0.2316	0.2967	0.3741	0.4912	0.6123	0.7211	0.7565	0.8604	0.9296	1.078	1.156	1.244	1.339	1.426	1.495	1.556	1.56	1.604	1.569	1.552	1.565	1.539	1.518	1.548	1.509	1.595	1.586	1.642	1.686	1.773	1.759	1.803	1.799	1.773	1.722	1.739	1.661	1.626
0.3077	0.3077	0.2992	0.2931	0.2809	0.2442	0.2296	0.2345	0.2271	0.2271	0.2442	0.2613	0.2833	0.3786	0.4225	0.5105	0.5862	0.6717	0.7694	0.8964	0.9892	1.092	1.138	1.241	1.353	1.395	1.434	1.439	1.524	1.563	1.6	1.6	1.654	1.68	1.729	1.639	1.697	1.639	1.688	1.666	1.671	1.649	1.729	1.712	1.729	1.661	1.688	1.683	1.678	1.617
0.1249	0.1124	0.1179	0.1056	0.09812	0.09366	0.09366	0.08474	0.1041	0.1041	0.1368	0.165	0.1933	0.2587	0.333	0.4118	0.5189	0.5887	0.7359	0.834	0.9203	1.035	1.1	1.182	1.24	1.216	1.311	1.368	1.351	1.396	1.47	1.522	1.567	1.542	1.612	1.658	1.641	1.612	1.658	1.687	1.762	1.791	1.742	1.8	1.809	1.719	1.731	1.661	1.542	1.558
0.1931	0.205	0.208	0.2037	0.1931	0.2186	0.1974	0.1974	0.208	0.2228	0.2547	0.2802	0.312	0.3544	0.3842	0.4372	0.4733	0.5412	0.6622	0.694	0.8405	0.9508	1.055	1.159	1.278	1.314	1.443	1.38	1.469	1.433	1.422	1.365	1.375	1.39	1.547	1.511	1.568	1.643	1.753	1.753	1.706	1.628	1.725	1.766	1.713	1.609	1.66	1.687	1.694	1.575
0.206	0.1835	0.197	0.1933	0.1722	0.1822	0.1755	0.1822	0.1966	0.1899	0.2099	0.2621	0.2688	0.2866	0.3521	0.3932	0.4698	0.5087	0.592	0.7375	0.8863	0.9552	1.021	1.093	1.18	1.186	1.214	1.234	1.276	1.359	1.376	1.417	1.528	1.566	1.581	1.594	1.68	1.705	1.705	1.684	1.67	1.622	1.663	1.622	1.639	1.677	1.664	1.622	1.705	1.682
0.2453	0.2474	0.2275	0.2011	0.2194	0.2011	0.195	0.1828	0.1645	0.1889	0.2255	0.2376	0.2437	0.2376	0.2864	0.3565	0.4143	0.46	0.591	0.6733	0.7921	0.9231	1.027	1.142	1.246	1.377	1.462	1.569	1.575	1.599	1.657	1.788	1.843	1.874	1.898	1.956	1.98	1.929	1.834	1.715	1.773	1.721	1.657	1.645	1.615	1.609	1.609	1.584	1.572	1.667
0.3548	0.3441	0.3118	0.2854	0.2605	0.2356	0.2107	0.1925	0.1823	0.1937	0.2084	0.1971	0.2118	0.2582	0.2979	0.3635	0.4145	0.5017	0.5923	0.6942	0.7452	0.8426	0.9366	1.019	1.088	1.169	1.241	1.419	1.514	1.601	1.689	1.764	1.771	1.742	1.706	1.709	1.655	1.651	1.615	1.666	1.681	1.692	1.674	1.689	1.656	1.644	1.641	1.641	1.623	1.593
0.368	0.3439	0.3546	0.3435	0.3144	0.306	0.2956	0.2956	0.2998	0.2852	0.2998	0.3248	0.3248	0.3498	0.3269	0.4018	0.4164	0.5454	0.6391	0.7411	0.7911	0.9472	1.035	1.185	1.17	1.189	1.307	1.47	1.609	1.634	1.703	1.786	1.944	1.936	1.901	1.772	1.772	1.707	1.697	1.613	1.613	1.63	1.655	1.676	1.672	1.726	1.682	1.647	1.636	1.647
0.3466	0.3047	0.2967	0.2739	0.2421	0.2152	0.203	0.1712	0.1638	0.1516	0.1443	0.1369	0.1565	0.181	0.2127	0.2886	0.3766	0.4328	0.5478	0.6431	0.7752	0.9121	0.9928	1.037	1.225	1.318	1.462	1.45	1.445	1.621	1.692	1.643	1.655	1.66	1.824	1.937	1.832	1.861	1.854	1.822	1.729	1.653	1.589	1.658	1.658	1.678	1.78	1.768	1.736	1.66
0.4069	0.3255	0.3408	0.316	0.2385	0.2385	0.2146	0.1669	0.1669	0.1073	0.1312	0.1431	0.1908	0.1908	0.2385	0.2862	0.3876	0.4651	0.5068	0.6678	0.8407	0.9659	1.067	1.276	1.336	1.479	1.568	1.556	1.628	1.753	1.711	1.711	1.687	1.687	1.789	1.83	1.789	1.765	1.789	1.848	1.723	1.711	1.669	1.711	1.711	1.675	1.628	1.616	1.604	1.58
0.285	0.2611	0.2694	0.2694	0.2635	0.2517	0.2605	0.2605	0.2605	0.2605	0.2665	0.2724	0.2605	0.2724	0.3138	0.379	0.4086	0.4767	0.5833	0.7017	0.8142	0.9208	0.9771	1.072	1.122	1.158	1.276	1.312	1.3	1.392	1.436	1.572	1.611	1.593	1.682	1.708	1.697	1.759	1.785	1.803	1.794	1.788	1.913	1.913	1.845	1.732	1.726	1.726	1.652	1.551
0.4025	0.3938	0.4036	0.3934	0.3554	0.3516	0.3193	0.3098	0.2965	0.2699	0.2414	0.2319	0.2547	0.3098	0.3516	0.3877	0.4296	0.5132	0.5987	0.6652	0.709	0.8401	0.9447	1.043	1.137	1.224	1.27	1.338	1.38	1.441	1.543	1.543	1.595	1.652	1.747	1.733	1.686	1.619	1.695	1.654	1.699	1.604	1.557	1.56	1.56	1.477	1.45	1.408	1.465	1.446
0.3435	0.3014	0.314	0.3103	0.2691	0.2501	0.228	0.2153	0.2438	0.2375	0.2438	0.2153	0.2406	0.304	0.3926	0.4559	0.4781	0.5604	0.6522	0.7472	0.8074	0.8422	0.9309	1.086	1.175	1.213	1.254	1.317	1.418	1.425	1.384	1.384	1.501	1.558	1.599	1.574	1.662	1.71	1.732	1.643	1.65	1.602	1.684	1.602	1.612	1.57	1.7	1.637	1.637	1.555
0.2649	0.2514	0.2814	0.2745	0.2463	0.2822	0.2258	0.2489	0.2668	0.2566	0.2463	0.2412	0.2463	0.2617	0.2899	0.3387	0.3951	0.5029	0.6363	0.721	0.88	0.9365	1.021	1.088	1.188	1.252	1.267	1.311	1.373	1.401	1.519	1.547	1.609	1.65	1.678	1.734	1.804	1.788	1.811	1.775	1.804	1.76	1.76	1.747	1.686	1.645	1.696	1.678	1.673	1.596
0.3996	0.3919	0.381	0.3609	0.3094	0.2971	0.2922	0.275	0.2799	0.2726	0.2947	0.2897	0.3118	0.2996	0.3413	0.388	0.4125	0.4493	0.5353	0.6458	0.7514	0.8029	0.8545	0.9871	1.048	1.134	1.169	1.196	1.306	1.4	1.422	1.493	1.562	1.613	1.707	1.751	1.763	1.724	1.707	1.655	1.662	1.657	1.606	1.571	1.645	1.655	1.633	1.598	1.574	1.586
0.3049	0.3122	0.2965	0.2718	0.2375	0.2406	0.2614	0.2303	0.2095	0.2168	0.2344	0.2406	0.251	0.2614	0.2998	0.3309	0.362	0.4315	0.5394	0.6265	0.6929	0.7624	0.8599	0.9854	1.132	1.244	1.307	1.394	1.457	1.503	1.584	1.573	1.581	1.664	1.661	1.664	1.737	1.705	1.729	1.715	1.638	1.707	1.725	1.659	1.694	1.628	1.577	1.591	1.525	1.489
0.3396	0.3493	0.3154	0.3188	0.2773	0.2495	0.2149	0.1802	0.1802	0.201	0.2149	0.2495	0.3084	0.3292	0.402	0.4609	0.5337	0.5996	0.6724	0.7347	0.8352	0.9184	1.033	1.126	1.154	1.289	1.352	1.466	1.532	1.508	1.625	1.761	1.733	1.778	1.82	1.868	1.868	1.826	1.792	1.84	1.813	1.712	1.691	1.757	1.681	1.653	1.605	1.567	1.567	1.511
0.274	0.2266	0.2216	0.2093	0.1812	0.2005	0.19	0.1759	0.2375	0.2516	0.2551	0.2691	0.2639	0.3114	0.4099	0.4327	0.4855	0.5717	0.6649	0.7547	0.8215	0.8268	0.8831	0.9816	1.117	1.231	1.363	1.411	1.481	1.596	1.652	1.657	1.691	1.682	1.727	1.778	1.754	1.759	1.745	1.815	1.726	1.689	1.708	1.717	1.74	1.74	1.611	1.673	1.654	1.574
0.2177	0.2185	0.2612	0.2442	0.251	0.2442	0.2533	0.2578	0.2578	0.2623	0.294	0.2872	0.3189	0.3302	0.3867	0.4365	0.4365	0.4975	0.5744	0.631	0.7599	0.8277	0.9792	1.128	1.176	1.305	1.398	1.413	1.502	1.558	1.59	1.631	1.646	1.714	1.678	1.673	1.626	1.563	1.631	1.683	1.687	1.809	1.753	1.721	1.778	1.735	1.678	1.59	1.493	1.506
0.4602	0.45	0.4581	0.4456	0.4182	0.3999	0.3616	0.3579	0.3579	0.3543	0.3488	0.3378	0.3232	0.3561	0.3597	0.3835	0.4401	0.4894	0.5771	0.6629	0.8071	0.9131	0.9934	1.076	1.191	1.276	1.359	1.368	1.454	1.503	1.523	1.603	1.689	1.722	1.846	1.808	1.846	1.874	1.812	1.764	1.74	1.602	1.607	1.611	1.631	1.64	1.616	1.612	1.647	1.662
0.5319	0.4539	0.4374	0.4255	0.4424	0.3411	0.304	0.2837	0.3073	0.3276	0.3208	0.3343	0.358	0.3816	0.4154	0.4492	0.4829	0.5809	0.6214	0.7531	0.8376	0.895	0.9929	1.121	1.162	1.297	1.354	1.395	1.486	1.621	1.601	1.608	1.594	1.665	1.787	1.871	1.76	1.814	1.814	1.898	1.8	1.702	1.584	1.662	1.635	1.628	1.523	1.543	1.513	1.567
0.2633	0.2481	0.2223	0.2173	0.1973	0.1605	0.1605	0.1471	0.1471	0.1672	0.1672	0.2173	0.234	0.2273	0.2574	0.3076	0.3577	0.4212	0.4981	0.6152	0.7689	0.9227	0.9996	1.153	1.257	1.347	1.451	1.508	1.478	1.518	1.568	1.578	1.618	1.571	1.585	1.655	1.718	1.732	1.759	1.738	1.745	1.752	1.772	1.772	1.749	1.735	1.685	1.665	1.568	1.581
0.3715	0.3481	0.3455	0.338	0.3129	0.2654	0.2179	0.2291	0.2095	0.1983	0.2039	0.2291	0.2821	0.3185	0.3659	0.4609	0.5727	0.609	0.7263	0.7989	0.919	0.9889	1.05	1.145	1.226	1.293	1.388	1.436	1.483	1.511	1.57	1.69	1.665	1.696	1.749	1.796	1.827	1.821	1.763	1.768	1.754	1.749	1.679	1.637	1.553	1.548	1.52	1.508	1.408	1.486
0.3202	0.305	0.2745	0.2701	0.244	0.2091	0.1743	0.1656	0.1743	0.1917	0.2004	0.244	0.3224	0.3573	0.3834	0.4836	0.5446	0.6709	0.7537	0.8278	0.9628	1.15	1.194	1.294	1.338	1.372	1.399	1.433	1.416	1.46	1.494	1.512	1.503	1.608	1.651	1.669	1.695	1.782	1.817	1.965	1.886	1.843	1.825	1.808	1.808	1.721	1.581	1.599	1.538	1.477
0.3483	0.3161	0.2945	0.2743	0.2597	0.2282	0.216	0.1966	0.1918	0.1966	0.216	0.2039	0.2913	0.3398	0.3763	0.4321	0.568	0.6676	0.7792	0.7865	0.9637	1.051	1.199	1.221	1.311	1.33	1.449	1.403	1.456	1.415	1.529	1.602	1.682	1.631	1.777	1.799	1.935	1.893	1.847	1.821	1.852	1.753	1.736	1.677	1.646	1.551	1.52	1.483	1.406	1.432
0.1974	0.1997	0.226	0.215	0.2065	0.2065	0.1958	0.1916	0.1724	0.132	0.1575	0.1724	0.2171	0.298	0.3725	0.4385	0.5747	0.6599	0.7663	0.843	0.8941	0.9558	1.088	1.109	1.201	1.256	1.301	1.399	1.486	1.548	1.577	1.618	1.684	1.746	1.765	1.754	1.743	1.769	1.699	1.643	1.633	1.607	1.571	1.509	1.556	1.601	1.622	1.552	1.537	1.603
0.317	0.2536	0.2709	0.2601	0.209	0.1811	0.1811	0.1625	0.1811	0.1486	0.1672	0.209	0.2276	0.2694	0.339	0.4273	0.5434	0.6456	0.7013	0.822	0.8871	0.9335	0.9521	1.031	1.105	1.231	1.296	1.347	1.454	1.56	1.728	1.76	1.769	1.751	1.723	1.667	1.7	1.523	1.551	1.574	1.584	1.709	1.746	1.723	1.686	1.677	1.547	1.584	1.495	1.468
0.3244	0.2907	0.2509	0.2447	0.2039	0.1854	0.1928	0.1965	0.2039	0.2039	0.2225	0.2855	0.3263	0.3522	0.3522	0.4301	0.508	0.571	0.6488	0.7045	0.7972	0.9343	1.046	1.201	1.316	1.364	1.45	1.49	1.602	1.579	1.565	1.472	1.465	1.472	1.542	1.502	1.602	1.609	1.765	1.772	1.82	1.802	1.757	1.743	1.743	1.617	1.561	1.546	1.539	1.583
0.254	0.2596	0.2445	0.2257	0.2419	0.2177	0.2257	0.2419	0.2338	0.2822	0.2983	0.2902	0.266	0.2983	0.3305	0.4676	0.5724	0.7336	0.8304	0.9352	1.032	1.145	1.113	1.121	1.056	1.169	1.266	1.298	1.467	1.588	1.677	1.741	1.717	1.709	1.757	1.637	1.572	1.548	1.604	1.596	1.701	1.645	1.604	1.637	1.629	1.661	1.709	1.516	1.483	1.508
0.3565	0.3115	0.2925	0.2977	0.2382	0.21	0.163	0.163	0.1567	0.1567	0.1567	0.163	0.2163	0.2758	0.3479	0.4357	0.5265	0.6331	0.771	0.8588	1.006	1.106	1.2	1.254	1.341	1.376	1.482	1.511	1.445	1.492	1.539	1.529	1.577	1.589	1.633	1.793	1.752	1.727	1.815	1.786	1.733	1.689	1.614	1.674	1.739	1.608	1.608	1.674	1.686	1.645
0.2279	0.2177	0.2154	0.2099	0.1943	0.1807	0.1496	0.1399	0.1691	0.1594	0.1788	0.2235	0.2682	0.3537	0.4489	0.5053	0.5966	0.6918	0.7424	0.8182	0.9076	0.9484	0.9931	1.098	1.143	1.222	1.331	1.397	1.496	1.526	1.529	1.59	1.574	1.605	1.57	1.566	1.737	1.759	1.739	1.79	1.73	1.755	1.724	1.623	1.636	1.687	1.687	1.722	1.716	1.712
0.3058	0.2982	0.274	0.284	0.2457	0.2348	0.3058	0.2949	0.3167	0.3277	0.3495	0.3986	0.4587	0.4587	0.4915	0.5516	0.7099	0.7809	0.7918	0.9229	0.9939	1.076	1.109	1.13	1.19	1.322	1.322	1.403	1.48	1.491	1.529	1.502	1.633	1.671	1.556	1.496	1.655	1.638	1.638	1.54	1.524	1.655	1.676	1.589	1.556	1.545	1.524	1.464	1.447	1.365
0.1809	0.1716	0.1879	0.1766	0.1682	0.1538	0.1658	0.1779	0.1779	0.1742	0.1899	0.2283	0.2668	0.3353	0.4002	0.4963	0.5924	0.7114	0.7847	0.8688	0.9265	1.049	1.145	1.199	1.273	1.353	1.453	1.535	1.608	1.615	1.673	1.76	1.757	1.772	1.776	1.75	1.777	1.739	1.655	1.693	1.69	1.667	1.644	1.59	1.613	1.566	1.536	1.489	1.442	1.388
0.1826	0.1672	0.1817	0.1603	0.1542	0.1482	0.1225	0.1225	0.1437	0.1694	0.242	0.2888	0.3418	0.4506	0.5338	0.6019	0.7107	0.7788	0.8574	0.9708	1.003	1.028	1.116	1.195	1.314	1.402	1.474	1.515	1.618	1.659	1.742	1.757	1.789	1.816	1.89	1.875	1.907	1.798	1.762	1.715	1.677	1.639	1.665	1.618	1.633	1.582	1.592	1.552	1.511	1.5
0.2602	0.2455	0.2268	0.2211	0.1906	0.183	0.183	0.2021	0.1944	0.1944	0.2326	0.2974	0.305	0.3698	0.4804	0.5833	0.7663	0.8121	0.9074	1.056	1.129	1.174	1.22	1.174	1.369	1.414	1.498	1.556	1.586	1.639	1.723	1.678	1.742	1.75	1.739	1.883	1.929	2.105	2.177	2.166	2.146	2.146	1.971	1.918	1.658	1.529	1.502	1.468	1.495	1.479
0.2304	0.2581	0.2663	0.237	0.2282	0.2282	0.1756	0.1668	0.1317	0.1317	0.158	0.2107	0.2809	0.3906	0.474	0.5837	0.7022	0.8032	0.948	1.014	1.075	1.181	1.251	1.303	1.339	1.391	1.523	1.672	1.637	1.69	1.835	1.922	1.896	1.843	1.817	1.971	2.006	1.94	1.975	1.931	1.957	1.957	1.848	1.734	1.707	1.602	1.672	1.637	1.663	1.672
0.1685	0.172	0.1685	0.1544	0.1445	0.1345	0.1295	0.1179	0.1229	0.1113	0.1494	0.186	0.2225	0.279	0.3803	0.46	0.5812	0.6543	0.812	0.8967	0.998	1.066	1.113	1.234	1.365	1.406	1.516	1.601	1.69	1.76	1.818	1.888	1.941	1.941	1.993	2.041	2.077	2.046	1.993	1.915	1.978	1.9	1.825	1.813	1.724	1.692	1.68	1.581	1.591	1.543
0.1311	0.1265	0.1234	0.1322	0.1388	0.1322	0.1322	0.1278	0.1344	0.1763	0.2028	0.2336	0.2755	0.3394	0.4121	0.5289	0.5466	0.6744	0.7603	0.8683	1.012	1.139	1.201	1.296	1.333	1.459	1.554	1.622	1.626	1.675	1.812	1.9	1.979	1.937	1.995	2.149	2.228	2.202	2.122	2.065	2.107	1.975	1.873	1.783	1.699	1.684	1.598	1.556	1.552	1.468
0.1815	0.1546	0.1874	0.1841	0.1974	0.2142	0.1974	0.1907	0.2276	0.2209	0.2342	0.2476	0.2543	0.2844	0.3413	0.3781	0.4718	0.589	0.686	0.8901	1.088	1.205	1.342	1.439	1.583	1.683	1.703	1.693	1.767	1.884	1.904	1.897	2.015	2.015	2.061	2.038	2.008	1.978	1.941	1.787	1.7	1.62	1.606	1.506	1.492	1.419	1.432	1.462	1.519	1.482
0.2246	0.2143	0.1984	0.1871	0.1577	0.1376	0.133	0.1407	0.1608	0.1763	0.2134	0.2427	0.2922	0.3618	0.4437	0.4808	0.6092	0.6911	0.7699	0.9184	1.042	1.153	1.302	1.381	1.529	1.628	1.69	1.732	1.806	1.835	1.872	1.877	1.979	1.979	1.942	1.902	1.906	1.86	1.814	1.69	1.633	1.603	1.532	1.461	1.421	1.45	1.422	1.405	1.447	1.476
0.1378	0.1103	0.1587	0.1575	0.1575	0.1575	0.1504	0.1575	0.222	0.1933	0.2506	0.3079	0.358	0.4296	0.4869	0.5156	0.5729	0.6445	0.6946	0.8593	0.9595	1.11	1.239	1.446	1.497	1.561	1.711	1.826	1.855	1.905	1.984	2.077	2.17	2.048	2.026	1.991	2.019	1.876	1.819	1.819	1.79	1.697	1.69	1.683	1.647	1.59	1.475	1.468	1.518	1.489
0.1298	0.1136	0.1027	0.1136	0.1205	0.1089	0.1275	0.1136	0.1321	0.1506	0.1993	0.2248	0.2735	0.3152	0.3824	0.4427	0.5655	0.6814	0.8042	0.9525	1.02	1.138	1.309	1.418	1.537	1.578	1.683	1.838	1.912	1.956	1.914	1.845	1.968	1.912	1.924	1.924	1.947	1.947	1.942	1.856	1.831	1.787	1.761	1.694	1.645	1.578	1.56	1.518	1.506	1.451
0.3483	0.3195	0.325	0.3025	0.2813	0.2468	0.2255	0.2096	0.2202	0.2149	0.2308	0.2468	0.2521	0.3317	0.4113	0.4617	0.5652	0.7031	0.8411	1.019	1.08	1.21	1.343	1.446	1.428	1.473	1.558	1.672	1.677	1.757	1.767	1.961	2.086	2.067	2.067	2.027	1.969	1.963	1.924	1.82	1.786	1.741	1.746	1.685	1.661	1.571	1.611	1.595	1.579	1.627
0.4328	0.41	0.4378	0.4264	0.3952	0.3639	0.3298	0.2786	0.2644	0.2018	0.2132	0.1734	0.199	0.3014	0.3781	0.4293	0.5231	0.5686	0.7306	0.7818	0.8074	0.9097	1.012	1.123	1.276	1.333	1.473	1.538	1.578	1.643	1.669	1.632	1.632	1.601	1.601	1.62	1.586	1.561	1.521	1.578	1.578	1.615	1.589	1.629	1.552	1.566	1.541	1.555	1.487	1.504
0.3231	0.3251	0.2848	0.2918	0.2441	0.2322	0.1965	0.1906	0.2025	0.268	0.2918	0.3037	0.3156	0.393	0.4109	0.4228	0.4943	0.6193	0.7563	0.8813	0.9647	1.036	1.197	1.197	1.31	1.346	1.405	1.507	1.584	1.614	1.697	1.62	1.655	1.655	1.715	1.763	1.638	1.655	1.655	1.632	1.596	1.536	1.435	1.548	1.447	1.423	1.364	1.364	1.34	1.376
0.2528	0.2342	0.2395	0.2509	0.2053	0.2129	0.2053	0.1597	0.1673	0.1445	0.1292	0.1673	0.1825	0.2623	0.3573	0.4296	0.5702	0.7109	0.8287	0.9542	1.064	1.19	1.266	1.296	1.33	1.346	1.388	1.464	1.517	1.566	1.646	1.73	1.794	1.768	1.684	1.707	1.768	1.68	1.635	1.642	1.699	1.688	1.604	1.551	1.49	1.441	1.41	1.315	1.403	1.441
0.3499	0.3681	0.3611	0.3725	0.3095	0.2684	0.2821	0.2931	0.2574	0.2273	0.2109	0.2684	0.315	0.3478	0.3478	0.43	0.5615	0.6738	0.7641	0.8381	0.9476	1.101	1.202	1.301	1.326	1.397	1.471	1.487	1.561	1.624	1.619	1.646	1.72	1.72	1.783	1.739	1.706	1.706	1.742	1.649	1.66	1.66	1.608	1.515	1.52	1.463	1.405	1.4	1.331	1.301
0.491	0.4159	0.3659	0.3301	0.2393	0.2146	0.2063	0.132	0.132	0.1486	0.1486	0.2063	0.1733	0.2146	0.2558	0.3879	0.4622	0.5364	0.7758	0.9738	1.023	1.114	1.18	1.221	1.494	1.345	1.362	1.37	1.535	1.634	1.774	1.593	1.659	1.774	1.882	1.75	1.675	1.626	1.882	1.849	1.741	1.741	1.774	1.7	1.659	1.444	1.486	1.477	1.453	1.51
0.2771	0.299	0.2577	0.2541	0.2172	0.1988	0.1988	0.2356	0.2135	0.2209	0.2209	0.243	0.2761	0.3424	0.3682	0.5007	0.6738	0.8063	0.9499	1.108	1.152	1.222	1.366	1.359	1.366	1.388	1.458	1.642	1.719	1.646	1.701	1.83	1.911	1.918	1.892	1.87	1.904	1.944	1.959	1.9	1.87	1.823	1.856	1.889	1.896	1.918	1.937	1.863	1.819	1.738
0.1142	0.119	0.1275	0.1244	0.1244	0.1244	0.1244	0.1244	0.1047	0.1108	0.1199	0.1442	0.17	0.2185	0.2868	0.4052	0.5236	0.6086	0.7467	0.8544	1.027	1.141	1.26	1.354	1.481	1.551	1.645	1.592	1.671	1.682	1.701	1.727	1.742	1.757	1.88	1.826	1.801	1.811	1.865	1.9	1.97	1.93	2.025	2.147	2.108	2.008	1.958	1.798	1.72	1.586
0.242	0.2355	0.2137	0.2205	0.1794	0.1719	0.1346	0.1495	0.1757	0.1682	0.1757	0.2131	0.2205	0.299	0.3925	0.4784	0.5719	0.684	0.7775	0.912	1.05	1.2	1.23	1.301	1.424	1.488	1.559	1.667	1.622	1.753	1.824	1.802	1.903	1.932	1.843	1.873	1.843	1.843	1.865	1.888	1.91	1.891	1.861	1.82	1.772	1.779	1.712	1.682	1.768	1.768
0.2713	0.264	0.2396	0.2514	0.2808	0.2808	0.2431	0.2179	0.2179	0.2011	0.197	0.1592	0.2137	0.2137	0.2598	0.3311	0.4358	0.6034	0.7208	0.7836	0.968	1.106	1.291	1.379	1.345	1.362	1.5	1.509	1.597	1.534	1.605	1.647	1.81	1.852	1.852	1.861	1.949	1.886	1.915	1.848	1.815	1.815	1.756	1.747	1.827	1.731	1.693	1.571	1.53	1.492
0.1555	0.1617	0.1711	0.1733	0.1555	0.1866	0.1911	0.2222	0.2133	0.2133	0.2044	0.2533	0.2444	0.2888	0.3244	0.3999	0.5288	0.6621	0.7687	0.9465	1.031	1.089	1.129	1.16	1.306	1.417	1.449	1.497	1.644	1.8	1.897	1.906	1.982	2.017	2.066	2.053	2.013	1.942	1.844	1.817	1.8	1.791	1.813	1.764	1.706	1.764	1.64	1.564	1.542	1.462
0.1921	0.1844	0.1857	0.1976	0.1976	0.1701	0.1976	0.1866	0.214	0.2744	0.2964	0.3622	0.4281	0.45	0.5378	0.5872	0.6476	0.7464	0.8836	1.004	1.131	1.191	1.257	1.372	1.449	1.394	1.372	1.471	1.493	1.603	1.663	1.701	2.014	2.064	2.124	2.228	2.201	2.102	2.124	1.86	1.899	1.729	1.679	1.795	1.745	1.624	1.652	1.564	1.597	1.493
0.2511	0.2511	0.2588	0.2642	0.2381	0.2087	0.225	0.2544	0.2674	0.2805	0.274	0.287	0.3653	0.3718	0.4273	0.4958	0.5936	0.7045	0.8154	0.9459	1.099	1.252	1.386	1.461	1.5	1.536	1.53	1.611	1.637	1.644	1.768	1.866	1.898	2.009	1.996	1.99	1.983	1.97	1.95	2.022	1.905	1.905	1.862	1.869	1.641	1.572	1.556	1.556	1.549	1.474
0.1887	0.2204	0.1972	0.1866	0.2011	0.1924	0.204	0.1778	0.1778	0.2303	0.2827	0.3061	0.3644	0.3906	0.5305	0.5801	0.6354	0.6733	0.7666	0.8861	1.003	1.026	1.151	1.265	1.396	1.58	1.629	1.688	1.784	1.816	1.828	1.871	1.79	1.778	1.822	1.833	1.79	1.813	1.819	1.889	1.787	1.685	1.571	1.597	1.536	1.385	1.338	1.396	1.367	1.373
0.2992	0.293	0.2888	0.28	0.2505	0.2299	0.1975	0.2152	0.2093	0.2328	0.2387	0.2888	0.3154	0.3861	0.4804	0.5629	0.6337	0.6956	0.7339	0.9107	1.043	1.088	1.176	1.197	1.362	1.435	1.5	1.5	1.597	1.615	1.715	1.665	1.736	1.583	1.583	1.556	1.577	1.571	1.592	1.592	1.774	1.795	1.739	1.724	1.686	1.633	1.533	1.394	1.329	1.341
0.2669	0.2588	0.2345	0.2334	0.2287	0.1964	0.2056	0.2426	0.231	0.2703	0.3027	0.3581	0.3905	0.4736	0.5337	0.6608	0.7532	0.8202	0.9126	1.007	1.061	1.153	1.218	1.227	1.335	1.488	1.608	1.631	1.627	1.654	1.705	1.777	1.689	1.694	1.737	1.749	1.744	1.788	1.733	1.74	1.691	1.664	1.717	1.814	1.742	1.661	1.65	1.562	1.469	1.372
0.1937	0.195	0.1959	0.1813	0.1565	0.1698	0.166	0.1717	0.1946	0.1984	0.269	0.3206	0.3301	0.4369	0.5228	0.5781	0.6793	0.7709	0.8624	0.9788	1.028	1.126	1.282	1.334	1.389	1.515	1.671	1.685	1.698	1.643	1.712	1.738	1.746	1.671	1.671	1.71	1.671	1.723	1.729	1.712	1.675	1.746	1.694	1.769	1.666	1.582	1.559	1.504	1.401	1.387
0.2331	0.2312	0.1975	0.1879	0.1745	0.1332	0.1425	0.16	0.1549	0.1869	0.223	0.2818	0.318	0.3809	0.4037	0.4904	0.541	0.637	0.7237	0.8372	0.9064	1.071	1.139	1.33	1.434	1.521	1.617	1.734	1.762	1.822	1.813	1.845	1.881	1.872	1.831	1.872	1.853	1.836	1.762	1.708	1.717	1.648	1.589	1.639	1.562	1.59	1.522	1.448	1.458	1.422
0.125	0.1533	0.1638	0.1476	0.1595	0.2023	0.1952	0.2142	0.1952	0.1952	0.2261	0.2333	0.2285	0.2928	0.357	0.4403	0.5617	0.6641	0.8235	0.9378	1.028	1.142	1.25	1.314	1.459	1.547	1.654	1.742	1.811	1.868	1.887	1.849	1.899	1.876	1.876	1.933	1.914	1.978	1.997	1.966	1.959	1.952	1.787	1.738	1.609	1.552	1.495	1.438	1.452	1.426
0.234	0.2288	0.2023	0.1932	0.2229	0.2229	0.1585	0.1486	0.1387	0.1932	0.1833	0.2279	0.3022	0.3765	0.4904	0.5944	0.6638	0.8322	0.9263	0.9907	1.144	1.189	1.243	1.328	1.357	1.451	1.565	1.63	1.714	1.744	1.788	1.892	1.986	1.952	1.877	1.862	1.917	1.882	1.788	1.714	1.739	1.803	1.793	1.729	1.669	1.669	1.585	1.55	1.506	1.427
0.2852	0.2696	0.242	0.2296	0.2296	0.2074	0.1556	0.1259	0.1185	0.1407	0.1482	0.163	0.2556	0.3296	0.4111	0.5111	0.5963	0.6889	0.7667	0.826	0.963	1.07	1.137	1.219	1.337	1.478	1.596	1.619	1.7	1.782	1.826	1.826	1.789	1.8	1.733	1.726	1.759	1.767	1.867	1.896	1.782	1.826	1.774	1.733	1.652	1.493	1.456	1.426	1.441	1.448
0.1601	0.1416	0.1517	0.13	0.07704	0.06741	0.1396	0.1396	0.1589	0.1589	0.2504	0.3322	0.3756	0.4093	0.5152	0.6307	0.7559	0.8233	0.9196	1.001	1.112	1.257	1.363	1.416	1.589	1.627	1.757	1.762	1.859	1.892	1.96	1.931	1.912	1.878	1.94	1.854	1.892	1.902	1.806	1.892	1.868	1.782	1.782	1.753	1.666	1.69	1.56	1.512	1.493	1.444
0.3798	0.387	0.3492	0.3313	0.3313	0.3313	0.3153	0.2947	0.2627	0.2947	0.3061	0.2787	0.2833	0.3061	0.3427	0.3861	0.4683	0.546	0.6283	0.7539	0.9047	1.026	1.151	1.254	1.368	1.554	1.636	1.659	1.761	1.853	1.869	1.921	1.828	1.789	1.828	1.823	1.752	1.764	1.798	1.853	1.876	1.805	1.766	1.723	1.7	1.57	1.576	1.544	1.572	1.458
0.432	0.4785	0.4689	0.4272	0.3671	0.3545	0.3355	0.3228	0.3007	0.2943	0.3228	0.4051	0.4241	0.4715	0.538	0.5443	0.6235	0.6773	0.7374	0.7975	0.9051	1.073	1.241	1.294	1.443	1.522	1.671	1.75	1.756	1.82	1.836	1.855	1.937	1.943	1.937	1.918	1.788	1.855	1.836	1.782	1.775	1.741	1.652	1.627	1.592	1.484	1.43	1.263	1.256	1.269
0.2195	0.2107	0.2244	0.209	0.1923	0.1756	0.209	0.1923	0.209	0.209	0.2759	0.301	0.3345	0.393	0.4933	0.5811	0.6856	0.7902	0.8236	0.9449	1.008	1.095	1.162	1.146	1.204	1.309	1.334	1.401	1.467	1.559	1.727	1.827	1.86	1.986	1.952	1.952	1.886	1.902	1.777	1.752	1.727	1.668	1.559	1.643	1.534	1.509	1.534	1.442	1.518	1.543
0.4395	0.4037	0.3934	0.3651	0.3581	0.3256	0.3139	0.2814	0.293	0.2884	0.3488	0.3605	0.4488	0.4721	0.5163	0.5558	0.6372	0.7232	0.7837	0.8535	0.9767	1.14	1.286	1.379	1.384	1.477	1.498	1.542	1.553	1.537	1.586	1.63	1.635	1.663	1.646	1.707	1.735	1.686	1.719	1.73	1.742	1.672	1.616	1.539	1.577	1.516	1.5	1.467	1.526	1.488
0.3304	0.3004	0.2904	0.2661	0.2489	0.2832	0.2832	0.2832	0.2746	0.2661	0.3004	0.3176	0.3176	0.3776	0.4377	0.4978	0.5321	0.6437	0.7381	0.8068	0.8754	0.9913	1.103	1.189	1.236	1.369	1.42	1.545	1.596	1.695	1.777	1.828	1.802	1.935	1.892	1.884	1.85	1.91	1.901	1.927	1.811	1.794	1.738	1.747	1.614	1.571	1.489	1.455	1.408	1.408
0.3208	0.2799	0.2527	0.2277	0.1833	0.1611	0.1389	0.1277	0.1222	0.1222	0.1611	0.1777	0.2	0.2111	0.2777	0.3444	0.5499	0.6276	0.7832	0.9054	1.039	1.078	1.133	1.25	1.333	1.45	1.566	1.639	1.755	1.883	1.833	1.883	1.783	1.727	1.794	1.777	1.844	1.739	1.739	1.733	1.772	1.694	1.75	1.661	1.716	1.55	1.555	1.477	1.439	1.389
0.1513	0.1211	0.1009	0.1073	0.1133	0.09542	0.08945	0.08945	0.1223	0.17	0.2028	0.2117	0.2982	0.3608	0.4562	0.5397	0.6351	0.7126	0.7872	0.8438	0.8916	0.9333	1.002	1.085	1.24	1.41	1.464	1.634	1.75	1.783	1.795	1.795	1.747	1.741	1.7	1.732	1.762	1.777	1.691	1.7	1.685	1.685	1.556	1.521	1.458	1.401	1.401	1.464	1.437	1.485
0.2108	0.2	0.1928	0.1877	0.1821	0.1933	0.1765	0.1457	0.1513	0.1709	0.1905	0.2605	0.2605	0.3081	0.3838	0.4426	0.5294	0.591	0.6499	0.7311	0.8683	0.9636	1.109	1.207	1.364	1.462	1.563	1.639	1.661	1.655	1.633	1.611	1.583	1.594	1.608	1.619	1.7	1.711	1.776	1.793	1.804	1.796	1.768	1.611	1.639	1.602	1.602	1.569	1.471	1.499
0.3985	0.4012	0.3527	0.3612	0.369	0.369	0.3298	0.3533	0.3298	0.3376	0.3298	0.3455	0.369	0.3612	0.3808	0.4868	0.632	0.6831	0.7263	0.8048	0.9382	1.044	1.095	1.119	1.217	1.299	1.409	1.519	1.511	1.539	1.507	1.629	1.629	1.637	1.637	1.708	1.759	1.825	1.774	1.869	1.92	1.81	1.767	1.723	1.716	1.598	1.496	1.386	1.445	1.386
0.3884	0.3596	0.3491	0.3466	0.369	0.3516	0.3516	0.3391	0.3466	0.369	0.3516	0.369	0.3965	0.4139	0.4314	0.4887	0.5137	0.6558	0.6558	0.6857	0.7331	0.8154	0.8927	0.9974	1.067	1.145	1.234	1.347	1.406	1.424	1.461	1.451	1.494	1.541	1.563	1.671	1.726	1.688	1.663	1.78	1.738	1.728	1.646	1.568	1.576	1.516	1.386	1.394	1.352	1.339
0.5629	0.5854	0.5468	0.5391	0.51	0.4396	0.3982	0.4197	0.3783	0.3829	0.3798	0.3707	0.4166	0.4411	0.4656	0.4978	0.556	0.5591	0.6601	0.6984	0.8072	0.8868	0.9251	0.991	1.13	1.15	1.225	1.317	1.44	1.556	1.657	1.795	1.829	1.916	1.892	1.844	1.853	1.795	1.689	1.715	1.645	1.599	1.584	1.529	1.512	1.42	1.386	1.386	1.415	1.423
0.6268	0.5948	0.5345	0.5248	0.4498	0.3832	0.3832	0.3082	0.2582	0.2582	0.2499	0.2499	0.2915	0.2915	0.3499	0.4665	0.5165	0.5831	0.6414	0.7497	0.8746	0.8913	0.9329	1.05	1.133	1.2	1.224	1.324	1.516	1.558	1.599	1.641	1.741	1.833	1.791	1.691	1.741	1.733	1.716	1.658	1.558	1.508	1.549	1.483	1.483	1.441	1.391	1.391	1.433	1.374
0.5789	0.5739	0.5705	0.5562	0.4811	0.4442	0.4059	0.4099	0.369	0.3229	0.3269	0.315	0.319	0.3651	0.3941	0.456	0.5232	0.5562	0.6353	0.7104	0.8237	0.9028	1.008	1.075	1.26	1.323	1.394	1.437	1.479	1.516	1.612	1.541	1.624	1.725	1.8	1.779	1.729	1.725	1.796	1.789	1.767	1.612	1.65	1.721	1.684	1.567	1.492	1.446	1.505	1.497
0.4756	0.4133	0.3854	0.3959	0.4428	0.4475	0.4123	0.3772	0.4006	0.4076	0.3959	0.3912	0.4264	0.4849	0.5388	0.6091	0.6911	0.7731	0.7848	0.8153	0.8785	1.014	1.057	1.127	1.19	1.331	1.378	1.401	1.378	1.467	1.502	1.563	1.563	1.581	1.67	1.705	1.745	1.757	1.804	1.827	1.839	1.776	1.787	1.752	1.694	1.628	1.593	1.556	1.591	1.549
0.6958	0.6166	0.6053	0.5884	0.5278	0.4582	0.403	0.4119	0.4333	0.419	0.4012	0.4012	0.4315	0.4957	0.4903	0.4993	0.5866	0.6597	0.7293	0.7685	0.7596	0.8594	1.032	1.072	1.123	1.257	1.343	1.439	1.46	1.421	1.43	1.46	1.442	1.469	1.551	1.596	1.623	1.669	1.79	1.756	1.79	1.747	1.776	1.801	1.785	1.669	1.633	1.557	1.582	1.56
0.5848	0.5709	0.5554	0.5354	0.5066	0.4725	0.4563	0.4114	0.4024	0.3737	0.3629	0.3575	0.3719	0.3719	0.388	0.4024	0.5066	0.5821	0.6467	0.7761	0.9252	1.024	1.123	1.182	1.216	1.27	1.324	1.349	1.457	1.482	1.486	1.57	1.66	1.699	1.762	1.737	1.85	1.85	1.885	1.849	1.899	1.856	1.867	1.802	1.773	1.723	1.694	1.595	1.624	1.525
0.5453	0.5218	0.5204	0.5316	0.5438	0.4766	0.4277	0.3788	0.3544	0.3177	0.3177	0.2566	0.2689	0.4094	0.4827	0.5316	0.5805	0.611	0.7638	0.8004	0.8127	0.941	1.094	1.185	1.381	1.393	1.57	1.631	1.558	1.57	1.656	1.534	1.619	1.583	1.674	1.76	1.686	1.674	1.686	1.613	1.674	1.619	1.631	1.705	1.644	1.668	1.741	1.68	1.631	1.558
0.395	0.3814	0.4009	0.3904	0.3843	0.3802	0.3558	0.3457	0.3192	0.2745	0.2786	0.2847	0.2481	0.2481	0.2887	0.3355	0.4128	0.4433	0.5144	0.5957	0.7076	0.8052	0.9028	0.9943	1.067	1.145	1.248	1.332	1.362	1.47	1.49	1.608	1.655	1.743	1.763	1.897	1.86	1.887	1.83	1.877	1.867	1.795	1.708	1.718	1.718	1.745	1.759	1.675	1.679	1.606
0.5371	0.4995	0.5013	0.4603	0.4028	0.3376	0.3031	0.2954	0.3261	0.2915	0.3261	0.4143	0.4488	0.5064	0.5371	0.633	0.7289	0.7826	0.8401	0.8938	0.959	1.07	1.047	1.105	1.193	1.231	1.312	1.477	1.5	1.611	1.772	1.838	1.83	1.933	1.887	1.922	1.864	1.742	1.676	1.719	1.665	1.615	1.623	1.665	1.657	1.627	1.569	1.577	1.515	1.419
0.1351	0.1441	0.1501	0.1543	0.1972	0.1801	0.1801	0.2358	0.2187	0.2272	0.2015	0.1929	0.2187	0.2272	0.2272	0.3087	0.3473	0.463	0.5531	0.6088	0.7503	0.9089	1.003	1.17	1.278	1.501	1.711	1.784	1.801	1.934	1.951	2.019	1.886	1.977	1.977	2.002	2.002	1.929	1.895	1.955	1.921	1.869	1.762	1.642	1.634	1.591	1.522	1.342	1.393	1.449
0.1726	0.1603	0.1596	0.1527	0.1368	0.08907	0.105	0.09861	0.08271	0.08907	0.07952	0.1368	0.1718	0.1845	0.2926	0.3563	0.4422	0.5662	0.6107	0.7698	0.9161	1.018	1.142	1.272	1.342	1.495	1.622	1.702	1.73	1.867	2.01	2.147	2.204	2.185	2.227	2.319	2.274	2.147	2.033	1.902	1.756	1.772	1.67	1.67	1.597	1.603	1.61	1.632	1.594	1.536
0.1342	0.1236	0.1274	0.1255	0.1394	0.1441	0.1278	0.09528	0.1208	0.1208	0.1208	0.1371	0.1534	0.2022	0.2649	0.2905	0.4137	0.5252	0.6321	0.739	0.8506	0.9528	1.139	1.239	1.383	1.473	1.622	1.734	1.903	2.047	2.096	2.117	2.192	2.245	2.271	2.208	2.092	2.054	2.01	1.92	1.834	1.792	1.738	1.717	1.685	1.692	1.692	1.671	1.659	1.676
0.2541	0.2591	0.2325	0.2278	0.2192	0.1907	0.1423	0.1566	0.1367	0.1708	0.1765	0.2648	0.3132	0.41	0.4498	0.5608	0.6149	0.6889	0.7373	0.8142	0.8882	0.9509	0.9566	1.025	1.088	1.136	1.264	1.415	1.586	1.757	1.776	1.967	2.09	2.172	2.26	2.192	2.221	2.269	2.181	2.175	2.092	1.95	1.984	1.853	1.853	1.833	1.725	1.691	1.614	1.614
0.2231	0.2168	0.2019	0.1913	0.1457	0.173	0.173	0.1457	0.1366	0.1457	0.1548	0.1913	0.1913	0.255	0.3188	0.4417	0.5237	0.6284	0.7332	0.8926	0.9973	1.111	1.157	1.234	1.289	1.353	1.416	1.544	1.671	1.826	1.981	2.136	2.263	2.327	2.272	2.318	2.236	2.163	2.108	2.072	1.99	2.054	1.899	1.835	1.808	1.762	1.68	1.617	1.471	1.562
0.2162	0.2118	0.203	0.1841	0.1614	0.121	0.08825	0.116	0.09833	0.1084	0.1437	0.1941	0.2496	0.3278	0.411	0.5799	0.6808	0.827	0.9631	1.041	1.137	1.16	1.288	1.389	1.427	1.45	1.541	1.601	1.702	1.641	1.609	1.636	1.664	1.659	1.644	1.599	1.571	1.639	1.674	1.646	1.689	1.785	1.82	1.843	1.853	1.823	1.861	1.868	1.772	1.727
0.2543	0.2577	0.2599	0.2357	0.2357	0.1808	0.1808	0.2131	0.2357	0.2648	0.2971	0.3229	0.4359	0.5102	0.5845	0.6813	0.8008	0.9138	0.9817	1.075	1.208	1.25	1.237	1.256	1.363	1.463	1.495	1.456	1.534	1.595	1.556	1.579	1.573	1.508	1.534	1.514	1.573	1.598	1.469	1.537	1.65	1.624	1.705	1.647	1.699	1.766	1.673	1.598	1.55	1.537
0.0875	0.07583	0.0875	0.075	0.09167	0.1125	0.09167	0.1021	0.1125	0.1063	0.1375	0.1521	0.1708	0.2667	0.3646	0.4875	0.65	0.7604	0.8938	1.038	1.19	1.342	1.444	1.475	1.51	1.585	1.61	1.61	1.6	1.635	1.696	1.777	1.763	1.844	1.935	2.023	1.977	1.948	1.944	1.958	1.938	1.827	1.754	1.779	1.692	1.642	1.702	1.688	1.748	1.733
0.1548	0.153	0.17	0.1665	0.1717	0.229	0.2446	0.2238	0.229	0.2134	0.2394	0.3227	0.3227	0.4007	0.5152	0.6766	0.8899	1.03	1.119	1.311	1.488	1.561	1.749	1.821	1.952	2.04	2.04	2.056	2.123	2.045	2.019	1.926	1.889	1.842	1.759	1.811	1.868	1.801	1.894	1.931	1.988	2.082	2.045	1.931	1.978	1.863	1.754	1.686	1.603	1.52
0.2124	0.1995	0.2093	0.2005	0.1953	0.1847	0.1742	0.1742	0.19	0.2164	0.2428	0.343	0.4222	0.5541	0.6227	0.7441	0.8708	1.098	1.166	1.24	1.314	1.367	1.446	1.499	1.441	1.467	1.615	1.747	1.937	2.021	2.153	2.306	2.327	2.216	2.206	2.132	2.016	1.858	1.81	1.873	1.947	1.863	1.815	1.932	2	1.953	1.868	1.863	1.752	1.72
0.2367	0.2174	0.1928	0.1853	0.1653	0.1603	0.1603	0.1503	0.1553	0.1903	0.2404	0.2805	0.3306	0.3857	0.4558	0.566	0.7463	0.8816	1.067	1.257	1.393	1.518	1.618	1.583	1.548	1.498	1.533	1.613	1.703	1.808	2.014	2.124	2.174	2.239	2.219	2.129	2.139	2.004	2.009	2.044	1.979	1.969	1.999	1.928	1.883	1.858	1.743	1.673	1.543	1.498
0.2222	0.2015	0.1778	0.1862	0.1608	0.1439	0.1354	0.1439	0.1693	0.1778	0.1947	0.3259	0.4487	0.5376	0.6857	0.8677	1.033	1.088	1.194	1.236	1.354	1.405	1.371	1.452	1.57	1.566	1.689	1.702	1.748	1.913	1.922	1.913	1.943	1.862	1.879	1.862	1.795	1.812	1.837	1.913	2.028	1.998	1.998	1.981	1.947	1.985	1.803	1.663	1.587	1.498
0.378	0.3663	0.3514	0.3407	0.2951	0.3073	0.3346	0.2707	0.2768	0.2951	0.3255	0.4016	0.4502	0.5385	0.6662	0.7484	0.8731	1.025	1.11	1.238	1.339	1.445	1.527	1.579	1.597	1.679	1.795	1.816	1.862	1.956	1.968	2.05	1.993	1.859	1.825	1.722	1.652	1.576	1.533	1.551	1.551	1.597	1.667	1.673	1.737	1.673	1.679	1.716	1.704	1.673
0.292	0.3132	0.2876	0.3034	0.2617	0.2351	0.2427	0.2806	0.2389	0.273	0.311	0.3906	0.5082	0.5802	0.6599	0.7926	0.9708	1.104	1.263	1.335	1.452	1.585	1.695	1.718	1.782	1.748	1.763	1.805	1.854	1.873	1.843	1.911	1.999	1.991	1.919	1.949	1.915	2.018	1.87	1.79	1.767	1.813	1.672	1.578	1.422	1.407	1.479	1.502	1.521	1.543
0.1257	0.1123	0.1189	0.1403	0.1437	0.1654	0.1621	0.1804	0.2072	0.2623	0.2974	0.3542	0.406	0.548	0.6415	0.7952	0.9339	1.096	1.233	1.405	1.438	1.55	1.567	1.652	1.701	1.821	1.89	2.018	2.023	2.132	2.123	2.105	2.037	2.02	1.943	1.913	1.834	1.778	1.758	1.689	1.621	1.585	1.577	1.626	1.584	1.57	1.617	1.604	1.631	1.642
0.3555	0.3274	0.2896	0.279	0.2441	0.1703	0.1272	0.1764	0.1805	0.2011	0.2688	0.3221	0.4206	0.4801	0.5252	0.6093	0.7632	0.8494	0.9294	1.005	1.184	1.362	1.531	1.586	1.734	1.853	1.99	2.015	2.009	1.984	1.957	1.877	1.892	1.832	1.832	1.867	1.773	1.803	1.769	1.736	1.746	1.68	1.553	1.578	1.553	1.594	1.598	1.543	1.553	1.613
0.2418	0.2321	0.2337	0.2901	0.304	0.2901	0.2901	0.297	0.304	0.304	0.2763	0.3454	0.4214	0.4974	0.5595	0.6701	0.8566	0.9947	1.071	1.209	1.299	1.451	1.513	1.561	1.644	1.768	1.851	1.872	1.858	1.838	1.976	1.914	1.838	1.727	1.755	1.789	1.824	1.589	1.527	1.568	1.582	1.554	1.492	1.409	1.437	1.478	1.478	1.478	1.416	1.395
0.2959	0.3254	0.3328	0.317	0.3593	0.3487	0.3064	0.3593	0.3487	0.3698	0.3804	0.4015	0.5072	0.56	0.5389	0.6445	0.7713	0.9193	1.036	1.12	1.31	1.426	1.532	1.638	1.733	1.775	1.807	1.807	1.934	1.965	1.976	1.86	1.86	1.796	1.691	1.638	1.638	1.574	1.68	1.585	1.669	1.722	1.743	1.638	1.701	1.585	1.627	1.543	1.532	1.5
0.2388	0.2547	0.2405	0.2244	0.2153	0.191	0.191	0.1849	0.1698	0.2031	0.2031	0.2547	0.3123	0.4214	0.4911	0.6367	0.8125	0.9823	1.094	1.24	1.334	1.449	1.513	1.537	1.619	1.74	1.865	1.907	1.943	2.007	2.059	2.18	2.15	2.068	1.998	2.022	1.946	1.877	1.655	1.592	1.567	1.689	1.671	1.671	1.631	1.689	1.677	1.683	1.549	1.555
0.215	0.1935	0.1792	0.192	0.215	0.1996	0.192	0.1766	0.1689	0.192	0.215	0.2803	0.3455	0.3954	0.5221	0.6949	0.8369	0.956	1.121	1.271	1.386	1.497	1.555	1.705	1.831	1.847	1.966	2.085	2.115	2.138	2.004	1.996	1.981	1.862	1.87	1.862	1.973	1.973	2.019	1.97	2.016	1.858	1.755	1.612	1.701	1.566	1.566	1.49	1.578	1.578
0.2674	0.2399	0.2323	0.2269	0.2176	0.2269	0.1899	0.1806	0.213	0.2547	0.2778	0.3751	0.4816	0.5788	0.6853	0.8289	0.9354	1.148	1.278	1.463	1.561	1.588	1.57	1.658	1.755	1.732	1.732	1.908	2.061	2.292	2.329	2.306	2.376	2.357	2.209	2.163	2.01	1.954	1.829	1.857	1.797	1.82	1.792	1.75	1.727	1.699	1.662	1.588	1.565	1.514
0.175	0.15	0.15	0.1286	0.1572	0.15	0.1357	0.1429	0.2215	0.2501	0.3215	0.3751	0.4465	0.5573	0.7252	0.8502	0.9467	1.065	1.172	1.34	1.433	1.468	1.468	1.54	1.54	1.625	1.693	1.818	1.908	2.047	2.033	2.236	2.215	2.161	2.19	2.101	2.018	2.026	1.843	1.829	1.815	1.711	1.654	1.715	1.758	1.75	1.665	1.536	1.415	1.443
0.2855	0.2419	0.2127	0.2111	0.2111	0.2303	0.2207	0.2303	0.2687	0.2975	0.3263	0.3407	0.4511	0.571	0.6814	0.835	0.9741	1.065	1.204	1.286	1.377	1.478	1.516	1.636	1.785	1.804	1.843	1.953	2.035	2.092	2.102	2.164	2.351	2.332	2.212	2.049	2.03	2.049	1.967	1.8	1.761	1.761	1.814	1.684	1.536	1.555	1.502	1.478	1.406	1.305
0.3307	0.2768	0.2871	0.2812	0.2329	0.2373	0.2637	0.2637	0.3208	0.3296	0.3867	0.4614	0.5537	0.6196	0.6811	0.7646	0.8964	1.055	1.147	1.213	1.296	1.384	1.507	1.608	1.639	1.727	1.727	1.727	1.938	1.982	2.03	2.013	2.162	2.254	2.404	2.228	2.118	1.969	1.995	1.837	1.911	1.81	1.81	1.903	1.89	1.797	1.674	1.494	1.472	1.454
0.1418	0.1437	0.1323	0.1404	0.1512	0.135	0.1404	0.1296	0.1458	0.2106	0.243	0.3889	0.4861	0.6157	0.6643	0.8102	0.902	1.064	1.069	1.242	1.269	1.366	1.356	1.469	1.599	1.68	1.739	1.934	2.047	2.193	2.166	2.085	2.112	2.085	1.988	1.998	1.971	2.009	1.944	2.015	1.993	1.858	1.88	1.82	1.772	1.788	1.658	1.647	1.723	1.604
0.2243	0.2202	0.2311	0.1981	0.2622	0.2505	0.2797	0.303	0.3263	0.3496	0.4428	0.4195	0.4952	0.536	0.5768	0.7807	0.9089	0.9846	1.101	1.218	1.328	1.497	1.561	1.625	1.73	1.963	1.975	2.057	2.039	1.952	2.068	2.057	1.876	1.94	1.876	1.969	2.115	1.987	2.062	2.138	2.039	2.115	2.027	1.911	1.847	1.701	1.608	1.591	1.486	1.433
0.2565	0.2688	0.2594	0.2779	0.288	0.283	0.283	0.2577	0.2779	0.3234	0.3588	0.4599	0.5154	0.6317	0.7226	0.8338	0.8793	0.9955	1.071	1.228	1.263	1.364	1.41	1.698	1.769	1.824	1.804	1.951	1.951	2.047	1.89	1.9	1.915	2.001	1.89	1.986	2.001	2.011	2.052	2.062	1.91	1.966	1.824	1.703	1.647	1.506	1.44	1.45	1.339	1.339
0.4044	0.4065	0.4217	0.3733	0.3614	0.2844	0.2252	0.237	0.2133	0.1778	0.2785	0.3437	0.4029	0.5392	0.6518	0.7644	0.9125	0.9836	1.019	1.209	1.333	1.434	1.529	1.629	1.837	1.943	1.991	2.038	2.021	2.062	2.021	1.902	1.979	1.943	1.908	2.009	1.997	2.062	2.062	1.973	1.973	1.932	1.831	1.843	1.754	1.742	1.718	1.677	1.629	1.546
0.4803	0.434	0.4257	0.4004	0.3358	0.3068	0.2712	0.2293	0.2422	0.2422	0.268	0.3455	0.3875	0.4715	0.5522	0.7104	0.8073	0.9526	1.062	1.201	1.359	1.485	1.679	1.937	1.973	2.051	2.147	2.189	2.273	2.144	1.996	2.08	2.196	2.154	2.209	2.18	2.199	2.151	2.096	1.944	1.915	1.812	1.792	1.695	1.682	1.673	1.637	1.582	1.54	1.45
0.4629	0.4546	0.4308	0.4138	0.385	0.33	0.33	0.309	0.309	0.3457	0.3719	0.4007	0.4871	0.529	0.6599	0.7307	0.8249	0.9585	1.139	1.228	1.417	1.501	1.726	1.836	1.972	2.006	2.142	2.098	2.092	1.967	1.927	1.878	1.914	1.844	1.975	1.935	1.975	2.043	2.066	2.024	1.99	1.82	1.815	1.815	1.697	1.603	1.535	1.474	1.459	1.43
0.3707	0.314	0.282	0.2816	0.2367	0.2143	0.1844	0.2018	0.2467	0.2741	0.3314	0.4112	0.4859	0.5681	0.6529	0.6803	0.8123	0.8871	0.922	1.094	1.258	1.361	1.51	1.625	1.709	1.841	1.864	1.929	1.929	1.969	1.969	2.043	2.036	2.053	2.036	2.043	1.964	1.849	1.752	1.752	1.694	1.62	1.54	1.552	1.53	1.53	1.468	1.45	1.398	1.448
0.3605	0.3688	0.3467	0.3614	0.3276	0.2972	0.304	0.2871	0.2871	0.304	0.2972	0.3377	0.4154	0.5032	0.5876	0.6788	0.7835	0.9186	1.027	1.148	1.219	1.341	1.581	1.716	1.834	1.918	1.969	2.03	2.199	2.094	2.03	2.134	2.121	2.084	2.057	1.908	1.864	1.928	1.726	1.702	1.668	1.702	1.662	1.635	1.527	1.574	1.533	1.554	1.499	1.442
0.1138	0.1082	0.09986	0.09782	0.1101	0.1179	0.1262	0.1262	0.1467	0.1956	0.2446	0.2896	0.3796	0.4974	0.6481	0.7865	0.8922	1.055	1.181	1.259	1.361	1.414	1.471	1.528	1.593	1.674	1.772	1.817	1.829	1.841	1.918	1.845	1.833	1.767	1.767	1.799	1.787	1.693	1.689	1.669	1.637	1.609	1.544	1.483	1.479	1.503	1.462	1.486	1.458	1.43
0.1103	0.1193	0.1211	0.126	0.1575	0.1631	0.2001	0.2335	0.2613	0.3206	0.3947	0.441	0.5448	0.5856	0.6801	0.7987	0.9636	1.11	1.188	1.243	1.407	1.508	1.549	1.612	1.612	1.672	1.762	1.799	1.835	1.89	1.831	1.866	1.951	1.966	1.929	1.879	1.851	1.81	1.71	1.651	1.568	1.501	1.423	1.392	1.395	1.423	1.369	1.384	1.375	1.416
0.3011	0.2766	0.2974	0.2932	0.2613	0.2549	0.2358	0.2613	0.2868	0.2868	0.2995	0.3697	0.4398	0.5991	0.6373	0.7584	0.8859	1.08	1.144	1.37	1.399	1.574	1.654	1.74	1.81	2.011	1.947	2.055	2.043	2.087	2.024	1.973	1.902	1.947	1.883	1.871	1.858	1.864	1.851	1.781	1.705	1.647	1.597	1.466	1.472	1.434	1.434	1.396	1.434	1.424
0.2381	0.2222	0.2293	0.1965	0.1512	0.1436	0.1436	0.1361	0.1587	0.1587	0.257	0.3326	0.4535	0.5518	0.6425	0.7937	0.8995	1.066	1.179	1.24	1.391	1.512	1.512	1.625	1.67	1.663	1.822	1.814	1.844	1.912	1.89	1.882	2.003	1.927	1.92	1.927	1.988	1.988	1.912	1.814	1.822	1.844	1.784	1.678	1.625	1.58	1.504	1.376	1.345	1.361
0.1941	0.2411	0.2588	0.2539	0.2481	0.2685	0.2539	0.286	0.2918	0.2743	0.2977	0.3648	0.464	0.5574	0.6683	0.7559	0.8726	1.033	1.144	1.237	1.325	1.392	1.497	1.585	1.716	1.771	1.789	1.833	1.853	1.865	1.882	1.839	1.821	1.844	1.807	1.801	1.789	1.801	1.707	1.675	1.652	1.69	1.658	1.614	1.558	1.503	1.462	1.38	1.363	1.313
0.3703	0.3538	0.3223	0.2939	0.2292	0.194	0.2292	0.1998	0.241	0.2939	0.3292	0.3703	0.5143	0.5936	0.6789	0.7053	0.7612	0.9169	1.084	1.155	1.314	1.431	1.602	1.793	1.81	1.881	1.995	1.978	1.978	1.89	1.81	1.851	1.834	1.828	1.84	1.81	1.898	1.957	1.975	1.898	1.807	1.754	1.766	1.696	1.555	1.408	1.414	1.425	1.396	1.384
0.4611	0.4567	0.4128	0.3764	0.3162	0.3262	0.2961	0.2635	0.2509	0.2911	0.3864	0.4818	0.4893	0.5972	0.7327	0.9034	1.021	1.089	1.174	1.36	1.468	1.501	1.551	1.664	1.812	1.885	1.97	2.088	2.213	2.326	2.366	2.381	2.386	2.329	2.233	2.183	2.148	2.09	2.058	1.945	1.917	1.854	1.832	1.759	1.676	1.546	1.563	1.506	1.533	1.398
0.2863	0.2494	0.2333	0.2472	0.2073	0.1818	0.1818	0.2109	0.2582	0.2981	0.3927	0.5127	0.5854	0.7054	0.829	0.8908	0.9926	1.062	1.131	1.233	1.276	1.287	1.36	1.563	1.625	1.865	2.065	2.207	2.298	2.443	2.403	2.491	2.305	2.189	2.134	2.098	1.974	1.967	1.88	1.865	1.843	1.789	1.778	1.771	1.738	1.723	1.683	1.665	1.665	1.567
0.3198	0.2885	0.2676	0.2527	0.2372	0.2372	0.2022	0.175	0.1828	0.2177	0.2916	0.3305	0.4238	0.5405	0.6221	0.7543	0.9021	0.976	1.065	1.135	1.306	1.454	1.559	1.641	1.828	2.041	2.115	2.286	2.368	2.492	2.473	2.524	2.442	2.38	2.181	2.115	1.983	1.967	1.773	1.707	1.789	1.831	1.793	1.688	1.656	1.68	1.641	1.575	1.532	1.497
0.5507	0.4683	0.4331	0.4323	0.4155	0.3437	0.307	0.2979	0.33	0.3865	0.3895	0.3941	0.4949	0.5866	0.7118	0.8081	0.8554	0.9685	1.089	1.149	1.259	1.291	1.408	1.517	1.642	1.763	1.868	1.964	2.113	2.194	2.25	2.31	2.27	2.278	2.221	2.129	2.019	1.935	1.819	1.787	1.691	1.743	1.679	1.644	1.664	1.631	1.563	1.57	1.466	1.499
0.1835	0.1468	0.1481	0.149	0.1766	0.1766	0.1877	0.1601	0.1987	0.2374	0.276	0.3202	0.3974	0.5078	0.6514	0.7894	0.9053	1.06	1.17	1.308	1.369	1.441	1.562	1.711	1.722	1.744	1.75	1.915	2.015	2.037	2.12	2.202	2.169	2.285	2.153	2.042	2.048	1.949	1.833	1.96	1.899	1.899	1.921	1.833	1.689	1.662	1.568	1.413	1.38	1.297
0.243	0.2232	0.21	0.2108	0.2006	0.2108	0.2314	0.2314	0.2674	0.3034	0.3497	0.36	0.4217	0.4782	0.5965	0.7662	0.9051	1.054	1.26	1.394	1.481	1.579	1.646	1.733	1.779	1.759	1.759	1.918	1.985	1.954	2.072	2.062	2.042	2.134	2.103	2.036	2.021	1.882	1.805	1.892	1.831	1.733	1.723	1.769	1.754	1.764	1.62	1.466	1.435	1.424
0.3797	0.3857	0.3375	0.2962	0.2824	0.2652	0.2859	0.2652	0.248	0.2859	0.3375	0.3513	0.4374	0.5235	0.6716	0.8369	0.9127	1.061	1.161	1.326	1.464	1.55	1.574	1.698	1.784	1.905	1.991	2.07	2.128	2.142	2.183	2.276	2.197	2.104	2.104	2.039	2.08	2.111	1.991	2.042	2.035	1.929	1.836	1.787	1.701	1.622	1.629	1.615	1.601	1.667
0.3175	0.3138	0.2988	0.2775	0.2241	0.2562	0.2562	0.2241	0.2455	0.2882	0.3629	0.3949	0.4536	0.555	0.7524	0.9072	0.9659	1.014	1.169	1.297	1.436	1.436	1.468	1.542	1.67	1.83	1.841	1.82	2.017	2.017	2.039	2.092	2.081	2.193	2.236	1.964	2.039	2.124	2.017	1.964	1.873	1.788	1.905	1.83	1.798	1.809	1.745	1.756	1.66	1.574
0.2256	0.2438	0.2398	0.2438	0.2299	0.2055	0.2125	0.2508	0.317	0.3623	0.4215	0.5469	0.6026	0.7141	0.7907	0.8604	0.9405	0.9789	1.101	1.303	1.303	1.4	1.46	1.609	1.721	1.773	1.78	1.864	1.885	1.996	1.989	2.034	1.951	2.017	2.128	2.121	2.076	2.107	2.101	2.062	1.958	1.822	1.808	1.756	1.703	1.665	1.689	1.585	1.487	1.442
0.1702	0.1985	0.1654	0.1661	0.1742	0.1945	0.1945	0.2147	0.2228	0.316	0.3525	0.4133	0.5753	0.6361	0.8144	0.8994	0.9238	1.118	1.272	1.28	1.434	1.507	1.592	1.754	1.823	1.9	1.949	2.066	2.066	2.131	2.091	2.147	2.054	2.006	1.937	1.957	2.01	2.026	1.892	1.9	1.924	1.953	1.86	1.775	1.706	1.629	1.527	1.467	1.345	1.268
0.2533	0.2791	0.2637	0.2483	0.2249	0.1793	0.1882	0.206	0.2416	0.2873	0.3775	0.4721	0.5857	0.7171	0.8619	0.9565	1.097	1.138	1.238	1.333	1.383	1.473	1.555	1.617	1.748	1.83	1.902	1.988	1.957	1.965	1.993	1.979	1.96	1.883	1.793	1.828	1.905	1.855	1.851	1.779	1.806	1.869	1.833	1.675	1.688	1.62	1.642	1.552	1.526	1.48
0.1557	0.1616	0.1656	0.1907	0.1907	0.1864	0.2129	0.2341	0.2648	0.3443	0.375	0.4714	0.5413	0.6684	0.8051	0.8845	0.9767	1.126	1.257	1.478	1.574	1.671	1.789	1.877	1.877	1.97	1.97	1.979	1.983	2	1.965	2.031	1.99	1.968	1.968	1.943	1.934	1.925	1.925	1.841	1.806	1.74	1.704	1.713	1.735	1.656	1.647	1.59	1.564	1.516
0.2275	0.2208	0.2288	0.2196	0.2579	0.2728	0.2878	0.292	0.3389	0.422	0.5052	0.5329	0.6437	0.6949	0.8121	0.9059	0.9763	1.057	1.14	1.249	1.417	1.501	1.658	1.733	1.891	2.027	2.106	2.151	2.159	2.155	2.168	2.089	2.034	1.967	1.865	1.857	1.814	1.829	1.814	1.842	1.861	1.931	1.923	1.867	1.793	1.793	1.675	1.516	1.456	1.381
0.2049	0.1715	0.1842	0.1933	0.1988	0.1933	0.245	0.2668	0.3376	0.4084	0.4737	0.5445	0.6371	0.7188	0.8304	0.942	1.059	1.152	1.233	1.369	1.446	1.582	1.669	1.685	1.772	1.914	2.017	2.094	2.08	2.05	2.145	2.175	2.115	1.958	1.952	1.982	1.971	1.881	1.718	1.672	1.742	1.666	1.544	1.508	1.451	1.478	1.418	1.312	1.236	1.282
0.3243	0.2919	0.2837	0.278	0.2143	0.2258	0.2374	0.249	0.2895	0.3996	0.4864	0.5733	0.637	0.747	0.8339	0.9902	1.031	1.019	1.187	1.239	1.274	1.471	1.535	1.668	1.911	1.94	2.05	2.096	2.021	2.009	2.009	1.951	1.998	2.056	1.986	1.951	1.934	1.847	1.795	1.65	1.616	1.616	1.604	1.604	1.581	1.459	1.494	1.32	1.257	1.222
0.2522	0.2285	0.2299	0.2204	0.2246	0.2246	0.2585	0.2967	0.3306	0.3645	0.4472	0.5298	0.6633	0.7163	0.8159	0.9007	1	1.085	1.17	1.231	1.346	1.43	1.594	1.746	1.871	1.948	1.981	2.081	2.1	2.085	2.047	2.098	2.151	2.189	2.123	2.119	2.043	2.02	1.897	1.863	1.767	1.734	1.757	1.767	1.695	1.608	1.452	1.433	1.371	1.272
0.2217	0.2292	0.2137	0.2105	0.2397	0.2319	0.2221	0.2631	0.2962	0.3664	0.456	0.5164	0.6567	0.7541	0.8399	0.9568	1.07	1.136	1.235	1.319	1.399	1.506	1.592	1.736	1.896	1.98	2.036	2.173	2.216	2.253	2.163	2.077	2.054	1.993	1.873	1.803	1.793	1.832	1.808	1.728	1.705	1.723	1.723	1.666	1.573	1.526	1.569	1.549	1.456	1.436
0.2589	0.246	0.2373	0.2219	0.2358	0.2173	0.2497	0.2265	0.2589	0.3005	0.3329	0.393	0.5039	0.5733	0.7582	0.883	1.017	1.1	1.202	1.396	1.521	1.581	1.72	1.78	1.969	1.979	2.039	2.025	2.076	2.048	2.108	2.048	2.016	1.979	2.002	1.909	1.849	1.789	1.748	1.798	1.724	1.701	1.72	1.78	1.748	1.738	1.66	1.567	1.53	1.493
0.315	0.2965	0.2965	0.2753	0.2436	0.2012	0.18	0.1694	0.1588	0.1906	0.27	0.3442	0.466	0.5666	0.6883	0.7784	0.9001	0.9954	1.165	1.218	1.35	1.393	1.588	1.689	1.747	1.71	1.922	1.996	2.118	2.007	2.017	2.134	2.166	2.033	1.97	1.906	2.028	1.975	1.832	1.848	1.758	1.71	1.753	1.663	1.573	1.498	1.483	1.562	1.435	1.377
0.1946	0.1556	0.1369	0.1544	0.1235	0.1235	0.1081	0.1235	0.1606	0.2285	0.2872	0.3922	0.4663	0.5929	0.7412	0.8153	0.911	0.9944	1.068	1.173	1.263	1.35	1.535	1.609	1.742	1.912	1.949	2.051	2.051	2.035	2.029	2.035	2.066	2.146	2.103	2.149	2.149	2.239	2.233	2.196	2.131	2.026	2.041	1.961	1.887	1.819	1.692	1.714	1.76	1.677
0.18	0.196	0.2066	0.1942	0.1685	0.1571	0.1628	0.1942	0.1942	0.2257	0.3256	0.3828	0.4999	0.6027	0.7084	0.857	1.034	1.057	1.185	1.351	1.451	1.474	1.583	1.528	1.634	1.751	1.745	1.734	1.828	1.871	1.925	1.957	1.942	2.002	2.074	2.182	2.202	2.288	2.32	2.297	2.242	2.237	2.065	1.96	1.831	1.794	1.688	1.645	1.628	1.677
0.2	0.1882	0.1725	0.1748	0.1681	0.1815	0.1882	0.2084	0.2218	0.2756	0.3496	0.4034	0.4908	0.6521	0.7328	0.9143	1.042	1.096	1.156	1.297	1.365	1.486	1.546	1.587	1.748	1.909	1.929	1.95	1.909	1.997	2.01	1.997	1.95	2.114	2.087	2.319	2.306	2.339	2.279	2.299	2.175	2.235	2.077	1.983	2.003	1.963	1.862	1.728	1.64	1.546
0.2084	0.2092	0.2097	0.2035	0.2035	0.1927	0.2273	0.2555	0.2945	0.3139	0.3702	0.4114	0.485	0.6084	0.6842	0.7535	0.9029	1.057	1.191	1.295	1.399	1.607	1.73	1.804	1.817	1.836	1.92	1.916	1.882	1.938	1.942	2.007	2.12	2.2	2.25	2.239	2.252	2.332	2.358	2.33	2.211	2.215	2.122	2.048	1.929	1.845	1.769	1.689	1.55	1.47
0.1091	0.1066	0.1212	0.1385	0.1593	0.187	0.1939	0.2077	0.2424	0.277	0.3116	0.4051	0.4986	0.6405	0.8033	0.9383	1.039	1.139	1.215	1.285	1.319	1.388	1.423	1.548	1.624	1.631	1.693	1.735	1.714	1.849	1.88	1.974	2.122	2.067	2.06	2.167	2.102	2.102	2.074	1.98	2.043	2.102	2.008	1.953	1.922	1.766	1.71	1.662	1.589	1.472
0.1639	0.1851	0.18	0.1543	0.1708	0.1598	0.1653	0.2314	0.2204	0.2644	0.3636	0.4738	0.5509	0.6611	0.7713	0.8925	1.091	1.207	1.284	1.35	1.416	1.394	1.499	1.488	1.477	1.493	1.691	1.702	1.868	1.934	1.923	2.06	2.094	2.044	2.005	2.016	1.978	1.939	1.994	2.049	2.011	2.077	2.027	1.923	1.95	1.757	1.691	1.669	1.603	1.477
0.2236	0.2072	0.1883	0.1883	0.1681	0.1547	0.148	0.148	0.1984	0.2119	0.2421	0.3128	0.3834	0.5381	0.6659	0.8071	0.9618	1.123	1.238	1.379	1.416	1.507	1.493	1.584	1.597	1.644	1.735	1.84	1.846	2.001	2.058	2.149	2.31	2.27	2.263	2.223	2.135	1.967	1.903	1.722	1.712	1.712	1.732	1.712	1.776	1.769	1.776	1.786	1.668	1.624
0.2051	0.2098	0.2062	0.2094	0.1652	0.1652	0.1806	0.1979	0.2094	0.2555	0.2843	0.3669	0.4553	0.5398	0.6839	0.7838	0.9049	0.9875	1.116	1.222	1.293	1.343	1.443	1.51	1.677	1.698	1.877	1.944	1.979	2.029	2.123	2.09	2.192	2.142	2.177	2.142	2.059	1.965	1.898	1.781	1.679	1.562	1.585	1.596	1.625	1.631	1.669	1.648	1.698	1.681
0.2692	0.2559	0.2315	0.214	0.214	0.1895	0.1694	0.2207	0.2475	0.2876	0.3656	0.4102	0.4882	0.6822	0.7156	0.8382	0.9363	1.001	1.101	1.197	1.222	1.342	1.358	1.478	1.603	1.656	1.79	1.837	1.942	2.031	2.091	2.102	2.162	2.082	2.035	1.98	1.955	1.884	1.819	1.763	1.759	1.746	1.647	1.607	1.534	1.558	1.489	1.469	1.445	1.469
0.2755	0.2686	0.2984	0.2656	0.2558	0.3099	0.2706	0.2312	0.2165	0.1771	0.2558	0.3345	0.3886	0.4919	0.6297	0.8363	0.9937	1.087	1.186	1.195	1.348	1.368	1.348	1.451	1.51	1.628	1.815	1.894	2.061	2.135	2.155	2.238	2.228	2.209	2.165	2.066	2.071	2.061	2.007	2.007	1.938	1.83	1.805	1.771	1.737	1.692	1.54	1.53	1.628	1.643
0.309	0.2719	0.2781	0.2472	0.2649	0.2384	0.2384	0.2384	0.2825	0.309	0.362	0.4238	0.4944	0.5651	0.6799	0.8123	0.8918	0.9624	1.06	1.192	1.307	1.399	1.435	1.572	1.726	1.761	1.925	1.951	1.942	2.026	2.053	2.123	2.19	2.11	2.168	2.128	2.119	2.017	1.907	1.806	1.832	1.766	1.801	1.828	1.881	1.854	1.836	1.682	1.664	1.541
0.1876	0.1667	0.1667	0.1667	0.1429	0.1667	0.1429	0.1786	0.2144	0.2441	0.2441	0.2977	0.3037	0.4823	0.5836	0.7146	0.8515	1.03	1.215	1.376	1.34	1.417	1.489	1.626	1.673	1.679	1.745	1.882	1.983	2.037	1.965	1.971	2.096	2.096	2.048	1.989	1.965	1.989	1.971	1.828	1.816	1.775	1.757	1.691	1.667	1.679	1.655	1.602	1.602	1.59
0.2048	0.2458	0.2146	0.2257	0.2341	0.2424	0.2675	0.2591	0.2591	0.2926	0.3636	0.3971	0.4389	0.5015	0.6228	0.7189	0.8735	1.053	1.174	1.304	1.413	1.454	1.576	1.697	1.722	1.826	1.939	2.069	2.315	2.303	2.269	2.345	2.29	2.257	2.198	2.106	2.106	2.069	1.856	1.91	1.906	1.86	1.755	1.755	1.78	1.814	1.751	1.651	1.542	1.45
0.1916	0.1931	0.1659	0.1863	0.1735	0.1607	0.1564	0.1721	0.2034	0.2944	0.3185	0.374	0.4778	0.5574	0.6328	0.7523	0.8077	0.9741	1.102	1.186	1.266	1.452	1.519	1.674	1.765	1.942	2.069	2.176	2.248	2.328	2.321	2.353	2.358	2.409	2.369	2.245	2.179	2.095	2.002	1.962	1.851	1.807	1.812	1.783	1.807	1.768	1.621	1.53	1.455	1.399
[truncated: 3,809 more rows]
[truncated: 130 more columns]

## Sheet: Colour Range
5.2
5
4.8
4.6
4.4
4.2
4
3.8
3.6
3.4
3.2
3
2.8
2.6
2.4
2.2
2
[truncated: 23 more rows]

## Sheet: Report
	2.68	2.74	2.8	2.86	2.91	2.97	3.02	3.07	3.12	3.16	3.21	3.25	3.29	3.34	3.38	3.42	3.45	3.49	3.53	3.57	3.6	3.64	3.67	3.71	3.74	3.77	3.8	3.83	3.86	3.9	3.92	3.95	3.98	4.01	4.04	4.07	4.1	4.12	4.15	4.18	4.2	4.23	4.25	4.28	4.3	4.33	4.35	4.38	4.4
[truncated: 4 more rows]
[truncated: 116 more columns]
